# Supplementary material for: Transcriptomic profiling in muscle and adipose tissue identifies genes related to growth and lipid deposition
Source: PLoS One. 2017 Sep 6;12(9):e0184120. doi: 10.1371/journal.pone.0184120 (PMC5587268; doi:10.1371/journal.pone.0184120)
Supplement: S1 Table — (XLSX) [file pone.0184120.s018.xlsx]

## Sheet: Sheet1
S1 Table. phenotypic features.
phenotypic characters	Abbreviation	CH187	CH172	CH195	TP0	TP279	TP222	NJ88	NJ78	NJ66	QY25	QY22	QY15	WJ34	WJ35	WJ48	YC110	YC106	YC109	YN149	YN163	YN164	YY196	YY212	YY215
slaughter weight	SW	67	78	81	52	76	59	80	81	93	76	77	79	80	91	95	74.2	79.1	90.4	74	75	76	82	95	108
drip loss	DL	0.607593	0.716045	0.467975	0.897669	1.90017	0.658858	0.920005	0.924171	1.28453	0.517364	0.895138	1.26821	0.722308	0.627881	0.640151	1.60705	0.980323	0.896699	0.75878	0.72428	0.562212	0.965782	0.931852	0.698359
PH1	PH1	6.25	6.44	6.11	6.09	6.21	6.41	6.4	6.03	6.07	6.31	6.56	6.03	6.35	6.38	6.13	6.17	6.06	6.52	6.04	6.18	6.15	5.64	5.87	5.85
PH2	PH2	5.4	5.83	5.63	5.62	5.36	5.33	5.35	5.34	5.18	5.27	5.69	5.27	5.35	5.76	5.39	5.32	5.53	5.3	5.37	5.66	5.59	5.27	5.29	5.19
meat color	CLR	4	4	3.5	4.5	4.5	4.5	3.5	4	3.5	3.5	3.5	4	4	4.5	3.5	3.5	3	3.5	3.5	4	4	2.5	3.5	3.5
marbling	MBL	2.5	1.5	2	4	2	2	3	3	2.5	1.5	1.5	1.5	3	2.5	2.5	1.5	2	3	3.5	3.5	3.5	1.5	1	1.5
intramuscular fat content	IMF	2.92	3.48	4.54	4.02	6.02	4.69	4.66	4.29	5.79	3.33	3.01	3.48	3.05	5.12	5.34	3.69	5.12	5.2	3.54	3.84	4.23	1.78	2.01	2.33
cross-sectional area of muscle fibers	CSAF	4045.99	5054.81	3575.51	3398.57	4123.84	3616.18	4658.03	4212.38	4887.38	4073.89	3425.94	5945.2	4046.8	4702.14	4938.3	4553.64	3870.33	4350.13	4109.65	5298.3	6159.51	7297.69	6465.59	6346.67
VB1 content	VB1	1.58805	2.49983	1.43356	2.03884	1.88176	1.89003	1.26653	1.1354	0.934101	1.83595	1.17729	1.59307	1.62693	2.07677	1.95431	0.536024	0.920931	0.658264	3.51845	1.94773	2.91375	0.937009	1.44226	1.12532
average daily gain	ADG	377.236	479.675	500.813	153.372	171.869	162.768	353.086	396.753	482.993	326.752	337.58	405.442	351.744	429.651	453.846	357.857	425.758	448.299	125.605	399.231	501.802	678.284	702.439	748.438
feed/gain Ratio	FGR	4.7635	4.11169	4.48645	6.8563	6.1845	6.4562	3.99396	3.89019	4.18315	4.21476	4.21419	3.81877	4.26146	4.25837	4.43878	3.49947	3.84341	4.63423	3.78343	4.22455	3.87661	2.8431	2.7949	2.7439
carcass weight	CW	47.7	53.15	59.6	36.7	54.85	43.55	53.7	59.2	64.91	53.16	54.65	53.75	55.8	69.5	68.66	53.95	57.05	69.6	54.65	52.55	54.95	59.75	70.1	78.7
left carcass weight	LCW	24	26.9	30.3	18.2	28.05	22.25	27.25	30.3	32.81	27.21	27.75	27.2	28.35	35.45	34.96	27.15	28.55	35.55	28.5	26.15	27.9	30.25	35.3	39.5
slaughter rate	SR	71.194	68.141	73.5802	70.5769	72.1711	73.8136	67.125	73.0864	69.7957	69.9474	70.974	68.038	69.75	76.3736	72.2737	72.7089	72.1239	76.9912	73.8514	70.0667	72.3026	72.8659	73.7895	72.8704
carcass length	CL	79	88	88	71	74	69	73	74	76	75	74	74	82	75	78	75	80	83	70	73	74	75	73	89
number of ribs	NR	13	14	14	14	14	14	14	14	14	13	13	14	14	14	14	14	14	15	15	14	14	16	16	15
Leaf lard	LL	1.025	1.485	2.3	2.24	4.055	2.59	2.44	2.57	2.87	2.57	1.72	1.49	0.805	3.62	3.295	1.34	1.74	3.12	1.595	1.04	0.88	0.635	0.95	1.075
kidney	KDN	0.245	0.295	0.235	0.16	0.215	0.185	0.235	0.22	0.28	0.17	0.21	0.2	0.225	0.275	0.3	0.2	0.28	0.28	0.22	0.225	0.255	0.25	0.3	0.3
Shoulder subcutaneous fat thickness	SFT	3.69	3.843	5.071	4.884	5.691	5.455	5.381	5.181	5.017	5.153	5.223	3.934	3.099	5.665	4.113	3.877	3.328	4.467	4.668	4.211	4.075	2.361	3.998	3.198
shoulder skin thickness	SST	0.403	0.485	0.449	0.507	0.425	0.354	0.396	0.302	0.401	0.482	0.392	0.684	0.502	0.312	0.542	0.412	0.332	0.32	0.444	0.68	0.599	0.181	0.192	0.228
ribs fat thickness	RFT	2.811	1.936	2.915	4.146	4.474	4.77	4.47	3.756	3.547	3.269	3.584	1.761	2.114	4.156	3.351	2.878	2.279	4.092	3.324	2.858	2.153	1.638	2.49	2.619
ribs skin thickness	RST	0.508	0.522	0.497	0.472	0.423	0.321	0.439	0.429	0.453	0.533	0.48	0.611	0.477	0.303	0.493	0.375	0.349	0.348	0.456	0.738	0.435	0.299	0.231	0.257
back waist fat thickness	BFT	1.311	1.087	2.086	1.951	2.231	2.339	2.993	2.884	2.507	1.999	2.918	1.295	0.865	3.489	1.733	1.233	1.414	1.759	2.312	1.628	1.973	1.322	1.756	1.276
back waist skin thickness	BST	0.531	0.513	0.554	0.445	0.511	0.383	0.586	0.481	0.576	0.652	0.469	0.717	0.568	0.353	0.752	0.353	0.446	0.347	0.615	0.556	0.565	0.27	0.215	0.198
lumbosacral fat thickness	LFT	2.224	1.78	2.394	3.144	3.418	3.426	2.711	3.105	3.54	3.641	4.472	2.735	1.459	4.438	3.775	1.514	1.914	3.451	2.378	2.158	2.092	1.378	2.138	2.028
lumbosacral skin thickness	LST	0.635	0.556	0.633	0.472	0.451	0.466	0.535	0.603	0.443	0.493	0.484	0.752	0.654	0.392	0.646	0.468	0.39	0.409	0.527	0.648	0.516	0.226	0.266	0.215
average fat thickness	AFT	2.40833	2.23667	3.18367	3.32633	3.78	3.74	3.695	3.72333	3.688	3.59767	4.20433	2.65467	1.80767	4.53067	3.207	2.208	2.21867	3.22567	3.11933	2.66567	2.71333	1.687	2.63067	2.16733
average skin thickness	AST	0.523	0.518	0.545333	0.474667	0.462333	0.401	0.505667	0.462	0.473333	0.542333	0.448333	0.717667	0.574667	0.352333	0.646667	0.411	0.389333	0.358667	0.528667	0.628	0.56	0.225667	0.224333	0.213667
Loin muscle area	LMA	17.2024	16.7828	16.8672	9.06706	18.7066	15.8142	22.2562	20.8548	21.894	14.4544	18.0976	16.0253	21.8448	21.3762	18.9312	22.8701	20.8608	22.407	17.3785	19.8415	25.5824	37.2848	30.9469	37.6009
foreleg weight	FLW	8.61	9.605	10.515	5.915	8.59	6.605	8.6	9.29	9.59	8.16	8.67	8.97	9.45	11.12	11.355	9.08	9.26	11.05	9.69	9.045	9.65	10.195	17.265	13.645
foreleg percentage	FLP	37.1041	37.615	36.2524	34.4095	33.6731	31.7854	33.1662	32.1342	30.8261	31.7757	32.3507	34.1975	34.2081	33.3383	34.3207	34.5641	33.3694	32.9359	35.3263	35.6875	35.4193	34.3613	42.4671	34.5531
back waist weight	BWW	7.11	8.265	10.03	6.3	9.35	7.89	9.96	10.595	11.76	9.77	9.84	9.46	8.725	11.74	12.08	8.93	9.85	12.3	9.835	8.395	8.87	8.43	11.09	12.725
back waist percentage	BWP	30.6399	32.3673	34.5802	36.6492	36.6523	37.9692	38.4111	36.6482	37.8014	38.0452	36.7164	36.0656	31.5837	35.1971	36.512	33.9931	35.4955	36.6617	35.8549	33.1229	32.5564	28.4125	27.2783	32.2233
hind leg weight	HLW	7.485	7.665	8.46	4.975	7.57	6.285	7.37	9.025	9.76	7.75	8.29	7.8	9.45	10.495	9.65	8.26	8.64	10.2	7.905	7.905	8.725	11.045	12.3	13.12
hind leg percentage	HLP	32.256	30.0176	29.1674	28.9412	29.6746	30.2454	28.4227	31.2176	31.3725	30.1791	30.9328	29.7369	34.2081	31.4645	29.1673	31.4427	31.1351	30.4024	28.8188	31.1896	32.0242	37.2262	30.2546	33.2236
carcass lean meat weight	CLMW	10.76	11.725	12.245	7.595	11.56	8.94	10.925	12.56	13.57	10.77	10.93	11.54	13.825	13.53	13.045	13.24	13.55	15.15	11.615	11.566	14.545	20.215	21.265	24.29
carcass lean meat percentage	CLMP	46.6104	46.289	42.6061	44.4022	45.755	43.8021	42.3368	43.4602	43.8025	42.1526	41.5116	44.1638	50.291	40.7776	39.5843	50.573	49.0409	45.0893	42.4137	45.7425	53.5333	68.317	61.504	61.6889
carcas fat weight	CFW	5.71	6.135	9.325	5.135	8.045	7.615	8.735	9.625	10.18	8.78	8.82	6.87	4.68	13.46	11.575	6.11	6.82	10.7	8.995	6.584	5.44	2.975	6.155	7.005
carcass fat percentage	CFP	24.7347	24.2203	32.4461	30.0205	31.8425	37.3101	33.85	33.3045	32.8599	34.364	33.4979	26.2916	17.0244	40.5666	35.1237	23.3384	24.6833	31.8452	32.8464	26.0392	20.0221	10.0541	17.8019	17.7905
carcass skin weight	CSW	3.735	4.54	4.27	2.465	3.255	2.36	3.355	3.755	4.28	3.35	3.66	4.42	4.885	3.26	4.81	3.5	3.64	4.27	3.745	4.33	3.815	2.5	2.81	2.92
carcass skin percentage	CSP	16.1793	17.9234	14.8573	14.411	12.8834	11.563	13.0014	12.9931	13.8154	13.1115	13.9005	16.9154	17.7701	9.8252	14.5957	13.369	13.1741	12.7083	13.6754	17.1248	14.0412	8.4488	8.12726	7.41587
carcass bone weight	CBW	2.88	2.93	2.9	1.91	2.405	1.495	2.79	2.96	2.95	2.65	2.92	3.3	4.1	2.93	3.525	3.33	3.62	3.48	3.03	2.805	3.37	3.9	4.345	5.16
carcass bone percentage	CBP	12.4756	11.5673	10.0905	11.1663	9.5191	7.32484	10.8119	10.2422	9.52227	10.3718	11.09	12.6292	14.9145	8.83062	10.6964	12.7196	13.1017	10.3571	11.0645	11.0935	12.4034	13.1801	12.5669	13.1048
foreleg lean meat weight	FLMW	4.515	4.9	4.96	3.115	4.625	3.28	4.095	4.685	4.91	3.86	3.99	4.37	5.06	5.37	5.08	4.92	5.04	5.65	4.765	4.685	5.53	6.78	7.04	8.58
foreleg lean meat percentage	FLMP	52.8689	50.962	47.8996	52.8862	54.7337	50	48.0352	50.3493	51.4136	47.6543	46.1272	48.991	53.7155	48.4657	45.0754	54.3646	54.8422	51.317	49.2761	51.8826	57.4545	66.8969	62.7731	63.1579
foreleg fat weight	FLFW	1.74	2.005	2.8	1.2	1.55	1.935	2.34	2.445	2.43	2.28	2.42	2.13	1.6	3.44	3.175	1.74	1.58	2.75	2.58	1.9	1.595	1.025	1.445	2.1
foreleg fat percentage	FLFP	20.3747	20.8528	27.0401	20.3735	18.3432	29.497	27.4487	26.2762	25.445	28.1481	27.9769	23.8789	16.9851	31.0469	28.1721	19.2265	17.1926	24.9773	26.6805	21.041	16.5714	10.1135	12.8845	15.4582
foreleg skin weight	FLSW	1.09	1.475	1.37	0.825	1.285	0.725	0.96	0.99	1.13	0.82	1	1.16	1.285	1.04	1.535	1.03	1.17	1.25	1.105	1.305	1.2	0.73	0.955	0.865
foreleg skin percentage	FLSP	12.7635	15.3406	13.2303	14.0068	15.2071	11.0518	11.261	10.6394	11.8325	10.1235	11.5607	13.0045	13.6412	9.38628	13.6202	11.3812	12.7312	11.3533	11.4271	14.4518	12.4675	7.20276	8.51538	6.36732
foreleg bone weight	FLBW	1.195	1.235	1.225	0.75	0.99	0.62	1.13	1.185	1.08	1.14	1.24	1.26	1.475	1.23	1.48	1.36	1.4	1.36	1.22	1.14	1.3	1.6	1.775	2.04
foreleg bone percentage	FLBP	13.993	12.8445	11.83	12.7334	11.716	9.45122	13.2551	12.7351	11.3089	14.0741	14.3353	14.1256	15.6582	11.1011	13.1322	15.0276	15.2339	12.3524	12.6163	12.6246	13.5065	15.7869	15.827	15.0166
back waist lean meat weight	BLMW	2.425	2.815	3.34	1.985	3.11	2.6	3.18	3.375	3.81	3.12	2.95	3.29	3.535	3.545	3.8	3.55	3.7	4.42	2.92	2.851	3.735	5.325	6.035	6.805
back waist lean meat percentage	BLMP	34.2999	34.7102	33.551	31.7093	33.3333	33.1421	32.0242	31.8847	32.5641	31.9672	31.3163	34.9628	40.9618	30.2862	31.5222	39.9325	37.6399	35.5305	29.705	34.0215	42.2511	63.2047	54.4921	53.6249
back waist fat weight	BFW	2.59	2.875	4.325	2.785	4.445	3.815	4.6	4.825	5.29	4.57	4.25	3.34	1.99	6.31	5.58	3.07	3.69	5.52	4.575	3.234	2.74	1.265	3.065	3.265
back waist fat percentage	BFP	36.6337	35.4501	43.4455	44.4888	47.642	48.6297	46.3243	45.5834	45.2137	46.8238	45.1168	35.4942	23.0591	53.9086	46.2878	34.5332	37.5381	44.373	46.5412	38.5919	30.9955	15.0148	27.6749	25.7289
back waist skin weight	BSW	1.395	1.79	1.63	0.99	1.18	0.955	1.405	1.635	1.83	1.46	1.52	1.89	1.96	1.145	1.79	1.44	1.46	1.64	1.535	1.625	1.415	0.835	0.92	1.125
back waist skin percentage	BSP	19.7313	22.0715	16.3737	15.8147	12.6474	12.1734	14.149	15.4464	15.641	14.959	16.1359	20.085	22.7115	9.78214	14.8486	16.198	14.8525	13.1833	15.6155	19.3914	16.0068	9.91098	8.307	8.86525
back waist bone weight	BBW	0.66	0.63	0.66	0.5	0.595	0.475	0.745	0.75	0.77	0.61	0.7	0.89	1.145	0.705	0.885	0.83	0.98	0.86	0.8	0.67	0.95	1	1.055	1.495
back waist bone percentage	BBP	9.33522	7.76819	6.62983	7.98722	6.37728	6.05481	7.50252	7.0855	6.5812	6.25	7.431	9.45802	13.2677	6.02307	7.34135	9.33633	9.96948	6.91318	8.13835	7.99523	10.7466	11.8694	9.52596	11.7809
hind leg lean meat weight	HLLMW	3.82	4.01	3.945	2.495	3.825	3.06	3.65	4.5	4.85	3.79	3.99	3.88	5.23	4.615	4.165	4.77	4.81	5.08	3.93	4.03	5.28	8.11	8.19	8.905
hind leg lean meat percentage	HLLMP	51.1037	52.7285	46.7972	50.3532	51.1022	50.9575	49.6599	49.9445	49.8458	49.2848	48.3051	49.7436	55.4025	44.3963	43.2503	57.8883	55.8653	50.0493	49.8415	51.1746	60.6548	73.5267	66.6667	67.9771
hind leg fat weight	HLFW	1.38	1.255	2.2	1.15	2.05	1.865	1.795	2.355	2.46	1.93	2.15	1.4	1.09	3.71	2.82	1.3	1.55	2.43	1.84	1.45	1.105	0.685	1.645	1.64
hind leg fat percentage	HLFP	18.4615	16.5023	26.0973	23.2089	27.3881	31.0575	24.4218	26.1376	25.2826	25.0975	26.0291	17.9487	11.5466	35.6902	29.2835	15.7767	18.0023	23.9409	23.3354	18.4127	12.6939	6.21034	13.3903	12.5191
hind leg skin weight	HLSW	1.25	1.275	1.27	0.65	0.79	0.68	0.99	1.13	1.32	1.07	1.14	1.37	1.64	1.075	1.485	1.03	1.01	1.38	1.105	1.4	1.2	0.935	0.935	0.93
hind leg skin percentage	HLSP	16.7224	16.7653	15.0652	13.1181	10.5544	11.3239	13.4694	12.5416	13.5663	13.9142	13.8015	17.5641	17.3729	10.3415	15.4206	12.5	11.7305	13.5961	14.014	17.7778	13.7852	8.47688	7.61091	7.09924
hind leg bone weight	HLBW	1.025	1.065	1.015	0.66	0.82	0.4	0.915	1.025	1.1	0.9	0.98	1.15	1.48	0.995	1.16	1.14	1.24	1.26	1.01	0.995	1.12	1.3	1.515	1.625
hind leg bone percentage	HLBP	13.7124	14.0039	12.0403	13.3199	10.9552	6.66112	12.449	11.3762	11.3052	11.7035	11.8644	14.7436	15.678	9.57191	12.0457	13.835	14.4019	12.4138	12.8091	12.6349	12.8662	11.786	12.3321	12.4046
Body length	BL	70	76	75	61	66	61	84	88	84	88	83	89	98	89	94	88	93	94	81	83	86	88	82	100
Aspartic acid	Asp	1.45	1.43	1.5	1.56	1.78	1.74	2	1.86	1.59	1.66	1.31	1.45	2.04674	1.79	2.04	1.62	1.86	1.56	1.81	1.63	1.74972	1.79	1.73	1.8
Threonine	Thr	0.8	0.69	0.83	0.82	1	0.93	1.09	1.07	0.92	0.85	0.69	0.76	1.1249	0.71	0.83	1.04	1.09	0.92	0.97	0.62	0.886462	0.6	0.68	0.72
Serine	Ser	0.69	0.51	0.75	0.68	0.84	0.78	0.91	0.9	0.8	0.67	0.6	0.54	1.00307	0.87	1.09	0.89	0.86	0.78	0.76	0.86	0.697089	0.69	0.95	0.97
Glutamic acid	Glu	2.46	2.57	2.55	2.57	2.77	2.93	2.99	2.92	2.69	2.67	2.16	2.07	3.63071	3.09	3.34	2.83	3.21	2.66	2.71	2.73	2.75737	3.05	2.9	2.96
Glycine	Gly	0.73	0.64	0.72	0.82	0.88	1.05	0.9	0.88	0.83	0.79	0.63	0.75	0.970471	0.78	0.83	0.9	0.97	0.77	0.74	0.69	0.849184	0.72	0.68	0.77
Alanine	Ala	0.99	0.92	1	1.02	1.15	1.22	1.24	1.21	1.11	1.08	0.84	1.09	1.30504	1.23	1.3	1.24	1.32	1.07	1.09	1.04	1.18182	1.11	1.14	1.16
Cysteine	Cys	0.03	0.05	0.01	0.03	0.05	0.05	0.05	0.04	0.08	0.11	0.1	0.08	0.0436627	0.08	0.08	0.05	0.1	0.04	0.04	0.17	0.105035	0.2	0.07	0.06
Valine	Val	0.92	0.94	0.82	0.97	0.79	1.03	0.96	0.92	0.98	1.06	0.75	0.94	1.00505	1.04	0.97	1.01	1.22	0.92	1.05	0.86	1.05168	1.04	0.82	0.87
Methionine	Met	0.46	0.41	0.49	0.35	0.47	0.41	0.5	0.52	0.56	0.58	0.42	0.52	0.580364	0.59	0.15	0.58	0.67	0.5	0.53	0.45	0.483027	0.04	0.16	0.13
Isoleucine	Ile	0.88	0.93	0.79	0.92	0.85	1.07	1.02	1.01	0.97	1.04	0.71	0.93	1.00159	0.99	0.98	1.09	1.25	0.94	0.99	0.84	1.07817	1.06	0.77	0.86
Leucine	Leu	1.43	1.42	1.43	1.49	1.94	1.65	2.16	2.02	1.5	1.52	1.16	1.42	1.76874	1.55	1.63	1.59	1.77	1.46	1.57	1.39	1.61084	1.53	1.43	1.48
Tyrosine	Tyr	0.53	0.47	0.54	0.55	0.58	0.62	0.64	0.64	0.65	0.62	0.48	0.6	0.705356	0.66	0.71	0.78	0.78	0.67	0.62	0.57	0.624206	0.58	0.58	0.66
Phenylalanine	Phe	0.87	0.78	0.84	0.78	0.99	1.06	1.08	1.09	0.86	0.83	0.6	0.76	1.14827	1	1.07	0.95	1.11	0.81	0.98	0.9	0.971019	0.96	0.9	0.94
Histidine	His	0.81	0.72	0.79	0.54	0.98	0.92	1.11	1.03	0.97	0.94	0.71	0.85	1.07587	0.99	1.07	1.09	1.11	0.92	0.93	0.88	0.974751	0.92	0.84	0.88
Lysine	Lys	1.6	1.54	1.48	1.5	1.98	1.66	1.76	1.66	1.57	1.61	1.28	1.49	1.87553	1.69	1.74	1.59	1.83	1.55	2.28	1.48	1.76057	1.69	1.52	1.54
Arginine	Arg	1.12	1.06	1.12	1.15	1.28	1.37	1.38	1.39	1.27	1.24	0.94	1.19	1.5276	1.27	1.34	1.45	1.57	1.27	1.25	1.11	1.36069	1.22	1.14	1.21
Proline	Pro	0.53	0.52	0.56	0.59	0.63	0.57	0.56	0.55	0.39	0.5	0.39	0.35	0.78	0.35	0.32	0.5	0.47	0.43	0.53	0.31	0.58	0.4	0.4	0.35
total amino acid	TAA	16.3	15.6	16.22	16.34	18.96	19.06	20.35	19.71	17.74	17.77	13.77	15.79	21.593	18.68	19.49	19.2	21.19	17.27	18.85	16.53	18.7216	17.6	16.71	17.36
Tetradecanoic acid	14:0	1.05055	0.965359	1.19354	1.3756	1.4131	1.06001	1.26429	1.47126	0.0953995			0.0785325	0.785283	0.875055	1.03458	1.46976	0.127261	1.24716	1.44153	1.1188	1.00969		0.90537	1.02083
Hexadecanoic acid	16:0	32.4936	29.3562	31.1217	30.8007	31.2747	30.4446	34.0243	32.9636	30.0305	27.2993	28.2502	30.7173	31.1754	31.174	32.0165	26.2766	26.7458	27.3451	35.468	31.6444	32.3908	28.5679	28.4667	28.798
Hexadecenoic acid	16:1	2.19982	2.74656	2.7695	3.35064	3.24578	2.68724	3.58066	3.02621	4.22194	4.23382	3.13913	3.47959	1.95234	2.24554	2.38641	3.16901	2.8789	3.73551	2.59891	2.22553	1.76772	1.42828	2.43381	0.814377
stearic acid	18:0	10.4646	11.1157	9.45302	9.19743	9.89079	9.76135	10.1425	10.2665	10.7883	9.85887	11.9235	13.3304	10.8677	11.2597	12.7424	12.2832	12.2251	12.3962	10.5963	12.4185	10.2465	14.0084	13.6073	14.2916
Octadecenoic acid	18:1	47.4196	52.1976	48.0279	50.5373	47.916	51.6478	47.0485	46.8607	51.6396	55.1429	52.5846	49.0898	49.3901	47.5229	44.9862	52.3157	54.0097	51.6733	45.5841	46.867	48.6218	45.699	45.7287	46.6666
Octadecadienoic acid	18:2	4.10955	2.80075	4.36994	3.63078	4.6498	3.02817	2.79915	3.20738	2.63871	2.96187	3.36744	2.99027	3.50739	4.6381	4.90619	4.37508	3.73165	3.26211	3.05626	4.06773	4.2532	6.9037	6.29726	6.4074
Octadecatrienoic acid	18:3	0.276992	0.113395	0.708478	0.191781	0.0968289	0.0653707	0.0885107	0.1321	0.330854	0.342795	0.308514	0.0835666	0.104498	0.257784	0.265718	0.11066	0.0801643	0.109541	0.151413	0.141863	0.271802	0.186122	0.459742	0.305844
Eicosanoic acid	20:0	0.11684						0.051296		0.254737	0.160372	0.426627	0.230563	0.0134502	0.0161115			0.201413	0.231142
Eicosenoic acid	20:1	0.698019	0.50576	0.691369	0.402639	0.615267	0.708014	0.486809	0.617141					0.692167	0.675676	0.429393				0.818253	0.682147	0.706685	0.610965	0.505112	0.51953
Eicosadienoic acid	20:2	0.24476		0.260647	0.0732983	0.0948116	0.197118		0.237982					0.205891	0.262819	0.235408					0.234425	0.236568	0.365163	0.294396	0.246093
Eicosatrienoic acid	20:3					0.139191	0.020114	0.0985687	0.17647					0.180025	0.03323						0.118722		0.32369	0.0332708	0.052662
Eicosatetraenoic acid	20:4	0.925655	0.198691	1.40387	0.43979	0.663681	0.380155	0.415397	1.04067					1.12568	1.03919	0.997201				0.285196	0.480924	0.495284	1.90674	1.26832	0.877024
saturated fatty acid	SFA	44.1256	41.4372	41.7683	41.3737	42.5786	41.266	45.4824	44.7014	41.1689	37.3186	40.6003	44.3567	42.8419	43.3248	45.7935	40.0296	39.2996	41.2196	47.5058	45.1817	43.6469	42.5764	42.9794	44.1105
Monounsaturated fatty acid	MUFA	50.3174	55.4499	51.4888	54.2906	51.7771	55.0431	51.1159	50.504	55.8615	59.3768	55.7237	52.5694	52.0346	50.4441	47.802	55.4847	56.8886	55.4088	49.0013	49.7746	51.0962	47.7382	48.6676	48.0005
polyunsaturated fatty acid	PUFA	5.55695	3.11283	6.74294	4.33565	5.64432	3.69093	3.40163	4.7946	2.96956	3.30467	3.67596	3.07384	5.12348	6.23112	6.40452	4.48573	3.81181	3.37166	3.49287	5.04367	5.25685	9.68541	8.35299	7.88903
