# Supplementary material for: Transcriptomic profiling in muscle and adipose tissue identifies genes related to growth and lipid deposition
Source: PLoS One. 2017 Sep 6;12(9):e0184120. doi: 10.1371/journal.pone.0184120 (PMC5587268; doi:10.1371/journal.pone.0184120)
Supplement: S2 Table — (XLSX) [file pone.0184120.s019.xlsx]

## Sheet: Sheet1
S2 Table. Phenotypic variation between Yorkshire and Chinese indigenous breeds.
Traits	CH	NJ	QY	TP	WJ	YC	YN	YY	P1	P2
Growth performance
average daily gain (ADG)	450±66	410±66	360±43	160±9.2	410±53	410±47	340±190	710±36	6.9e-07	0.022
feed/gain Ratio (FGR)	4.5±0.33	4±0.15	4.1±0.23	6.5±0.34	4.3±0.1	4±0.58	4±0.23	2.8±0.05	3.8e-08	1e-06
Body length (BL)	74±3.2	85±2.3	87±3.2	63±2.9	94±4.5	92±3.2	83±2.5	90±9.2	0.29	1.3e-07
Carcass quality
slaughter weight (SW)	75±7.4	85±7.2	77±1.5	62±12	89±7.8	81±8.3	75±1	95±13	0.14	0.018
carcass weight (CW)	53±6	59±5.6	54±0.75	45±9.2	65±7.7	60±8.3	54±1.3	70±9.5	0.12	0.044
left carcass weight (LCW)	27±3.2	30±2.8	27±0.31	23±5	33±4	30±4.5	28±1.2	35±4.6	0.12	0.058
slaughter rate (SR)	71±2.7	70±3	70±1.5	72±1.6	73±3.3	74±2.7	72±1.9	73±0.53	0.028	0.38
carcass length (CL)	85±5.2	74±1.5	74±0.58	71±2.5	78±3.5	79±4	72±2.1	79±8.7	0.66	0.0014
number of ribs (NR)	14±0.58	14±0	13±0.58	14±0	14±0	14±0.58	14±0.58	16±0.58	0.026	0.13
Leaf lard (LL)	1.6±0.65	2.6±0.22	1.9±0.57	3±0.96	2.6±1.5	2.1±0.93	1.2±0.38	0.89±0.23	0.00012	0.21
kidney (KDN)	0.26±0.032	0.24±0.031	0.19±0.021	0.19±0.028	0.27±0.038	0.25±0.046	0.23±0.019	0.28±0.029	0.072	0.044
Shoulder subcutaneous fat thickness (SFT)	4.2±0.76	5.2±0.18	4.8±0.72	5.3±0.41	4.3±1.3	3.9±0.57	4.3±0.31	3.2±0.82	0.084	0.17
shoulder skin thickness (SST)	0.45±0.041	0.37±0.056	0.52±0.15	0.43±0.077	0.45±0.12	0.35±0.05	0.57±0.12	0.2±0.025	1.1e-07	0.14
ribs fat thickness (RFT)	2.6±0.54	3.9±0.48	2.9±0.97	4.5±0.31	3.2±1	3.1±0.92	2.8±0.59	2.2±0.53	0.051	0.069
ribs skin thickness (RST)	0.51±0.013	0.44±0.012	0.54±0.066	0.41±0.077	0.42±0.11	0.36±0.015	0.54±0.17	0.26±0.034	0.00012	0.11
back waist fat thickness (BFT)	1.5±0.52	2.8±0.26	2.1±0.81	2.2±0.2	2±1.3	1.5±0.27	2±0.34	1.5±0.26	0.037	0.28
back waist skin thickness (BST)	0.53±0.021	0.55±0.058	0.61±0.13	0.45±0.064	0.56±0.2	0.38±0.056	0.58±0.032	0.23±0.038	9.2e-06	0.14
lumbosacral fat thickness (LFT)	2.1±0.32	3.1±0.41	3.6±0.87	3.3±0.16	3.2±1.6	2.3±1	2.2±0.15	1.8±0.41	0.02	0.19
lumbosacral skin thickness (LST)	0.61±0.045	0.53±0.08	0.58±0.15	0.46±0.011	0.56±0.15	0.42±0.041	0.56±0.073	0.24±0.027	6.3e-08	0.24
average fat thickness (AFT)	2.6±0.5	3.7±0.019	3.5±0.78	3.6±0.25	3.2±1.4	2.6±0.58	2.8±0.25	2.2±0.47	0.043	0.24
average skin thickness (AST)	0.53±0.015	0.48±0.023	0.57±0.14	0.45±0.039	0.52±0.15	0.39±0.026	0.57±0.051	0.22±0.0066	9.1e-12	0.13
Loin muscle area (LMA)	17±0.22	22±0.73	16±1.8	15±4.9	21±1.6	22±1.1	21±4.2	35±3.8	0.0096	0.017
foreleg weight (FLW)	9.6±0.95	9.2±0.51	8.6±0.41	7±1.4	11±1	9.8±1.1	9.5±0.36	14±3.5	0.15	0.0077
foreleg percentage (FLP)	37±0.69	32±1.2	33±1.3	33±1.4	34±0.54	34±0.84	35±0.19	37±4.6	0.36	0.00029
back waist weight (BWW)	8.5±1.5	11±0.91	9.7±0.2	7.8±1.5	11±1.8	10±1.7	9±0.73	11±2.2	0.45	0.091
back waist percentage (BWP)	33±2	38±0.9	37±1	37±0.76	34±2.6	35±1.3	34±1.8	29±2.6	0.043	0.012
hind leg weight (HLW)	7.9±0.52	8.7±1.2	7.9±0.3	6.3±1.3	9.9±0.55	9±1	8.2±0.47	12±1	0.011	0.0054
hind leg percentage (HLP)	30±1.6	30±1.7	30±0.6	30±0.65	32±2.5	31±0.53	31±1.7	34±3.5	0.27	0.78
carcass lean meat weight (CLMW)	12±0.75	12±1.3	11±0.41	9.4±2	13±0.39	14±1	13±1.7	22±2.1	0.0092	0.0078
carcass lean meat percentage (CLMP)	45±2.2	43±0.77	43±1.4	45±1	44±5.9	48±2.8	47±5.7	64±3.9	0.0078	0.4
carcas fat weight (CFW)	7.1±2	9.5±0.73	8.2±1.1	6.9±1.6	9.9±4.6	7.9±2.5	7±1.8	5.4±2.1	0.15	0.58
carcass fat percentage (CFP)	27±4.6	33±0.5	31±4.4	33±3.8	31±12	27±4.6	26±6.4	15±4.5	0.014	0.63
carcass skin weight (CSW)	4.2±0.41	3.8±0.46	3.8±0.55	2.7±0.49	4.3±0.92	3.8±0.41	4±0.32	2.7±0.22	0.00035	0.049
carcass skin percentage (CSP)	16±1.5	13±0.47	15±2	13±1.4	14±4	13±0.34	15±1.9	8±0.53	2.5e-08	0.41
carcass bone weight (CBW)	2.9±0.025	2.9±0.095	3±0.33	1.9±0.46	3.5±0.59	3.5±0.15	3.1±0.28	4.5±0.64	0.043	0.00096
carcass bone percentage (CBP)	11±1.2	10±0.65	11±1.2	9.3±1.9	11±3.1	12±1.5	12±0.76	13±0.33	0.00019	0.49
foreleg lean meat weight (FLMW)	4.8±0.24	4.6±0.42	4.1±0.27	3.7±0.83	5.2±0.17	5.2±0.39	5±0.47	7.5±0.97	0.03	0.006
foreleg lean meat percentage (FLMP)	51±2.5	50±1.7	48±1.4	53±2.4	49±4.4	54±1.9	53±4.2	64±2.3	0.0021	0.18
foreleg fat weight (FLFW)	2.2±0.55	2.4±0.057	2.3±0.15	1.6±0.37	2.7±0.99	2±0.63	2±0.5	1.5±0.54	0.16	0.31
foreleg fat percentage (FLFP)	23±3.7	26±1	27±2.4	23±5.9	25±7.4	20±4	21±5.1	13±2.7	0.0043	0.57
foreleg skin weight (FLSW)	1.3±0.2	1±0.091	0.99±0.17	0.94±0.3	1.3±0.25	1.2±0.11	1.2±0.1	0.85±0.11	0.021	0.18
foreleg skin percentage (FLSP)	14±1.4	11±0.6	12±1.4	13±2.1	12±2.5	12±0.79	13±1.5	7.4±1.1	0.0037	0.42
foreleg bone weight (FLBW)	1.2±0.021	1.1±0.053	1.2±0.064	0.79±0.19	1.4±0.14	1.4±0.023	1.2±0.08	1.8±0.22	0.029	7.3e-05
foreleg bone percentage (FLBP)	13±1.1	12±1	14±0.14	11±1.7	13±2.3	14±1.6	13±0.51	16±0.46	0.00012	0.21
back waist lean meat weight (BLMW)	2.9±0.46	3.5±0.32	3.1±0.17	2.6±0.56	3.6±0.15	3.9±0.47	3.2±0.49	6.1±0.74	0.016	0.019
back waist lean meat percentage (BLMP)	34±0.59	32±0.36	33±1.9	33±0.89	34±5.8	38±2.2	35±6.4	57±5.3	0.013	0.52
back waist fat weight (BFW)	3.3±0.93	4.9±0.35	4.1±0.64	3.7±0.84	4.6±2.3	4.1±1.3	3.5±0.95	2.5±1.1	0.13	0.63
back waist fat percentage (BFP)	39±4.3	46±0.57	42±6.1	47±2.2	41±16	39±5	39±7.8	23±6.8	0.026	0.71
back waist skin weight (BSW)	1.6±0.2	1.6±0.21	1.6±0.23	1±0.12	1.6±0.43	1.5±0.11	1.5±0.11	0.96±0.15	0.0051	0.066
back waist skin percentage (BSP)	19±2.9	15±0.81	17±2.7	14±2	16±6.5	15±1.5	17±2.1	9±0.81	8.6e-07	0.4
back waist bone weight (BBW)	0.65±0.017	0.76±0.013	0.73±0.14	0.52±0.063	0.91±0.22	0.89±0.079	0.81±0.14	1.2±0.27	0.1	0.017
back waist bone percentage (BBP)	7.9±1.4	7.1±0.46	7.7±1.6	6.8±1	8.9±3.9	8.7±1.6	9±1.5	11±1.3	0.035	0.7
hind leg lean meat weight (HLLMW)	3.9±0.097	4.3±0.62	3.9±0.1	3.1±0.67	4.7±0.53	4.9±0.17	4.4±0.75	8.4±0.44	0.00024	0.012
hind leg lean meat percentage (HLLMP)	50±3.1	50±0.14	49±0.73	51±0.4	48±6.7	55±4.1	54±5.9	69±3.6	0.0053	0.34
hind leg fat weight (HLFW)	1.6±0.51	2.2±0.36	1.8±0.39	1.7±0.48	2.5±1.3	1.8±0.59	1.5±0.37	1.3±0.55	0.22	0.48
hind leg fat percentage (HLFP)	20±5.1	25±0.86	23±4.4	27±3.9	26±13	19±4.2	18±5.3	11±3.9	0.013	0.48
hind leg skin weight (HLSW)	1.3±0.013	1.1±0.17	1.2±0.16	0.71±0.074	1.4±0.29	1.1±0.21	1.2±0.15	0.93±0.0029	0.00063	0.0079
hind leg skin percentage (HLSP)	16±0.97	13±0.57	15±2.1	12±1.3	14±3.6	13±0.94	15±2.2	7.7±0.7	1.5e-06	0.13
hind leg bone weight (HLBW)	1±0.026	1±0.093	1±0.13	0.63±0.21	1.2±0.25	1.2±0.064	1±0.068	1.5±0.17	0.021	0.0034
hind leg bone percentage (HLBP)	13±1.1	12±0.64	13±1.7	10±3.4	12±3.1	14±1	13±0.12	12±0.34	0.63	0.49
Meat quality
PH1	6.3±0.17	6.2±0.2	6.3±0.27	6.2±0.16	6.3±0.14	6.2±0.24	6.1±0.074	5.8±0.13	0.011	0.89
PH2	5.6±0.22	5.3±0.095	5.4±0.24	5.4±0.16	5.5±0.23	5.4±0.13	5.5±0.15	5.2±0.053	0.0018	0.42
drip loss (DL)	0.6±0.12	1±0.21	0.89±0.38	1.2±0.66	0.66±0.051	1.2±0.39	0.68±0.1	0.87±0.15	0.87	0.24
meat color (CLR)	3.8±0.29	3.7±0.29	3.7±0.29	4.5±0	4±0.5	3.3±0.29	3.8±0.29	3.2±0.58	0.18	0.014
marbling (MBL)	2±0.5	2.8±0.29	1.5±0	2.7±1.2	2.7±0.29	2.2±0.76	3.5±0	1.3±0.29	0.0016	0.019
cross-sectional area of muscle fibers (CSAF)	4200±760	4600±340	4500±1300	3700±370	4600±460	4300±350	5200±1000	6700±520	0.0047	0.42
VB1 content (VB1)	1.8±0.58	1.1±0.17	1.5±0.33	1.9±0.088	1.9±0.23	0.71±0.2	2.8±0.79	1.2±0.26	0.042	0.0008
intramuscular fat content (IMF)	3.6±0.82	4.9±0.78	3.3±0.24	4.9±1	4.5±1.3	4.7±0.85	3.9±0.35	2±0.28	3.6e-06	0.16
Amino acid composition
Aspartic acid (Asp)	1.5±0.036	1.8±0.21	1.5±0.18	1.7±0.12	2±0.15	1.7±0.16	1.7±0.092	1.8±0.038	0.1	0.0088
Threonine (Thr)	0.77±0.074	1±0.093	0.77±0.08	0.92±0.091	0.89±0.21	1±0.087	0.83±0.18	0.67±0.061	0.0032	0.12
Serine (Ser)	0.65±0.12	0.87±0.061	0.6±0.065	0.77±0.081	0.99±0.11	0.84±0.057	0.77±0.082	0.87±0.16	0.45	0.0014
Glutamic acid (Glu)	2.5±0.059	2.9±0.16	2.3±0.32	2.8±0.18	3.4±0.27	2.9±0.28	2.7±0.024	3±0.075	0.045	0.0012
Glycine (Gly)	0.7±0.049	0.87±0.036	0.72±0.083	0.92±0.12	0.86±0.099	0.88±0.1	0.76±0.081	0.72±0.045	0.039	0.04
Alanine (Ala)	0.97±0.044	1.2±0.068	1±0.14	1.1±0.1	1.3±0.042	1.2±0.13	1.1±0.072	1.1±0.025	0.74	0.012
Cysteine (Cys)	0.03±0.02	0.057±0.021	0.097±0.015	0.043±0.012	0.068±0.021	0.063±0.032	0.11±0.065	0.11±0.078	0.43	0.1
Valine (Val)	0.89±0.064	0.95±0.031	0.92±0.16	0.93±0.12	1±0.035	1±0.15	0.99±0.11	0.91±0.12	0.52	0.61
Methionine (Met)	0.45±0.04	0.53±0.031	0.51±0.081	0.41±0.06	0.44±0.25	0.58±0.085	0.49±0.04	0.11±0.062	0.00096	0.55
Isoleucine (Ile)	0.87±0.071	1±0.026	0.89±0.17	0.95±0.11	0.99±0.011	1.1±0.16	0.97±0.12	0.9±0.15	0.51	0.29
Leucine (Leu)	1.4±0.0058	1.9±0.35	1.4±0.19	1.7±0.23	1.6±0.11	1.6±0.16	1.5±0.12	1.5±0.05	0.067	0.07
Tyrosine (Tyr)	0.51±0.038	0.64±0.0058	0.57±0.076	0.58±0.035	0.69±0.028	0.74±0.064	0.6±0.03	0.61±0.046	0.68	0.00036
Phenylalanine (Phe)	0.83±0.046	1±0.13	0.73±0.12	0.94±0.15	1.1±0.074	0.96±0.15	0.95±0.044	0.93±0.031	0.87	0.032
Histidine (His)	0.77±0.047	1±0.07	0.83±0.12	0.81±0.24	1±0.048	1±0.1	0.93±0.047	0.88±0.04	0.29	0.036
Lysine (Lys)	1.5±0.06	1.7±0.095	1.5±0.17	1.7±0.24	1.8±0.096	1.7±0.15	1.8±0.41	1.6±0.093	0.3	0.36
Arginine (Arg)	1.1±0.035	1.3±0.067	1.1±0.16	1.3±0.11	1.4±0.13	1.4±0.15	1.2±0.13	1.2±0.044	0.085	0.03
Proline (Pro)	0.54±0.021	0.5±0.095	0.41±0.078	0.6±0.031	0.48±0.26	0.47±0.035	0.47±0.14	0.38±0.029	0.0023	0.67
total amino acid (TAA)	16±0.38	19±1.4	16±2	18±1.5	20±1.5	19±2	18±1.3	17±0.46	0.12	0.029
Fat acid composition
Tetradecanoic acid (14:0)	1.1±0.12	0.94±0.74	0.079±0.00056	1.3±0.19	0.9±0.13	0.95±0.72	1.2±0.22	0.67±0.51	0.5	0.055
Hexadecanoic acid (16:0)	31±1.6	32±2.1	29±1.8	31±0.42	31±0.49	27±0.54	33±2	29±0.17	0.0011	0.0015
Hexadecenoic acid (16:1)	2.6±0.32	3.6±0.6	3.6±0.56	3.1±0.36	2.2±0.22	3.3±0.44	2.2±0.42	1.6±0.82	0.088	0.0027
stearic acid (18:0)	10±0.84	10±0.34	12±1.7	9.6±0.37	12±0.99	12±0.087	11±1.2	14±0.34	1.5e-06	0.046
Octadecenoic acid (18:1)	49±2.6	49±2.7	52±3	50±1.9	47±2.2	53±1.2	47±1.5	46±0.55	6.7e-05	0.045
Octadecadienoic acid (18:2)	3.8±0.84	2.9±0.29	3.1±0.23	3.8±0.82	4.4±0.74	3.8±0.56	3.8±0.64	6.5±0.32	4.3e-05	0.17
Octadecatrienoic acid (18:3)	0.37±0.31	0.18±0.13	0.24±0.14	0.12±0.066	0.21±0.091	0.1±0.017	0.19±0.072	0.32±0.14	0.28	0.41
Eicosanoic acid (20:0)	0.048±0.06	0.11±0.13	0.27±0.14	0.013±0.00069	0.014±0.0018	0.15±0.12	0.015±0.0011	0.013±0.0011	0.0085	0.021
Eicosenoic acid (20:1)	0.63±0.11	0.5±0.11	0.4±0.00082	0.58±0.16	0.6±0.15	0.4±0.00071	0.74±0.073	0.55±0.057	0.92	0.013
Eicosadienoic acid (20:2)	0.19±0.1	0.13±0.095	0.073±0.0022	0.12±0.066	0.23±0.028	0.074±0.00071	0.18±0.094	0.3±0.06	0.024	0.088
Eicosatrienoic acid (20:3)	0.019±0.00072	0.098±0.078	0.021±0.00024	0.06±0.068	0.078±0.089	0.021±0.00062	0.053±0.057	0.14±0.16	0.45	0.5
Eicosatetraenoic acid (20:4)	0.84±0.61	0.55±0.44	0.2±0.0015	0.49±0.15	1.1±0.066	0.2±0.00053	0.42±0.12	1.4±0.52	0.1	0.024
saturated fatty acid (SFA)	42±1.5	44±2.3	41±3.5	42±0.73	44±1.6	40±0.97	45±1.9	43±0.8	0.41	0.058
Monounsaturated fatty acid (MUFA)	52±2.7	52±2.9	56±3.4	54±1.7	50±2.1	56±0.83	50±1.1	48±0.48	1.1e-06	0.028
polyunsaturated fatty acid (PUFA)	5.1±1.9	3.7±0.95	3.4±0.3	4.6±1	5.9±0.69	3.9±0.56	4.6±0.96	8.6±0.93	0.0058	0.092
Notes: P1: the significance between the Yorkshire and Chinese indigenous breeds; P2: the significance of the variance among the Chinese indigenous breeds; Due to the limitation of the detection device, several of the measurements for fat acid composition without detected values. To compare the features, we assigned a minimal value of that features across all the individuals.
