# Supplementary material for: Transcriptomic profiling in muscle and adipose tissue identifies genes related to growth and lipid deposition
Source: PLoS One. 2017 Sep 6;12(9):e0184120. doi: 10.1371/journal.pone.0184120 (PMC5587268; doi:10.1371/journal.pone.0184120)
Supplement: S3 Table — (XLSX) [file pone.0184120.s020.xlsx]

## Sheet: Sheet1
S3 Table. Summary of the RNA-seq and mapping rate.
						Mapped On WZSP				Mapped On Sscrofa10.2
Sample	Raw Reads Number	Clean Reads Number	Clean Reads Rate(%)	Clean Bases Number	Clean Q30 Bases Rate(%)	TotalMapped	%TotalMapped	UniqMapped	%UniqMapped	TotalMapped	%TotalMapped	UniqMapped	%UniqMapped
YY196__M	43082140	41590756	96.54	5198844500	91.86	30538913	73.43	24922176	59.92	30601316	73.58	27512163	66.15
YY215__A	43055410	41707570	96.87	5213446250	91.7	33278002	79.79	27850503	66.78	34224055	82.06	30360264	72.79
YY215__M	40411354	37508654	92.82	4688581750	89.87	30123650	80.31	25023987	66.72	29634746	79.01	26094558	69.57
YY196__A	42452682	41006702	96.59	5125837750	91.91	33183312	80.92	27744852	67.66	34148376	83.28	30213247	73.68
CH172__M	43365908	40683218	93.81	5085402250	91.91	32973537	81.05	30941152	76.05	30987372	76.17	27608663	67.86
YY212__M	44251050	40660954	91.89	5082619250	92.11	33167652	81.57	28228658	69.42	32597164	80.17	29207895	71.83
YY212__A	41420830	40162492	96.96	5020311500	92.15	32788121	81.64	27202107	67.73	33561954	83.57	29823163	74.26
CH195__M	42362618	40600670	95.84	5075083750	91.59	33243861	81.88	26956199	66.39	30861683	76.01	27011523	66.53
TP222__A	42260592	40483788	95.8	5060473500	92.15	33193737	81.99	27732237	68.5	30221315	74.65	26676439	65.89
YN163__A	42431580	41128842	96.93	5141105250	92.19	34220381	83.2	27205228	66.15	31627458	76.9	27970882	68.01
YC119__M	45289238	41451930	91.53	5181491250	92.24	35057866	84.57	29579197	71.36	31643426	76.34	27711985	66.85
YN164__A	42002014	40395878	96.18	5049484750	92.39	34176028	84.6	28170537	69.74	31516210	78.02	27966893	69.23
CH187__A	42868116	41218054	96.15	5152256750	91.91	34885074	84.64	27573536	66.9	32406944	78.62	28643833	69.49
YN163__M	45868162	40849916	89.06	5106239500	91.49	34586068	84.67	27700502	67.81	29927360	73.26	26523952	64.93
QY15__M	45087542	40783502	90.45	5097937750	90.61	34603365	84.85	28455915	69.77	31024543	76.07	26957650	66.1
CH187__M	44965682	41284648	91.81	5160581000	92.27	35045821	84.89	28692568	69.5	31637077	76.63	28033676	67.9
YN149__A	43939688	41344548	94.09	5168068500	91.64	35095494	84.89	29147066	70.5	32222122	77.94	28222171	68.26
YC106__M	41975782	38870496	92.6	4858812000	90.93	33035306	84.99	27388345	70.46	29519373	75.94	25584478	65.82
YN149__M	43013706	41535592	96.56	5191949000	92.09	35331719	85.06	30131030	72.54	32411260	78.03	28781647	69.29
WJ48__M	44910476	41131962	91.59	5141495250	91.15	35177664	85.52	26973819	65.58	30883543	75.08	27004334	65.65
CH195__A	43382104	41757710	96.26	5219713750	92.15	35829171	85.8	28656625	68.63	32792058	78.53	29032711	69.53
NJ66__A	44636742	41599606	93.2	5199950750	91.58	35709270	85.84	27536797	66.19	31117787	74.8	27423756	65.92
QY25__M	47309120	41185368	87.06	5148171000	92.09	35353064	85.84	28244479	68.58	30823339	74.84	26998598	65.55
TP0__A	44450242	41792942	94.02	5224117750	91.82	35900933	85.9	26954696	64.5	32617095	78.04	28291105	67.69
YC119__A	42535010	40826476	95.98	5103309500	91.56	35073118	85.91	26291693	64.4	32039432	78.48	27512666	67.39
WJ35__M	47646434	40460460	84.92	5057557500	91.52	34768817	85.93	26973608	66.67	30399291	75.13	26260155	64.9
YN164__M	41976242	40679280	96.91	5084910000	92.23	34976414	85.98	29977045	73.69	32229232	79.23	27962471	68.74
WJ34__M	41668952	38388456	92.13	4798557000	92.65	33027910	86.04	25226674	65.71	28719466	74.81	25222717	65.7
QY22__M	43581968	40343344	92.57	5042918000	92.35	34735090	86.1	29487519	73.09	31199213	77.33	26959360	66.82
YC106__A	44205638	40187238	90.91	5023404750	91.43	34606253	86.11	25203484	62.72	30530733	75.97	26729939	66.51
TP279__M	42215872	40063632	94.9	5007954000	91.96	34527990	86.18	27557532	68.78	31499895	78.62	27798014	69.38
TP279__A	42500630	40065094	94.27	5008136750	92.22	34569365	86.28	26596242	66.38	31195609	77.86	27585787	68.85
YC110__M	45180648	41579870	92.03	5197483750	91.62	36047447	86.69	25892507	62.27	31011624	74.58	27070394	65.1
TP222__M	42241268	40471384	95.81	5058923000	92.1	35105892	86.74	29192549	72.13	32159738	79.46	27997113	69.18
TP0__M	43437718	40178670	92.5	5022333750	92.64	34879951	86.81	27426352	68.26	30438182	75.76	26887542	66.92
QY15__A	44546686	40164530	90.16	5020566250	91.82	34883916	86.85	24036052	59.84	29014122	72.24	25968351	64.65
NJ78__A	45296978	41734876	92.14	5216859500	91.95	36249239	86.86	26089540	62.51	31205137	74.77	27788295	66.58
WJ35__A	46554802	41435420	89	5179427500	92.38	36021960	86.94	29247038	70.58	30616504	73.89	27638833	66.7
WJ34__A	43906844	40973500	93.32	5121687500	91.88	35625651	86.95	25780205	62.92	31346352	76.5	27368292	66.8
YC110__A	44014858	41755942	94.87	5219492750	91.89	36324325	86.99	28560173	68.4	32155173	77.01	28270205	67.7
NJ66__M	43519292	40427368	92.9	5053421000	91.03	35178959	87.02	21904322	54.18	30412117	75.23	26753077	66.18
NJ78__M	44438152	41560044	93.52	5195005500	92.56	36196356	87.09	28800119	69.3	31508081	75.81	28017988	67.42
NJ88__A	43698734	41115924	94.09	5139490500	91.84	35817979	87.11	24328048	59.17	31248460	76	27506829	66.9
WJ48__A	43677524	40609218	92.98	5076152250	92.1	35522422	87.47	25559743	62.94	31111050	76.61	27380183	67.42
QY25__A	43779290	41232262	94.18	5154032750	91.91	36086291	87.52	25143607	60.98	31387892	76.12	27664479	67.09
CH172__A	41876764	40012130	95.55	5001516250	92.17	35033599	87.56	25860796	64.63	31046708	77.59	27779178	69.43
QY22__A	45987868	41226564	89.65	5153320500	91.93	36299298	88.05	23792296	57.71	30572703	74.16	26613309	64.55
NJ88__M	44725208	41460870	92.7	5182608750	92.41	36525587	88.1	27738938	66.9	31983550	77.14	28120874	67.83
Total		1957688350		244711043750
