# Supplementary material for: Transcriptomic profiling in muscle and adipose tissue identifies genes related to growth and lipid deposition
Source: PLoS One. 2017 Sep 6;12(9):e0184120. doi: 10.1371/journal.pone.0184120 (PMC5587268; doi:10.1371/journal.pone.0184120)
Supplement: S4 Table — (XLSX) [file pone.0184120.s021.xlsx]

## Sheet: Sheet1
S4 Table. RNA-seq covered genes.
	rpkm>0	rpkm>0(%)	rpkm>1	rpkm>1(%)	rpkm>5	rpkm>5(%)
CH172_A	14598	71.8193	12011	59.0918	8786	43.2254
CH187_M	14125	69.4923	11494	56.5483	8231	40.4949
CH187_A	14376	70.7271	11907	58.5801	8793	43.2599
CH195_M	13757	67.6818	11731	57.7143	8604	42.33
CH195_A	14982	73.7086	12185	59.9479	9003	44.293
TP0_M	14604	71.8489	11950	58.7917	8857	43.5747
TP0_A	15386	75.6962	12259	60.3119	9051	44.5292
TP222_M	14444	71.0617	11784	57.975	8727	42.9352
TP222_A	15083	74.2055	12148	59.7658	8987	44.2143
TP279_M	13636	67.0865	11297	55.5791	8326	40.9623
TP279_A	15499	76.2521	12233	60.184	9009	44.3225
NJ66_A	15082	74.2005	11973	58.9049	8826	43.4222
NJ78_M	13457	66.2058	11217	55.1855	8211	40.3965
NJ78_A	15000	73.7971	11986	58.9688	8827	43.4271
NJ88_M	13838	68.0803	11581	56.9763	8480	41.72
NJ88_A	14996	73.7774	12042	59.2443	8807	43.3287
QY15_A	14349	70.5943	11939	58.7376	8708	42.8417
QY22_M	13574	66.7815	11367	55.9234	8387	41.2624
QY22_A	14695	72.2966	11913	58.6097	8797	43.2795
QY25_M	13887	68.3214	11367	55.9234	8452	41.5822
QY25_A	14577	71.716	11967	58.8753	8753	43.0631
WJ34_A	15001	73.802	11961	58.8458	8706	42.8318
WJ35_M	14088	69.3102	11553	56.8385	8514	41.8872
WJ35_A	14757	72.6016	12063	59.3476	8789	43.2402
WJ48_A	14919	73.3986	11889	58.4916	8806	43.3238
YC110_M	13860	68.1885	11325	55.7168	8128	39.9882
YC110_A	14965	73.6249	11969	58.8852	8726	42.9302
YC119_M	14306	70.3828	11730	57.7093	8680	42.7039
YC119_A	15425	75.888	12407	61.04	9184	45.1835
YY196_M	13634	67.0767	11657	57.3502	8490	41.7692
YY196_A	15025	73.9201	12224	60.1397	8959	44.0766
YY212_M	13513	66.4814	11395	56.0612	8349	41.0755
YY212_A	14803	72.8279	11909	58.59	8730	42.9499
YY215_A	14537	71.5192	12012	59.0967	8918	43.8748
YN149_M	13145	64.6709	11247	55.3331	8157	40.1309
YN149_A	15346	75.4994	12158	59.815	9063	44.5882
YN163_A	14588	71.7701	11954	58.8114	8841	43.496
YN164_M	14129	69.512	11802	58.0636	8710	42.8515
YN164_A	15037	73.9791	12015	59.1115	8911	43.8404
QY15_M	14027	69.0101	11554	56.8435	8543	42.0299
WJ34_M	14430	70.9928	12049	59.2788	8901	43.7912
WJ48_M	13858	68.1787	11307	55.6283	8439	41.5183
YC106_M	14243	70.0728	11735	57.7339	8597	42.2956
YC106_A	15032	73.9545	12036	59.2148	8840	43.4911
YY215_M	14364	70.6681	12008	59.077	8634	42.4776
