# Supplementary material for: Transcriptomic profiling in muscle and adipose tissue identifies genes related to growth and lipid deposition
Source: PLoS One. 2017 Sep 6;12(9):e0184120. doi: 10.1371/journal.pone.0184120 (PMC5587268; doi:10.1371/journal.pone.0184120)
Supplement: S5 Table — (XLSX) [file pone.0184120.s022.xlsx]

## Sheet: Sheet1
S5 Table. Phenotypic comparisons between YY and Chinese indigenous breeds.
Feature	Abbreviation	CH	NJ	QY	TP	WJ	YC	YN	YY	YY_VS_CH (pvalue)	YY_VS_TP (pvalue)	YY_VS_NJ (pvalue)	YY_VS_QY (pvalue)	YY_VS_WJ (pvalue)	YY_VS_YC (pvalue)	YY_VS_YN (pvalue)
stearic acid	18:0	10±0.84	10±0.34	12±1.7	9.6±0.37	12±0.99	12±0.087	11±1.2	14±0.34	0.00903353	0.00012021	0.000218858	0.149134	0.0423937	0.0102373	0.0413092
hind leg lean meat weight	HLLMW	3.9±0.097	4.3±0.62	3.9±0.1	3.1±0.67	4.7±0.53	4.9±0.17	4.4±0.75	8.4±0.44	0.00218075	0.000725018	0.00119442	0.0020821	0.000871026	0.00202559	0.00323365
average daily gain	ADG	450±66	410±66	360±43	160±9.2	410±53	410±47	340±190	710±36	0.00895251	0.000759193	0.00579864	0.000457369	0.00226536	0.00127686	0.0775019
Proline	Pro	0.54±0.021	0.5±0.095	0.41±0.078	0.6±0.031	0.48±0.26	0.47±0.035	0.47±0.14	0.38±0.029	0.00248812	0.000936956	0.159857	0.582353	0.570995	0.035475	0.391637
lumbosacral skin thickness	LST	0.61±0.045	0.53±0.08	0.58±0.15	0.46±0.011	0.56±0.15	0.42±0.041	0.56±0.073	0.24±0.027	0.000763913	0.0016342	0.0165152	0.0565672	0.0581344	0.00438804	0.0092898
carcass lean meat weight	CLMW	12±0.75	12±1.3	11±0.41	9.4±2	13±0.39	14±1	13±1.7	22±2.1	0.00771174	0.00175682	0.00480399	0.0103297	0.0175219	0.01103	0.00457754
cross-sectional area of muscle fibers	CSAF	4200±760	4600±340	4500±1300	3700±370	4600±460	4300±350	5200±1000	6700±520	0.0126036	0.00187281	0.00636894	0.083494	0.00613815	0.00391211	0.108762
feed/gain Ratio	FGR	4.5±0.33	4±0.15	4.1±0.23	6.5±0.34	4.3±0.1	4±0.58	4±0.23	2.8±0.05	0.0112969	0.00231967	0.00232669	0.00799999	0.000235829	0.069361	0.0103428
foreleg lean meat percentage	FLMP	51±2.5	50±1.7	48±1.4	53±2.4	49±4.4	54±1.9	53±4.2	64±2.3	0.00226151	0.00354467	0.00131662	0.00101112	0.0125374	0.00364187	0.0239413
back waist lean meat weight	BLMW	2.9±0.46	3.5±0.32	3.1±0.17	2.6±0.56	3.6±0.15	3.9±0.47	3.2±0.49	6.1±0.74	0.00566826	0.00365719	0.0145146	0.016596	0.0257165	0.0183907	0.00738558
Methionine	Met	0.45±0.04	0.53±0.031	0.51±0.081	0.41±0.06	0.44±0.25	0.58±0.085	0.49±0.04	0.11±0.062	0.00248354	0.00390245	0.00219079	0.00316639	0.14384	0.00208679	0.00182821
foreleg bone weight	FLBW	1.2±0.021	1.1±0.053	1.2±0.064	0.79±0.19	1.4±0.14	1.4±0.023	1.2±0.08	1.8±0.22	0.0433025	0.00404284	0.0287684	0.0352045	0.0644129	0.0761556	0.0327916
hind leg weight	HLW	7.9±0.52	8.7±1.2	7.9±0.3	6.3±1.3	9.9±0.55	9±1	8.2±0.47	12±1	0.00844235	0.00418971	0.0217818	0.0144061	0.0430394	0.0210613	0.0113764
Hexadecanoic acid	16:0	31±1.6	32±2.1	29±1.8	31±0.42	31±0.49	27±0.54	33±2	29±0.17	0.118343	0.00527715	0.088133	0.900269	0.00509007	0.019798	0.0591067
Loin muscle area	LMA	17±0.22	22±0.73	16±1.8	15±4.9	21±1.6	22±1.1	21±4.2	35±3.8	0.0134593	0.00548006	0.0211944	0.00475437	0.011739	0.0195533	0.0119902
hind leg bone weight	HLBW	1±0.026	1±0.093	1±0.13	0.63±0.21	1.2±0.25	1.2±0.064	1±0.068	1.5±0.17	0.0400687	0.00630023	0.0214599	0.0197621	0.202571	0.0930796	0.0302569
polyunsaturated fatty acid	PUFA	5.1±1.9	3.7±0.95	3.4±0.3	4.6±1	5.9±0.69	3.9±0.56	4.6±0.96	8.6±0.93	0.0622279	0.00664523	0.00308519	0.00590221	0.018024	0.00348894	0.00641661
carcass fat percentage	CFP	27±4.6	33±0.5	31±4.4	33±3.8	31±12	27±4.6	26±6.4	15±4.5	0.0324595	0.00667234	0.0186686	0.0112554	0.147154	0.0366119	0.0776119
hind leg fat percentage	HLFP	20±5.1	25±0.86	23±4.4	27±3.9	26±13	19±4.2	18±5.3	11±3.9	0.0633689	0.00671956	0.0193456	0.0230757	0.16849	0.0625404	0.129333
carcass bone weight	CBW	2.9±0.025	2.9±0.095	3±0.33	1.9±0.46	3.5±0.59	3.5±0.15	3.1±0.28	4.5±0.64	0.0511244	0.00675499	0.048347	0.0359623	0.130899	0.108496	0.0459192
ribs fat thickness	RFT	2.6±0.54	3.9±0.48	2.9±0.97	4.5±0.31	3.2±1	3.1±0.92	2.8±0.59	2.2±0.53	0.523795	0.00676921	0.0160213	0.401306	0.247426	0.263319	0.313529
foreleg lean meat weight	FLMW	4.8±0.24	4.6±0.42	4.1±0.27	3.7±0.83	5.2±0.17	5.2±0.39	5±0.47	7.5±0.97	0.034949	0.00725617	0.022029	0.020294	0.0509739	0.0416648	0.030906
average skin thickness	AST	0.53±0.015	0.48±0.023	0.57±0.14	0.45±0.039	0.52±0.15	0.39±0.026	0.57±0.051	0.22±0.0066	0.000104335	0.00867869	0.00129808	0.0474236	0.0754588	0.00583153	0.00621219
carcass lean meat percentage	CLMP	45±2.2	43±0.77	43±1.4	45±1	44±5.9	48±2.8	47±5.7	64±3.9	0.00445034	0.00971444	0.00945723	0.00586666	0.0108261	0.00638646	0.0182433
hind leg lean meat percentage	HLLMP	50±3.1	50±0.14	49±0.73	51±0.4	48±6.7	55±4.1	54±5.9	69±3.6	0.00246452	0.0118099	0.0112473	0.00850223	0.015029	0.00965408	0.0251792
back waist skin thickness	BST	0.53±0.021	0.55±0.058	0.61±0.13	0.45±0.064	0.56±0.2	0.38±0.056	0.58±0.032	0.23±0.038	0.000988063	0.012096	0.00243695	0.0274016	0.0987077	0.0209327	0.000290407
back waist lean meat percentage	BLMP	34±0.59	32±0.36	33±1.9	33±0.89	34±5.8	38±2.2	35±6.4	57±5.3	0.0164087	0.0134809	0.0143765	0.00869952	0.00757181	0.0136077	0.0112304
back waist bone percentage	BBP	7.9±1.4	7.1±0.46	7.7±1.6	6.8±1	8.9±3.9	8.7±1.6	9±1.5	11±1.3	0.0455059	0.0135581	0.0247523	0.05286	0.435911	0.129552	0.151071
kidney	KDN	0.26±0.032	0.24±0.031	0.19±0.021	0.19±0.028	0.27±0.038	0.25±0.046	0.23±0.019	0.28±0.029	0.37355	0.013796	0.1939	0.0146362	0.581288	0.403631	0.0760552
lumbosacral fat thickness	LFT	2.1±0.32	3.1±0.41	3.6±0.87	3.3±0.16	3.2±1.6	2.3±1	2.2±0.15	1.8±0.41	0.398978	0.0148953	0.0195935	0.0534583	0.263937	0.54108	0.263681
carcass skin percentage	CSP	16±1.5	13±0.47	15±2	13±1.4	14±4	13±0.34	15±1.9	8±0.53	0.00625849	0.01696	0.000225469	0.0230838	0.117042	0.00039024	0.0179564
Octadecadienoic acid	18:2	3.8±0.84	2.9±0.29	3.1±0.23	3.8±0.82	4.4±0.74	3.8±0.56	3.8±0.64	6.5±0.32	0.0187189	0.0174052	0.000139309	0.000228073	0.0226972	0.00411766	0.00750745
average fat thickness	AFT	2.6±0.5	3.7±0.019	3.5±0.78	3.6±0.25	3.2±1.4	2.6±0.58	2.8±0.25	2.2±0.47	0.324551	0.0174605	0.0297149	0.0793235	0.324019	0.422434	0.116495
back waist fat percentage	BFP	39±4.3	46±0.57	42±6.1	47±2.2	41±16	39±5	39±7.8	23±6.8	0.0362224	0.0181068	0.0275937	0.0208693	0.177584	0.0347295	0.0571484
hind leg skin percentage	HLSP	16±0.97	13±0.57	15±2.1	12±1.3	14±3.6	13±0.94	15±2.2	7.7±0.7	0.000437171	0.018987	0.000564995	0.0189948	0.0816882	0.00261683	0.0210294
PH1	PH1	6.3±0.17	6.2±0.2	6.3±0.27	6.2±0.16	6.3±0.14	6.2±0.24	6.1±0.074	5.8±0.13	0.0185874	0.0212852	0.062517	0.0597735	0.00985966	0.0589095	0.02543
Threonine	Thr	0.77±0.074	1±0.093	0.77±0.08	0.92±0.091	0.89±0.21	1±0.087	0.83±0.18	0.67±0.061	0.128305	0.0215308	0.00758816	0.165992	0.208184	0.00656962	0.268028
back waist fat thickness	BFT	1.5±0.52	2.8±0.26	2.1±0.81	2.2±0.2	2±1.3	1.5±0.27	2±0.34	1.5±0.26	0.906503	0.0223462	0.0032066	0.317578	0.534364	0.940233	0.110275
foreleg skin percentage	FLSP	14±1.4	11±0.6	12±1.4	13±2.1	12±2.5	12±0.79	13±1.5	7.4±1.1	0.00375257	0.0226268	0.011085	0.018118	0.058116	0.00589104	0.00991065
Monounsaturated fatty acid	MUFA	52±2.7	52±2.9	56±3.4	54±1.7	50±2.1	56±0.83	50±1.1	48±0.48	0.105875	0.0232782	0.119988	0.0561352	0.250582	0.000561629	0.0790735
VB1 content	VB1	1.8±0.58	1.1±0.17	1.5±0.33	1.9±0.088	1.9±0.23	0.71±0.2	2.8±0.79	1.2±0.26	0.169897	0.0248553	0.76827	0.208887	0.023099	0.0716445	0.0594224
Eicosadienoic acid	20:2	0.19±0.1	0.13±0.095	0.073±0.0022	0.12±0.066	0.23±0.028	0.074±0.00071	0.18±0.094	0.3±0.06	0.207787	0.0253763	0.0662964	0.0220183	0.182042	0.0221006	0.145608
shoulder skin thickness	SST	0.45±0.041	0.37±0.056	0.52±0.15	0.43±0.077	0.45±0.12	0.35±0.05	0.57±0.12	0.2±0.025	0.00214002	0.0264431	0.021887	0.0624981	0.0659055	0.0184318	0.0284536
Body length	BL	74±3.2	85±2.3	87±3.2	63±2.9	94±4.5	92±3.2	83±2.5	90±9.2	0.0776949	0.0266965	0.473676	0.60192	0.579335	0.789363	0.334343
back waist percentage	BWP	33±2	38±0.9	37±1	37±0.76	34±2.6	35±1.3	34±1.8	29±2.6	0.166589	0.0271221	0.0214593	0.0243152	0.0710897	0.0365507	0.0744812
Shoulder subcutaneous fat thickness	SFT	4.2±0.76	5.2±0.18	4.8±0.72	5.3±0.41	4.3±1.3	3.9±0.57	4.3±0.31	3.2±0.82	0.19018	0.0273414	0.0454363	0.0669781	0.289841	0.295406	0.125963
intramuscular fat content	IMF	3.6±0.82	4.9±0.78	3.3±0.24	4.9±1	4.5±1.3	4.7±0.85	3.9±0.35	2±0.28	0.0650748	0.0321669	0.0153806	0.0045574	0.0714529	0.0241591	0.00241193
carcass weight	CW	53±6	59±5.6	54±0.75	45±9.2	65±7.7	60±8.3	54±1.3	70±9.5	0.0801991	0.0325058	0.198841	0.102743	0.529633	0.2706	0.103239
hind leg skin weight	HLSW	1.3±0.013	1.1±0.17	1.2±0.16	0.71±0.074	1.4±0.29	1.1±0.21	1.2±0.15	0.93±0.0029	0.000309975	0.033319	0.155365	0.102984	0.10943	0.227513	0.0739067
slaughter weight	SW	75±7.4	85±7.2	77±1.5	62±12	89±7.8	81±8.3	75±1	95±13	0.102375	0.0344315	0.311999	0.140993	0.517273	0.209329	0.115844
left carcass weight	LCW	27±3.2	30±2.8	27±0.31	23±5	33±4	30±4.5	28±1.2	35±4.6	0.0783808	0.0359955	0.206891	0.103337	0.584213	0.284883	0.0986168
number of ribs	NR	14±0.58	14±0	13±0.58	14±0	14±0	14±0.58	14±0.58	16±0.58	0.0132356	0.0377496	0.0377496	0.0077626	0.0377496	0.0474207	0.0474207
foreleg bone percentage	FLBP	13±1.1	12±1	14±0.14	11±1.7	13±2.3	14±1.6	13±0.51	16±0.46	0.0360125	0.0405457	0.0195643	0.0270752	0.227398	0.283435	0.00279768
back waist skin percentage	BSP	19±2.9	15±0.81	17±2.7	14±2	16±6.5	15±1.5	17±2.1	9±0.81	0.0183155	0.0431528	0.000802165	0.0270061	0.212956	0.00968536	0.0127148
back waist bone weight	BBW	0.65±0.017	0.76±0.013	0.73±0.14	0.52±0.063	0.91±0.22	0.89±0.079	0.81±0.14	1.2±0.27	0.0759069	0.045682	0.111412	0.0837068	0.252735	0.19544	0.12237
meat color	CLR	3.8±0.29	3.7±0.29	3.7±0.29	4.5±0	4±0.5	3.3±0.29	3.8±0.29	3.2±0.58	0.17342	0.057191	0.273893	0.273893	0.133233	0.685598	0.17342
Leaf lard	LL	1.6±0.65	2.6±0.22	1.9±0.57	3±0.96	2.6±1.5	2.1±0.93	1.2±0.38	0.89±0.23	0.186031	0.0580775	0.000679912	0.0713988	0.196064	0.153756	0.335594
Octadecenoic acid	18:1	49±2.6	49±2.7	52±3	50±1.9	47±2.2	53±1.2	47±1.5	46±0.55	0.163209	0.0590775	0.250161	0.0664033	0.426854	0.00421654	0.37999
Hexadecenoic acid	16:1	2.6±0.32	3.6±0.6	3.6±0.56	3.1±0.36	2.2±0.22	3.3±0.44	2.2±0.42	1.6±0.82	0.15342	0.0657163	0.0285451	0.0280259	0.308809	0.0488345	0.31515
ribs skin thickness	RST	0.51±0.013	0.44±0.012	0.54±0.066	0.41±0.077	0.42±0.11	0.36±0.015	0.54±0.17	0.26±0.034	0.0029019	0.067095	0.00677636	0.00730346	0.105387	0.0260188	0.0973673
foreleg weight	FLW	9.6±0.95	9.2±0.51	8.6±0.41	7±1.4	11±1	9.8±1.1	9.5±0.36	14±3.5	0.173961	0.0671062	0.153485	0.127824	0.269465	0.18856	0.17213
saturated fatty acid	SFA	42±1.5	44±2.3	41±3.5	42±0.73	44±1.6	40±0.97	45±1.9	43±0.8	0.476575	0.0764227	0.720914	0.349075	0.50987	0.0148257	0.175986
carcass bone percentage	CBP	11±1.2	10±0.65	11±1.2	9.3±1.9	11±3.1	12±1.5	12±0.76	13±0.33	0.143889	0.079056	0.00718872	0.130966	0.500277	0.409239	0.0663282
foreleg fat percentage	FLFP	23±3.7	26±1	27±2.4	23±5.9	25±7.4	20±4	21±5.1	13±2.7	0.0235434	0.084368	0.00663161	0.00274112	0.0856615	0.0609604	0.0791688
Glycine	Gly	0.7±0.049	0.87±0.036	0.72±0.083	0.92±0.12	0.86±0.099	0.88±0.1	0.76±0.081	0.72±0.045	0.527807	0.0927223	0.012987	1	0.123432	0.0996438	0.544976
Eicosatetraenoic acid	20:4	0.84±0.61	0.55±0.44	0.2±0.0015	0.49±0.15	1.1±0.066	0.2±0.00053	0.42±0.12	1.4±0.52	0.334009	0.0942785	0.113263	0.0617151	0.427357	0.0615636	0.0836204
Octadecatrienoic acid	18:3	0.37±0.31	0.18±0.13	0.24±0.14	0.12±0.066	0.21±0.091	0.1±0.017	0.19±0.072	0.32±0.14	0.818326	0.111949	0.28753	0.558879	0.328286	0.109043	0.244729
back waist weight	BWW	8.5±1.5	11±0.91	9.7±0.2	7.8±1.5	11±1.8	10±1.7	9±0.73	11±2.2	0.215566	0.138926	0.987486	0.487136	0.954489	0.821301	0.302913
Tetradecanoic acid	14:0	1.1±0.12	0.94±0.74	0.079±0.00056	1.3±0.19	0.9±0.13	0.95±0.72	1.2±0.22	0.67±0.51	0.307332	0.163828	0.628042	0.185171	0.522491	0.615358	0.21425
Glutamic acid	Glu	2.5±0.059	2.9±0.16	2.3±0.32	2.8±0.18	3.4±0.27	2.9±0.28	2.7±0.024	3±0.075	0.00166895	0.166082	0.382601	0.0629263	0.124765	0.713351	0.0236867
PH2	PH2	5.6±0.22	5.3±0.095	5.4±0.24	5.4±0.16	5.5±0.23	5.4±0.13	5.5±0.15	5.2±0.053	0.0890467	0.170975	0.568829	0.371627	0.190516	0.203854	0.066931
marbling	MBL	2±0.5	2.8±0.29	1.5±0	2.7±1.2	2.7±0.29	2.2±0.76	3.5±0	1.3±0.29	0.133583	0.177588	0.00312559	0.42265	0.00481268	0.190798	0.00586515
hind leg percentage	HLP	30±1.6	30±1.7	30±0.6	30±0.65	32±2.5	31±0.53	31±1.7	34±3.5	0.264582	0.186308	0.248534	0.243251	0.480472	0.329911	0.290713
Eicosanoic acid	20:0	0.048±0.06	0.11±0.13	0.27±0.14	0.013±0.00069	0.014±0.0018	0.15±0.12	0.015±0.0011	0.013±0.0011	0.435833	0.2014	0.343987	0.0834901	0.992928	0.186635	0.0572956
back waist fat weight	BFW	3.3±0.93	4.9±0.35	4.1±0.64	3.7±0.84	4.6±2.3	4.1±1.3	3.5±0.95	2.5±1.1	0.43037	0.228345	0.0537541	0.124316	0.255643	0.184979	0.30728
Leucine	Leu	1.4±0.0058	1.9±0.35	1.4±0.19	1.7±0.23	1.6±0.11	1.6±0.16	1.5±0.12	1.5±0.05	0.204588	0.243623	0.173382	0.40324	0.100964	0.292133	0.599961
carcass length	CL	85±5.2	74±1.5	74±0.58	71±2.5	78±3.5	79±4	72±2.1	79±8.7	0.375691	0.263815	0.452682	0.451827	0.910985	0.956088	0.315201
Cysteine	Cys	0.03±0.02	0.057±0.021	0.097±0.015	0.043±0.012	0.068±0.021	0.063±0.032	0.11±0.065	0.11±0.078	0.213161	0.276161	0.358744	0.79726	0.451811	0.417265	0.936451
foreleg percentage	FLP	37±0.69	32±1.2	33±1.3	33±1.4	34±0.54	34±0.84	35±0.19	37±4.6	0.964059	0.284829	0.191638	0.240527	0.356739	0.318954	0.599863
Arginine	Arg	1.1±0.035	1.3±0.067	1.1±0.16	1.3±0.11	1.4±0.13	1.4±0.15	1.2±0.13	1.2±0.044	0.051668	0.356297	0.0340544	0.551656	0.122033	0.100778	0.568566
Aspartic acid	Asp	1.5±0.036	1.8±0.21	1.5±0.18	1.7±0.12	2±0.15	1.7±0.16	1.7±0.092	1.8±0.038	0.000492246	0.359917	0.755089	0.0922468	0.15213	0.417057	0.509475
carcas fat weight	CFW	7.1±2	9.5±0.73	8.2±1.1	6.9±1.6	9.9±4.6	7.9±2.5	7±1.8	5.4±2.1	0.373321	0.370656	0.0651201	0.137807	0.226914	0.25635	0.371236
Serine	Ser	0.65±0.12	0.87±0.061	0.6±0.065	0.77±0.081	0.99±0.11	0.84±0.057	0.77±0.082	0.87±0.16	0.132894	0.383792	1	0.0817115	0.35317	0.802312	0.408068
slaughter rate	SR	71±2.7	70±3	70±1.5	72±1.6	73±3.3	74±2.7	72±1.9	73±0.53	0.295051	0.40453	0.204116	0.0422824	0.86439	0.669655	0.424043
total amino acid	TAA	16±0.38	19±1.4	16±2	18±1.5	20±1.5	19±2	18±1.3	17±0.46	0.0281433	0.422994	0.109472	0.336268	0.0789707	0.21546	0.398281
hind leg fat weight	HLFW	1.6±0.51	2.2±0.36	1.8±0.39	1.7±0.48	2.5±1.3	1.8±0.59	1.5±0.37	1.3±0.55	0.544353	0.435808	0.0926594	0.273107	0.250825	0.404135	0.733074
hind leg bone percentage	HLBP	13±1.1	12±0.64	13±1.7	10±3.4	12±3.1	14±1	13±0.12	12±0.34	0.213901	0.440393	0.347388	0.609868	0.898138	0.134844	0.0792243
Lysine	Lys	1.5±0.06	1.7±0.095	1.5±0.17	1.7±0.24	1.8±0.096	1.7±0.15	1.8±0.41	1.6±0.093	0.540494	0.462061	0.356071	0.342111	0.0743633	0.521693	0.388043
back waist skin weight	BSW	1.6±0.2	1.6±0.21	1.6±0.23	1±0.12	1.6±0.43	1.5±0.11	1.5±0.11	0.96±0.15	0.0128712	0.503881	0.0146735	0.019747	0.101181	0.00830463	0.00784302
Eicosatrienoic acid	20:3	0.019±0.00072	0.098±0.078	0.021±0.00024	0.06±0.068	0.078±0.089	0.021±0.00062	0.053±0.057	0.14±0.16	0.341912	0.50936	0.740122	0.339292	0.618072	0.338526	0.472625
Tyrosine	Tyr	0.51±0.038	0.64±0.0058	0.57±0.076	0.58±0.035	0.69±0.028	0.74±0.064	0.6±0.03	0.61±0.046	0.0559371	0.527021	0.302235	0.486816	0.0648991	0.0442589	0.954995
drip loss	DL	0.6±0.12	1±0.21	0.89±0.38	1.2±0.66	0.66±0.051	1.2±0.39	0.68±0.1	0.87±0.15	0.073896	0.532014	0.301488	0.912121	0.126434	0.317886	0.158286
foreleg skin weight	FLSW	1.3±0.2	1±0.091	0.99±0.17	0.94±0.3	1.3±0.25	1.2±0.11	1.2±0.1	0.85±0.11	0.0363648	0.647521	0.105935	0.300317	0.0746111	0.0307543	0.0159499
Isoleucine	Ile	0.87±0.071	1±0.026	0.89±0.17	0.95±0.11	0.99±0.011	1.1±0.16	0.97±0.12	0.9±0.15	0.773702	0.66771	0.35085	0.980707	0.387685	0.187819	0.547334
Histidine	His	0.77±0.047	1±0.07	0.83±0.12	0.81±0.24	1±0.048	1±0.1	0.93±0.047	0.88±0.04	0.0419846	0.678015	0.0402911	0.565943	0.0109429	0.103363	0.250963
Eicosenoic acid	20:1	0.63±0.11	0.5±0.11	0.4±0.00082	0.58±0.16	0.6±0.15	0.4±0.00071	0.74±0.073	0.55±0.057	0.310475	0.778487	0.586017	0.0498332	0.602185	0.0499456	0.0255498
Valine	Val	0.89±0.064	0.95±0.031	0.92±0.16	0.93±0.12	1±0.035	1±0.15	0.99±0.11	0.91±0.12	0.840405	0.84854	0.586544	0.955685	0.28742	0.280948	0.448967
carcass skin weight	CSW	4.2±0.41	3.8±0.46	3.8±0.55	2.7±0.49	4.3±0.92	3.8±0.41	4±0.32	2.7±0.22	0.0121546	0.882624	0.0412697	0.0631333	0.0897349	0.0281039	0.00777672
Phenylalanine	Phe	0.83±0.046	1±0.13	0.73±0.12	0.94±0.15	1.1±0.074	0.96±0.15	0.95±0.044	0.93±0.031	0.0383247	0.917248	0.415793	0.0878598	0.0666559	0.814927	0.61403
Alanine	Ala	0.97±0.044	1.2±0.068	1±0.14	1.1±0.1	1.3±0.042	1.2±0.13	1.1±0.072	1.1±0.025	0.0088012	0.921161	0.332334	0.242086	0.0123252	0.425547	0.521038
foreleg fat weight	FLFW	2.2±0.55	2.4±0.057	2.3±0.15	1.6±0.37	2.7±0.99	2±0.63	2±0.5	1.5±0.54	0.214319	0.924734	0.104618	0.129602	0.157449	0.35918	0.305828
