# Supplementary material for: Transcriptomic profiling in muscle and adipose tissue identifies genes related to growth and lipid deposition
Source: PLoS One. 2017 Sep 6;12(9):e0184120. doi: 10.1371/journal.pone.0184120 (PMC5587268; doi:10.1371/journal.pone.0184120)
Supplement: S6 Table — (XLSX) [file pone.0184120.s023.xlsx]

## Sheet: Sheet1
S6 Table. Phenotypic comparisons between CH and other Chinese indigenous breeds and Yorkshire breed.
Features	Abbreviation	CH	NJ	QY	TP	WJ	YC	YN	YY	CH_VS_YY (pvalue)	CH_VS_TP (pvalue)	CH_VS_NJ (pvalue)	CH_VS_QY (pvalue)	CH_VS_WJ (pvalue)	CH_VS_YC (pvalue)	CH_VS_YN (pvalue)
Tetradecanoic acid	14:0	1.1±0.12	0.94±0.74	0.079±0.00056	1.3±0.19	0.9±0.13	0.95±0.72	1.2±0.22	0.67±0.51	0.307332	0.193211	0.797279	0.00446619	0.15792	0.798322	0.470254
Body length	BL	74±3.2	85±2.3	87±3.2	63±2.9	94±4.5	92±3.2	83±2.5	90±9.2	0.0776949	0.0119027	0.00898859	0.0077446	0.00463635	0.00236689	0.0166226
Cysteine	Cys	0.03±0.02	0.057±0.021	0.097±0.015	0.043±0.012	0.068±0.021	0.063±0.032	0.11±0.065	0.11±0.078	0.213161	0.386809	0.184962	0.0118348	0.0864468	0.215396	0.17576
foreleg percentage	FLP	37±0.69	32±1.2	33±1.3	33±1.4	34±0.54	34±0.84	35±0.19	37±4.6	0.964059	0.0247909	0.00644001	0.0138086	0.0046031	0.00653893	0.054004
foreleg lean meat weight	FLMW	4.8±0.24	4.6±0.42	4.1±0.27	3.7±0.83	5.2±0.17	5.2±0.39	5±0.47	7.5±0.97	0.034949	0.135334	0.471524	0.0259314	0.0991482	0.209946	0.553618
back waist percentage	BWP	33±2	38±0.9	37±1	37±0.76	34±2.6	35±1.3	34±1.8	29±2.6	0.166589	0.0431616	0.0307774	0.0415266	0.368438	0.116501	0.438605
kidney	KDN	0.26±0.032	0.24±0.031	0.19±0.021	0.19±0.028	0.27±0.038	0.25±0.046	0.23±0.019	0.28±0.029	0.37355	0.0439447	0.633519	0.0513472	0.787225	0.885993	0.324115
Hexadecenoic acid	16:1	2.6±0.32	3.6±0.6	3.6±0.56	3.1±0.36	2.2±0.22	3.3±0.44	2.2±0.42	1.6±0.82	0.15342	0.133603	0.0755043	0.0630523	0.179361	0.0982051	0.289305
Eicosenoic acid	20:1	0.63±0.11	0.5±0.11	0.4±0.00082	0.58±0.16	0.6±0.15	0.4±0.00071	0.74±0.073	0.55±0.057	0.310475	0.638682	0.218029	0.0678742	0.774314	0.0679606	0.251205
carcass length	CL	85±5.2	74±1.5	74±0.58	71±2.5	78±3.5	79±4	72±2.1	79±8.7	0.375691	0.0282005	0.0608328	0.0690853	0.149294	0.214405	0.0374715
lumbosacral fat thickness	LFT	2.1±0.32	3.1±0.41	3.6±0.87	3.3±0.16	3.2±1.6	2.3±1	2.2±0.15	1.8±0.41	0.398978	0.0103952	0.0338828	0.0840292	0.349982	0.816086	0.731323
Eicosanoic acid	20:0	0.048±0.06	0.11±0.13	0.27±0.14	0.013±0.00069	0.014±0.0018	0.15±0.12	0.015±0.0011	0.013±0.0011	0.435833	0.429474	0.531099	0.0894847	0.43574	0.277911	0.423771
Proline	Pro	0.54±0.021	0.5±0.095	0.41±0.078	0.6±0.031	0.48±0.26	0.47±0.035	0.47±0.14	0.38±0.029	0.00248812	0.0557572	0.577024	0.102042	0.754353	0.0534101	0.525894
foreleg skin weight	FLSW	1.3±0.2	1±0.091	0.99±0.17	0.94±0.3	1.3±0.25	1.2±0.11	1.2±0.1	0.85±0.11	0.0363648	0.162055	0.115662	0.104629	0.898426	0.303513	0.462382
average daily gain	ADG	450±66	410±66	360±43	160±9.2	410±53	410±47	340±190	710±36	0.00895251	0.0154476	0.48354	0.113791	0.453885	0.426332	0.434173
foreleg skin percentage	FLSP	14±1.4	11±0.6	12±1.4	13±2.1	12±2.5	12±0.79	13±1.5	7.4±1.1	0.00375257	0.822061	0.0684191	0.126269	0.403522	0.116483	0.450193
foreleg lean meat percentage	FLMP	51±2.5	50±1.7	48±1.4	53±2.4	49±4.4	54±1.9	53±4.2	64±2.3	0.00226151	0.381589	0.7348	0.165957	0.640594	0.187588	0.469855
foreleg bone percentage	FLBP	13±1.1	12±1	14±0.14	11±1.7	13±2.3	14±1.6	13±0.51	16±0.46	0.0360125	0.251808	0.621586	0.173252	0.79874	0.313318	0.971798
Hexadecanoic acid	16:0	31±1.6	32±2.1	29±1.8	31±0.42	31±0.49	27±0.54	33±2	29±0.17	0.118343	0.885826	0.422808	0.177729	0.666253	0.0328771	0.219751
carcass lean meat percentage	CLMP	45±2.2	43±0.77	43±1.4	45±1	44±5.9	48±2.8	47±5.7	64±3.9	0.00445034	0.740489	0.261464	0.179753	0.690225	0.217977	0.606714
Eicosadienoic acid	20:2	0.19±0.1	0.13±0.095	0.073±0.0022	0.12±0.066	0.23±0.028	0.074±0.00071	0.18±0.094	0.3±0.06	0.207787	0.381946	0.471139	0.183242	0.562933	0.183865	0.895432
average fat thickness	AFT	2.6±0.5	3.7±0.019	3.5±0.78	3.6±0.25	3.2±1.4	2.6±0.58	2.8±0.25	2.2±0.47	0.324551	0.0552697	0.0641142	0.18989	0.551918	0.901599	0.542636
feed/gain Ratio	FGR	4.5±0.33	4±0.15	4.1±0.23	6.5±0.34	4.3±0.1	4±0.58	4±0.23	2.8±0.05	0.0112969	0.00167141	0.135775	0.190638	0.557237	0.313403	0.10823
Eicosatetraenoic acid	20:4	0.84±0.61	0.55±0.44	0.2±0.0015	0.49±0.15	1.1±0.066	0.2±0.00053	0.42±0.12	1.4±0.52	0.334009	0.426809	0.54049	0.207731	0.608463	0.207016	0.351023
foreleg weight	FLW	9.6±0.95	9.2±0.51	8.6±0.41	7±1.4	11±1	9.8±1.1	9.5±0.36	14±3.5	0.173961	0.0670797	0.550937	0.21078	0.261241	0.805529	0.859469
foreleg fat percentage	FLFP	23±3.7	26±1	27±2.4	23±5.9	25±7.4	20±4	21±5.1	13±2.7	0.0235434	0.996705	0.22789	0.212605	0.620355	0.510065	0.735022
marbling	MBL	2±0.5	2.8±0.29	1.5±0	2.7±1.2	2.7±0.29	2.2±0.76	3.5±0	1.3±0.29	0.133583	0.432616	0.0824417	0.225403	0.133583	0.770026	0.0350987
polyunsaturated fatty acid	PUFA	5.1±1.9	3.7±0.95	3.4±0.3	4.6±1	5.9±0.69	3.9±0.56	4.6±0.96	8.6±0.93	0.0622279	0.664337	0.324099	0.234535	0.55022	0.36441	0.684393
Monounsaturated fatty acid	MUFA	52±2.7	52±2.9	56±3.4	54±1.7	50±2.1	56±0.83	50±1.1	48±0.48	0.105875	0.529932	0.975495	0.241835	0.309246	0.142901	0.249752
Octadecenoic acid	18:1	49±2.6	49±2.7	52±3	50±1.9	47±2.2	53±1.2	47±1.5	46±0.55	0.163209	0.685243	0.763285	0.25765	0.387451	0.13408	0.291477
Phenylalanine	Phe	0.83±0.046	1±0.13	0.73±0.12	0.94±0.15	1.1±0.074	0.96±0.15	0.95±0.044	0.93±0.031	0.0383247	0.309096	0.126779	0.277505	0.0132868	0.278642	0.030386
Eicosatrienoic acid	20:3	0.019±0.00072	0.098±0.078	0.021±0.00024	0.06±0.068	0.078±0.089	0.021±0.00062	0.053±0.057	0.14±0.16	0.341912	0.434497	0.22548	0.278247	0.384298	0.2298	0.432598
back waist weight	BWW	8.5±1.5	11±0.91	9.7±0.2	7.8±1.5	11±1.8	10±1.7	9±0.73	11±2.2	0.215566	0.638108	0.0955082	0.285844	0.159285	0.225931	0.59429
back waist fat weight	BFW	3.3±0.93	4.9±0.35	4.1±0.64	3.7±0.84	4.6±2.3	4.1±1.3	3.5±0.95	2.5±1.1	0.43037	0.594155	0.0779239	0.299864	0.422105	0.418083	0.758222
drip loss	DL	0.6±0.12	1±0.21	0.89±0.38	1.2±0.66	0.66±0.051	1.2±0.39	0.68±0.1	0.87±0.15	0.073896	0.280122	0.0450427	0.30364	0.4636	0.117351	0.420367
Octadecadienoic acid	18:2	3.8±0.84	2.9±0.29	3.1±0.23	3.8±0.82	4.4±0.74	3.8±0.56	3.8±0.64	6.5±0.32	0.0187189	0.989486	0.204958	0.309137	0.414227	0.962362	0.960553
carcass fat percentage	CFP	27±4.6	33±0.5	31±4.4	33±3.8	31±12	27±4.6	26±6.4	15±4.5	0.0324595	0.163352	0.143394	0.313711	0.659203	0.898071	0.865117
stearic acid	18:0	10±0.84	10±0.34	12±1.7	9.6±0.37	12±0.99	12±0.087	11±1.2	14±0.34	0.00903353	0.269898	0.924126	0.314308	0.164547	0.0545859	0.425799
carcass skin percentage	CSP	16±1.5	13±0.47	15±2	13±1.4	14±4	13±0.34	15±1.9	8±0.53	0.00625849	0.0500488	0.064525	0.318608	0.438757	0.0615884	0.387181
PH2	PH2	5.6±0.22	5.3±0.095	5.4±0.24	5.4±0.16	5.5±0.23	5.4±0.13	5.5±0.15	5.2±0.053	0.0890467	0.306504	0.101016	0.325497	0.541948	0.192702	0.629224
back waist lean meat percentage	BLMP	34±0.59	32±0.36	33±1.9	33±0.89	34±5.8	38±2.2	35±6.4	57±5.3	0.0164087	0.0864289	0.0114084	0.328264	0.985425	0.10112	0.786663
Glutamic acid	Glu	2.5±0.059	2.9±0.16	2.3±0.32	2.8±0.18	3.4±0.27	2.9±0.28	2.7±0.024	3±0.075	0.00166895	0.148052	0.050404	0.348465	0.0292405	0.143401	0.0154208
Tyrosine	Tyr	0.51±0.038	0.64±0.0058	0.57±0.076	0.58±0.035	0.69±0.028	0.74±0.064	0.6±0.03	0.61±0.046	0.0559371	0.079065	0.0249194	0.356423	0.00372405	0.0100615	0.0330459
back waist skin percentage	BSP	19±2.9	15±0.81	17±2.7	14±2	16±6.5	15±1.5	17±2.1	9±0.81	0.0183155	0.0504567	0.111645	0.361876	0.449552	0.0878777	0.313073
back waist fat thickness	BFT	1.5±0.52	2.8±0.26	2.1±0.81	2.2±0.2	2±1.3	1.5±0.27	2±0.34	1.5±0.26	0.906503	0.142055	0.032656	0.370115	0.571512	0.943851	0.268336
Methionine	Met	0.45±0.04	0.53±0.031	0.51±0.081	0.41±0.06	0.44±0.25	0.58±0.085	0.49±0.04	0.11±0.062	0.00248354	0.3657	0.0708854	0.38328	0.936195	0.100879	0.355643
carcass lean meat weight	CLMW	12±0.75	12±1.3	11±0.41	9.4±2	13±0.39	14±1	13±1.7	22±2.1	0.00771174	0.189232	0.442688	0.38742	0.0306315	0.0348198	0.427631
back waist skin thickness	BST	0.53±0.021	0.55±0.058	0.61±0.13	0.45±0.064	0.56±0.2	0.38±0.056	0.58±0.032	0.23±0.038	0.000988063	0.134291	0.706334	0.394131	0.848858	0.0303972	0.114697
Shoulder subcutaneous fat thickness	SFT	4.2±0.76	5.2±0.18	4.8±0.72	5.3±0.41	4.3±1.3	3.9±0.57	4.3±0.31	3.2±0.82	0.19018	0.10293	0.144868	0.400638	0.922393	0.602612	0.822789
carcass skin weight	CSW	4.2±0.41	3.8±0.46	3.8±0.55	2.7±0.49	4.3±0.92	3.8±0.41	4±0.32	2.7±0.22	0.0121546	0.0165809	0.342795	0.405387	0.830074	0.321521	0.509244
back waist fat percentage	BFP	39±4.3	46±0.57	42±6.1	47±2.2	41±16	39±5	39±7.8	23±6.8	0.0362224	0.0582128	0.0994252	0.415433	0.810907	0.940462	0.971309
back waist bone weight	BBW	0.65±0.017	0.76±0.013	0.73±0.14	0.52±0.063	0.91±0.22	0.89±0.079	0.81±0.14	1.2±0.27	0.0759069	0.0651805	0.00150118	0.419139	0.176284	0.0298166	0.190765
back waist lean meat weight	BLMW	2.9±0.46	3.5±0.32	3.1±0.17	2.6±0.56	3.6±0.15	3.9±0.47	3.2±0.49	6.1±0.74	0.00566826	0.522251	0.148331	0.436524	0.0897975	0.0524667	0.471464
carcas fat weight	CFW	7.1±2	9.5±0.73	8.2±1.1	6.9±1.6	9.9±4.6	7.9±2.5	7±1.8	5.4±2.1	0.373321	0.935967	0.153195	0.459858	0.405749	0.677786	0.975644
Histidine	His	0.77±0.047	1±0.07	0.83±0.12	0.81±0.24	1±0.048	1±0.1	0.93±0.047	0.88±0.04	0.0419846	0.800823	0.00830854	0.474586	0.00219987	0.0314999	0.0160125
VB1 content	VB1	1.8±0.58	1.1±0.17	1.5±0.33	1.9±0.088	1.9±0.23	0.71±0.2	2.8±0.79	1.2±0.26	0.169897	0.800423	0.151624	0.481922	0.908075	0.0635742	0.174078
hind leg skin percentage	HLSP	16±0.97	13±0.57	15±2.1	12±1.3	14±3.6	13±0.94	15±2.2	7.7±0.7	0.000437171	0.0107129	0.0163364	0.484164	0.483076	0.0101168	0.537157
ribs skin thickness	RST	0.51±0.013	0.44±0.012	0.54±0.066	0.41±0.077	0.42±0.11	0.36±0.015	0.54±0.17	0.26±0.034	0.0029019	0.141719	0.00240309	0.486458	0.297974	0.000234063	0.761322
shoulder skin thickness	SST	0.45±0.041	0.37±0.056	0.52±0.15	0.43±0.077	0.45±0.12	0.35±0.05	0.57±0.12	0.2±0.025	0.00214002	0.756629	0.124514	0.487185	0.938978	0.0739968	0.196581
Lysine	Lys	1.5±0.06	1.7±0.095	1.5±0.17	1.7±0.24	1.8±0.096	1.7±0.15	1.8±0.41	1.6±0.093	0.540494	0.34388	0.143231	0.501933	0.0331497	0.314527	0.3281
saturated fatty acid	SFA	42±1.5	44±2.3	41±3.5	42±0.73	44±1.6	40±0.97	45±1.9	43±0.8	0.476575	0.511415	0.450228	0.50603	0.283569	0.100118	0.104745
hind leg skin weight	HLSW	1.3±0.013	1.1±0.17	1.2±0.16	0.71±0.074	1.4±0.29	1.1±0.21	1.2±0.15	0.93±0.0029	0.000309975	0.00465741	0.341334	0.512211	0.507272	0.407416	0.76337
slaughter rate	SR	71±2.7	70±3	70±1.5	72±1.6	73±3.3	74±2.7	72±1.9	73±0.53	0.295051	0.550754	0.699437	0.513999	0.505353	0.248114	0.600138
meat color	CLR	3.8±0.29	3.7±0.29	3.7±0.29	4.5±0	4±0.5	3.3±0.29	3.8±0.29	3.2±0.58	0.17342	0.057191	0.518519	0.518519	0.64945	0.101192	1
number of ribs	NR	14±0.58	14±0	13±0.58	14±0	14±0	14±0.58	14±0.58	16±0.58	0.0132356	0.42265	0.42265	0.518519	0.42265	0.2302	0.2302
intramuscular fat content	IMF	3.6±0.82	4.9±0.78	3.3±0.24	4.9±1	4.5±1.3	4.7±0.85	3.9±0.35	2±0.28	0.0650748	0.173024	0.125502	0.519213	0.389138	0.208408	0.697141
hind leg fat percentage	HLFP	20±5.1	25±0.86	23±4.4	27±3.9	26±13	19±4.2	18±5.3	11±3.9	0.0633689	0.141797	0.232103	0.53	0.56149	0.784948	0.630748
Loin muscle area	LMA	17±0.22	22±0.73	16±1.8	15±4.9	21±1.6	22±1.1	21±4.2	35±3.8	0.0134593	0.485857	0.00459918	0.547672	0.050429	0.0112292	0.242665
Leaf lard	LL	1.6±0.65	2.6±0.22	1.9±0.57	3±0.96	2.6±1.5	2.1±0.93	1.2±0.38	0.89±0.23	0.186031	0.122367	0.0986416	0.551208	0.396336	0.523204	0.386076
Octadecatrienoic acid	18:3	0.37±0.31	0.18±0.13	0.24±0.14	0.12±0.066	0.21±0.091	0.1±0.017	0.19±0.072	0.32±0.14	0.818326	0.295116	0.420528	0.58113	0.474094	0.272281	0.423186
hind leg fat weight	HLFW	1.6±0.51	2.2±0.36	1.8±0.39	1.7±0.48	2.5±1.3	1.8±0.59	1.5±0.37	1.3±0.55	0.544353	0.85875	0.185205	0.595249	0.353816	0.760108	0.710042
hind leg lean meat percentage	HLLMP	50±3.1	50±0.14	49±0.73	51±0.4	48±6.7	55±4.1	54±5.9	69±3.6	0.00246452	0.769765	0.844939	0.601782	0.597487	0.215016	0.408006
Serine	Ser	0.65±0.12	0.87±0.061	0.6±0.065	0.77±0.081	0.99±0.11	0.84±0.057	0.77±0.082	0.87±0.16	0.132894	0.256935	0.0739519	0.606076	0.025403	0.0987649	0.239773
Leucine	Leu	1.4±0.0058	1.9±0.35	1.4±0.19	1.7±0.23	1.6±0.11	1.6±0.16	1.5±0.12	1.5±0.05	0.204588	0.180089	0.145668	0.632328	0.0728657	0.182967	0.289074
ribs fat thickness	RFT	2.6±0.54	3.9±0.48	2.9±0.97	4.5±0.31	3.2±1	3.1±0.92	2.8±0.59	2.2±0.53	0.523795	0.0109032	0.0309738	0.654135	0.401324	0.450455	0.651979
hind leg lean meat weight	HLLMW	3.9±0.097	4.3±0.62	3.9±0.1	3.1±0.67	4.7±0.53	4.9±0.17	4.4±0.75	8.4±0.44	0.00218075	0.171697	0.370301	0.658152	0.13306	0.00264688	0.377603
average skin thickness	AST	0.53±0.015	0.48±0.023	0.57±0.14	0.45±0.039	0.52±0.15	0.39±0.026	0.57±0.051	0.22±0.0066	0.000104335	0.0542969	0.0442936	0.658366	0.966399	0.00326622	0.273701
Glycine	Gly	0.7±0.049	0.87±0.036	0.72±0.083	0.92±0.12	0.86±0.099	0.88±0.1	0.76±0.081	0.72±0.045	0.527807	0.0694147	0.00995738	0.663467	0.0845378	0.0698859	0.327624
slaughter weight	SW	75±7.4	85±7.2	77±1.5	62±12	89±7.8	81±8.3	75±1	95±13	0.102375	0.207928	0.192603	0.687395	0.0974406	0.410279	0.944977
hind leg bone percentage	HLBP	13±1.1	12±0.64	13±1.7	10±3.4	12±3.1	14±1	13±0.12	12±0.34	0.213901	0.267139	0.11195	0.703632	0.697211	0.743848	0.513788
Alanine	Ala	0.97±0.044	1.2±0.068	1±0.14	1.1±0.1	1.3±0.042	1.2±0.13	1.1±0.072	1.1±0.025	0.0088012	0.0959001	0.0141737	0.728886	0.000914591	0.0700963	0.0632528
lumbosacral skin thickness	LST	0.61±0.045	0.53±0.08	0.58±0.15	0.46±0.011	0.56±0.15	0.42±0.041	0.56±0.073	0.24±0.027	0.000763913	0.0253913	0.220839	0.758236	0.666193	0.00626996	0.431755
hind leg bone weight	HLBW	1±0.026	1±0.093	1±0.13	0.63±0.21	1.2±0.25	1.2±0.064	1±0.068	1.5±0.17	0.0400687	0.0771053	0.730807	0.769157	0.340188	0.0272092	0.886142
cross-sectional area of muscle fibers	CSAF	4200±760	4600±340	4500±1300	3700±370	4600±460	4300±350	5200±1000	6700±520	0.0126036	0.371349	0.510275	0.786967	0.55289	0.950478	0.267013
foreleg fat weight	FLFW	2.2±0.55	2.4±0.057	2.3±0.15	1.6±0.37	2.7±0.99	2±0.63	2±0.5	1.5±0.54	0.214319	0.190979	0.556339	0.797178	0.456626	0.760915	0.735064
carcass bone weight	CBW	2.9±0.025	2.9±0.095	3±0.33	1.9±0.46	3.5±0.59	3.5±0.15	3.1±0.28	4.5±0.64	0.0511244	0.0662858	0.958072	0.804136	0.210047	0.0182526	0.420943
Isoleucine	Ile	0.87±0.071	1±0.026	0.89±0.17	0.95±0.11	0.99±0.011	1.1±0.16	0.97±0.12	0.9±0.15	0.773702	0.366016	0.068523	0.818177	0.0909399	0.110907	0.286686
Arginine	Arg	1.1±0.035	1.3±0.067	1.1±0.16	1.3±0.11	1.4±0.13	1.4±0.15	1.2±0.13	1.2±0.044	0.051668	0.110038	0.0106632	0.827017	0.0600736	0.056783	0.186435
Valine	Val	0.89±0.064	0.95±0.031	0.92±0.16	0.93±0.12	1±0.035	1±0.15	0.99±0.11	0.91±0.12	0.840405	0.681979	0.244669	0.828245	0.0751215	0.213102	0.286576
hind leg weight	HLW	7.9±0.52	8.7±1.2	7.9±0.3	6.3±1.3	9.9±0.55	9±1	8.2±0.47	12±1	0.00844235	0.15579	0.357871	0.837857	0.0105294	0.179813	0.48972
total amino acid	TAA	16±0.38	19±1.4	16±2	18±1.5	20±1.5	19±2	18±1.3	17±0.46	0.0281433	0.137568	0.045707	0.842305	0.0395284	0.101674	0.108042
hind leg percentage	HLP	30±1.6	30±1.7	30±0.6	30±0.65	32±2.5	31±0.53	31±1.7	34±3.5	0.264582	0.458688	0.919675	0.856021	0.553055	0.641509	0.889351
PH1	PH1	6.3±0.17	6.2±0.2	6.3±0.27	6.2±0.16	6.3±0.14	6.2±0.24	6.1±0.074	5.8±0.13	0.0185874	0.833369	0.546126	0.864092	0.879875	0.926516	0.271572
left carcass weight	LCW	27±3.2	30±2.8	27±0.31	23±5	33±4	30±4.5	28±1.2	35±4.6	0.0783808	0.290832	0.278058	0.876982	0.119535	0.356952	0.834701
back waist bone percentage	BBP	7.9±1.4	7.1±0.46	7.7±1.6	6.8±1	8.9±3.9	8.7±1.6	9±1.5	11±1.3	0.0455059	0.329373	0.392876	0.879294	0.715058	0.534538	0.42841
foreleg bone weight	FLBW	1.2±0.021	1.1±0.053	1.2±0.064	0.79±0.19	1.4±0.14	1.4±0.023	1.2±0.08	1.8±0.22	0.0433025	0.0560011	0.0885714	0.907927	0.163057	0.00103727	0.974975
Aspartic acid	Asp	1.5±0.036	1.8±0.21	1.5±0.18	1.7±0.12	2±0.15	1.7±0.16	1.7±0.092	1.8±0.038	0.000492246	0.0639863	0.0933692	0.908745	0.022259	0.132254	0.024207
Threonine	Thr	0.77±0.074	1±0.093	0.77±0.08	0.92±0.091	0.89±0.21	1±0.087	0.83±0.18	0.67±0.061	0.128305	0.103824	0.0227776	0.92072	0.455306	0.0221317	0.68185
back waist skin weight	BSW	1.6±0.2	1.6±0.21	1.6±0.23	1±0.12	1.6±0.43	1.5±0.11	1.5±0.11	0.96±0.15	0.0128712	0.0203887	0.91841	0.922493	0.928835	0.533098	0.580835
carcass weight	CW	53±6	59±5.6	54±0.75	45±9.2	65±7.7	60±8.3	54±1.3	70±9.5	0.0801991	0.262349	0.287891	0.924473	0.121702	0.323889	0.885772
carcass bone percentage	CBP	11±1.2	10±0.65	11±1.2	9.3±1.9	11±3.1	12±1.5	12±0.76	13±0.33	0.143889	0.208083	0.227994	0.988984	0.96138	0.571837	0.872303
