# Supplementary material for: Transcriptomic profiling in muscle and adipose tissue identifies genes related to growth and lipid deposition
Source: PLoS One. 2017 Sep 6;12(9):e0184120. doi: 10.1371/journal.pone.0184120 (PMC5587268; doi:10.1371/journal.pone.0184120)
Supplement: S8 Table — (XLSX) [file pone.0184120.s025.xlsx]

## Sheet: Sheet1
S8 Table. Primer sequences used for qPCR.
Target genes	Primer sequences (5′®3′)	Product length	GenBank accession
GJA9	F: ACAGCTTTCTCTTTGCCTGC	275 bp	ENSSSCG00000003650
	R: GAATGTTGTGGAGGACTCGC
FAAH	F: TGTGTGGTGGTGCAGGTACT	330 bp	XM_013999418
	R: CTGCACTGCTGTCTGTCCAT
SLC2A5	F: GCCGCTATTAACTCGCCTTCTG	256 bp	XM_013992303
	R: CGACTTTGCTGCATCCCATCA
CCL24	F: AGAAGTTCTGTGGTGACCCC	155 bp	NM_001161434
	R: CGGTGTTTAGATGGAGGTGC
IYD	F: CATCAAGGCAGCAGGAACAG	223 bp	NM_214416
	R: GAGAATCAAAACAGGGGCCG
β-actin	F: GGATGCAGAAGGAGATCACG	130 bp	XM_003124280
	R: ATCTGCTGGAAGGTGGACAG
Note: β-actin is the endogenous control gene.
