# Supplementary material for: Transcriptomic profiling in muscle and adipose tissue identifies genes related to growth and lipid deposition
Source: PLoS One. 2017 Sep 6;12(9):e0184120. doi: 10.1371/journal.pone.0184120 (PMC5587268; doi:10.1371/journal.pone.0184120)
Supplement: S9 Table — (XLSX) [file pone.0184120.s026.xlsx]

## Sheet: Sheet1
S9 Table. Enriched GO terms for the Chinese indigenous biased and YY biased genes in adipose and muscle tissues.
GO_ID	GO_Term	GO_Class	P value	AdjustedPv
Adipose-YY-Up
GO:0006548	histidine catabolic process	BP	0.000166	0.0401
Adipose-Indigenous-Up
GO:0006955	immune response	BP	6.11e-07	0.000822
GO:0016491	oxidoreductase activity	MF	1.93e-05	0.00398
GO:0042613	MHC class II protein complex	CC	1.98e-05	0.00398
GO:0042611	MHC protein complex	CC	2.37e-05	0.00398
GO:0019882	antigen processing and presentation	BP	2.37e-05	0.00398
GO:0044281	small molecule metabolic process	BP	5.01e-05	0.00674
GO:0006637	acyl-CoA metabolic process	BP	0.000278	0.0274
GO:0044710	single-organism metabolic process	BP	0.000285	0.0274
GO:0045214	sarcomere organization	BP	0.000416	0.028
GO:0006085	acetyl-CoA biosynthetic process	BP	0.000416	0.028
GO:0051186	cofactor metabolic process	BP	0.000625	0.0382
GO:0044262	cellular carbohydrate metabolic process	BP	0.000675	0.0393
GO:0008009	chemokine activity	MF	0.000876	0.0393
GO:0003824	catalytic activity	MF	0.0011	0.0394
GO:0004471	malate dehydrogenase (decarboxylating) (NAD+) activity	MF	0.00123	0.0394
GO:0007519	skeletal muscle tissue development	BP	0.00123	0.0394
GO:0016863	intramolecular oxidoreductase activity, transposing C=C bonds	MF	0.00123	0.0394
GO:0043648	dicarboxylic acid metabolic process	BP	0.00123	0.0394
GO:0006732	coenzyme metabolic process	BP	0.00132	0.0413
GO:0005125	cytokine activity	MF	0.00137	0.0418
GO:0019752	carboxylic acid metabolic process	BP	0.0015	0.0449
GO:0061061	muscle structure development	BP	0.00162	0.0473
Muscle-YY-Up
GO:0006464	cellular protein modification process	BP	4.96e-08	3.44e-05
GO:0043412	macromolecule modification	BP	9.57e-08	4.42e-05
GO:0005488	Binding	MF	1.51e-06	0.000244
GO:0006796	phosphate-containing compound metabolic process	BP	6.99e-06	0.00076
GO:0007010	cytoskeleton organization	BP	7.13e-06	0.00076
GO:0006468	protein phosphorylation	BP	8.04e-06	0.000796
GO:0004672	protein kinase activity	MF	3.69e-05	0.00279
GO:0016773	phosphotransferase activity, alcohol group as acceptor	MF	3.83e-05	0.00279
GO:0008092	cytoskeletal protein binding	MF	4.05e-05	0.0028
GO:0016310	Phosphorylation	BP	5.39e-05	0.00355
GO:0016740	transferase activity	MF	0.000115	0.00637
GO:0016301	kinase activity	MF	0.000121	0.00643
GO:0016772	transferase activity, transferring phosphorus-containing groups	MF	0.000215	0.0111
GO:1990234	transferase complex	CC	0.000225	0.0112
GO:0004674	protein serine/threonine kinase activity	MF	0.000305	0.0146
GO:0005524	ATP binding	MF	0.000359	0.0166
GO:0005968	Rab-protein geranylgeranyltransferase complex	CC	0.00056	0.0235
GO:0005515	protein binding	MF	0.00096	0.0391
GO:0044267	cellular protein metabolic process	BP	0.00125	0.0494
Muscle-Indigenous-Up
GO:0016491	oxidoreductase activity	MF	3.41e-06	0.00032
GO:0019866	organelle inner membrane	CC	1.3e-05	0.00115
GO:0031967	organelle envelope	CC	3.4e-05	0.00269
GO:0044429	mitochondrial part	CC	0.000179	0.0117
GO:1901681	sulfur compound binding	MF	0.000217	0.0129
GO:0005743	mitochondrial inner membrane	CC	0.000236	0.0131
GO:0031090	organelle membrane	CC	0.000258	0.0138
GO:0050662	coenzyme binding	MF	0.000295	0.0147
GO:0005740	mitochondrial envelope	CC	0.000303	0.0147
GO:0055114	oxidation-reduction process	BP	0.000396	0.0186
GO:0005829	Cytosol	CC	0.000517	0.0235
GO:0003824	catalytic activity	MF	0.000648	0.0278
GO:0006955	immune response	BP	0.000759	0.0309
GO:0005739	Mitochondrion	CC	0.000762	0.0309
GO:0031966	mitochondrial membrane	CC	0.000866	0.0342
GO:0048037	cofactor binding	MF	0.00108	0.0415
BP: biological process; MF: molecular function; CC: cellular component
