# Supplementary material for: Transcriptomic profiling in muscle and adipose tissue identifies genes related to growth and lipid deposition
Source: PLoS One. 2017 Sep 6;12(9):e0184120. doi: 10.1371/journal.pone.0184120 (PMC5587268; doi:10.1371/journal.pone.0184120)
Supplement: S10 Table — (XLSX) [file pone.0184120.s027.xlsx]

## Sheet: Sheet1
S10 Table. KEGG enrichment of the DEGs from adipose and muscle tissues.
MapID	MapTitle	Pvalue	AdjustedPv	x	y	n	N	GeneIDs
Adipose-YY-Up
map04510	Focal adhesion	0.00441292	0.339475	8	185	96	6807	WZSP018380 WZSP012218 WZSP001320 WZSP001321 WZSP017392 WZSP000281 WZSP001579 WZSP006691
map04060	Cytokine-cytokine receptor interaction	0.00650411	0.339475	9	240	96	6807	WZSP014653 WZSP003608 WZSP006996 WZSP017392 WZSP011701 WZSP000281 WZSP006781 WZSP006691 WZSP009409
map04916	Melanogenesis	0.00783148	0.339475	5	88	96	6807	WZSP003608 WZSP007991 WZSP008950 WZSP014897 WZSP013050
map05204	Chemical carcinogenesis	0.00829333	0.339475	4	57	96	6807	WZSP013713 WZSP009124 WZSP005073 WZSP012380
map05020	Prion diseases	0.0100284	0.339475	3	32	96	6807	WZSP012792 WZSP004741 WZSP014081
map05212	Pancreatic cancer	0.0104992	0.339475	4	61	96	6807	WZSP018380 WZSP012218 WZSP006996 WZSP017392
map00020	Citrate cycle (TCA cycle)	0.0128374	0.35578	3	35	96	6807	WZSP015693 WZSP001811 WZSP014935
map05205	Proteoglycans in cancer	0.0152565	0.369971	7	185	96	6807	WZSP000712 WZSP012218 WZSP017392 WZSP000281 WZSP007991 WZSP014897 WZSP013050
Adipose-Indigenous-Up
map04142	Lysosome	5.96104e-05	0.00646773	12	116	183	6807	WZSP002396 WZSP010608 WZSP003633 WZSP009630 WZSP000523 WZSP002898 WZSP016675 WZSP004489 WZSP006300 WZSP018036 WZSP009457 WZSP001546
map00620	Pyruvate metabolism	0.000128539	0.00926101	7	43	183	6807	WZSP013469 WZSP015721 WZSP009055 WZSP002935 WZSP003003 WZSP015294 WZSP001418
map04612	Antigen processing and presentation	0.0001812	0.00926101	8	60	183	6807	WZSP007992 WZSP016271 WZSP016269 WZSP016270 WZSP003633 WZSP009630 WZSP002898 WZSP016268
map04060	Cytokine-cytokine receptor interaction	0.000236706	0.00926101	16	240	183	6807	WZSP013480 WZSP007987 WZSP006389 WZSP005953 WZSP013715 WZSP013479 WZSP012174 WZSP008850 WZSP010794 WZSP014984 WZSP009145 WZSP013478 WZSP001889 WZSP012450 WZSP016748 WZSP013477
map00010	Glycolysis / Gluconeogenesis	0.000256065	0.00926101	8	63	183	6807	WZSP015721 WZSP008466 WZSP002935 WZSP008467 WZSP004009 WZSP003003 WZSP020016 WZSP015294
map05323	Rheumatoid arthritis	0.000707492	0.0219322	9	91	183	6807	WZSP016271 WZSP004377 WZSP013715 WZSP016269 WZSP013479 WZSP010608 WZSP016270 WZSP013478 WZSP016268
map01200	Carbon metabolism	0.00081228	0.0220331	10	112	183	6807	WZSP015721 WZSP014253 WZSP009055 WZSP002935 WZSP007574 WZSP004009 WZSP020016 WZSP015294 WZSP001418 WZSP003034
map00640	Propanoate metabolism	0.00109695	0.0227063	5	30	183	6807	WZSP013469 WZSP002935 WZSP003003 WZSP015294 WZSP008102
map05310	Asthma	0.00109695	0.0227063	5	30	183	6807	WZSP016271 WZSP016269 WZSP016270 WZSP016605 WZSP016268
map00720	Carbon fixation pathways in prokaryotes	0.00115101	0.0227063	4	18	183	6807	WZSP017535 WZSP002935 WZSP015294 WZSP003034
map05152	Tuberculosis	0.00132871	0.0240276	12	162	183	6807	WZSP007992 WZSP016271 WZSP004377 WZSP016269 WZSP010608 WZSP016270 WZSP009630 WZSP007681 WZSP009145 WZSP016605 WZSP016268 WZSP005745
map00830	Retinol metabolism	0.00206814	0.034522	6	50	183	6807	WZSP001468 WZSP008466 WZSP008467 WZSP014549 WZSP020148 WZSP002817
map05150	Staphylococcus aureus infection	0.00229252	0.0355341	6	51	183	6807	WZSP016271 WZSP004377 WZSP016269 WZSP016270 WZSP011175 WZSP016268
map05332	Graft-versus-host disease	0.00288248	0.0416999	5	37	183	6807	WZSP016271 WZSP016269 WZSP016270 WZSP016268 WZSP012450
map04380	Osteoclast differentiation	0.00345039	0.0467959	9	114	183	6807	WZSP007987 WZSP013715 WZSP016134 WZSP010966 WZSP020030 WZSP006830 WZSP019747 WZSP005131 WZSP006845
Muscle-YY-Up
map05202	Transcriptional misregulation in cancer	0.00017782	0.0157609	13	160	171	6807	WZSP004179 WZSP016576 WZSP004227 WZSP014753 WZSP008576 WZSP000281 WZSP000530 WZSP018385 WZSP016575 WZSP009632 WZSP009332 WZSP007222 WZSP000644
map04550	Signaling pathways regulating pluripotency of stem cells	0.000263781	0.0157609	11	124	171	6807	WZSP012464 WZSP012060 WZSP014865 WZSP013258 WZSP009904 WZSP007380 WZSP008477 WZSP008072 WZSP009257 WZSP018063 WZSP002532
map04910	Insulin signaling pathway	0.000263781	0.0157609	11	124	171	6807	WZSP000155 WZSP018673 WZSP015518 WZSP009771 WZSP008072 WZSP009257 WZSP018063 WZSP018903 WZSP005988 WZSP006465 WZSP002532
map04510	Focal adhesion	0.000729588	0.0316661	13	185	171	6807	WZSP004782 WZSP016290 WZSP007538 WZSP009771 WZSP000281 WZSP008072 WZSP018063 WZSP007722 WZSP011980 WZSP017026 WZSP001378 WZSP002532 WZSP000443
map04711	Circadian rhythm - fly	0.000794966	0.0316661	3	8	171	6807	WZSP017176 WZSP012570 WZSP002532
map05210	Colorectal cancer	0.00124846	0.0426259	7	66	171	6807	WZSP014865 WZSP009771 WZSP008072 WZSP009257 WZSP018063 WZSP003551 WZSP002532
Muscle-Indigenous-Up
map05168	Herpes simplex infection	0.000603582	0.079796	14	169	226	6807	WZSP009483 WZSP004464 WZSP016269 WZSP010628 WZSP012142 WZSP013505 WZSP011456 WZSP004482 WZSP007738 WZSP003807 WZSP019223 WZSP019697 WZSP008551 WZSP017006
map00983	Drug metabolism - other enzymes	0.000654065	0.079796	6	33	226	6807	WZSP019923 WZSP016565 WZSP006154 WZSP005957 WZSP010106 WZSP018689
map05012	Parkinson's disease	0.0059973	0.280695	11	138	226	6807	WZSP003854 WZSP010947 WZSP006634 WZSP009344 WZSP020246 WZSP015043 WZSP008970 WZSP009811 WZSP013349 WZSP005786 WZSP006155
map00563	Glycosylphosphatidylinositol(GPI)-anchor biosynthesis	0.00864534	0.280695	4	25	226	6807	WZSP005792 WZSP011937 WZSP013229 WZSP012706
map05219	Bladder cancer	0.00884904	0.280695	5	39	226	6807	WZSP010622 WZSP017392 WZSP004482 WZSP006572 WZSP019327
map05169	Epstein-Barr virus infection	0.0109913	0.280695	13	190	226	6807	WZSP009174 WZSP014991 WZSP010173 WZSP006830 WZSP011456 WZSP004482 WZSP000806 WZSP012928 WZSP001622 WZSP002038 WZSP019223 WZSP019697 WZSP010430
map04623	Cytosolic DNA-sensing pathway	0.0110688	0.280695	6	57	226	6807	WZSP011456 WZSP000806 WZSP012928 WZSP002038 WZSP003807 WZSP012314
map04380	Osteoclast differentiation	0.0132075	0.280695	9	114	226	6807	WZSP010173 WZSP009776 WZSP010966 WZSP006830 WZSP011456 WZSP000425 WZSP019223 WZSP019697 WZSP007987
map04210	Apoptosis	0.0135749	0.280695	7	77	226	6807	WZSP009174 WZSP019882 WZSP010628 WZSP011456 WZSP004482 WZSP007782 WZSP002121
map00051	Fructose and mannose metabolism	0.0146401	0.280695	4	29	226	6807	WZSP002036 WZSP017998 WZSP009076 WZSP011300
map00052	Galactose metabolism	0.0146401	0.280695	4	29	226	6807	WZSP007100 WZSP000528 WZSP009076 WZSP011300
map04142	Lysosome	0.0146782	0.280695	9	116	226	6807	WZSP006989 WZSP011833 WZSP020147 WZSP015124 WZSP002866 WZSP010741 WZSP009289 WZSP017047 WZSP004489
map05166	HTLV-I infection	0.0165786	0.280695	15	240	226	6807	WZSP003854 WZSP017170 WZSP002006 WZSP009344 WZSP016269 WZSP010173 WZSP010622 WZSP009484 WZSP006830 WZSP011456 WZSP018525 WZSP004482 WZSP007782 WZSP009925 WZSP019223
