# Supplementary material for: Transcriptomic profiling in muscle and adipose tissue identifies genes related to growth and lipid deposition
Source: PLoS One. 2017 Sep 6;12(9):e0184120. doi: 10.1371/journal.pone.0184120 (PMC5587268; doi:10.1371/journal.pone.0184120)
Supplement: S11 Table — (XLSX) [file pone.0184120.s028.xlsx]

## Sheet: Sheet1
S11 Table. Statistics of the DEGs from adipose and muscle tissues.
GeneID	Num_A	Breeds_A	Num_M	Breeds_M	symbl	FunnClass
WZSP000060	NA	NA	1	WJ_M.down	2016-09-04
WZSP003858	NA	NA	2	CH_M.down,TP_M.down	2016-09-06	Bacterial invasion of epithelial cells
WZSP013295	4	CH_A.up,TP_A.up,NJ_A.up,YC_A.up	NA	NA	AARD
WZSP018011	NA	NA	1	CH_M.up	ABCB6	ABC transporters
WZSP017902	1	TP_A.up	NA	NA	ABCB8	ABC transporters
WZSP008653	5	CH_A.up,TP_A.up,NJ_A.up,QY_A.up,WJ_A.up	NA	NA	ABHD12B
WZSP001864	1	TP_A.down	NA	NA	ABHD5	Regulation of lipolysis in adipocytes
WZSP007372	NA	NA	1	CH_M.down	ABI2	Regulation of actin cytoskeleton
WZSP018840	1	TP_A.up	NA	NA	ABT1
WZSP005574	1	TP_A.down	NA	NA	ACAA1	Fatty acid degradation;Valine, leucine and isoleucine degradation;alpha-Linolenic acid metabolism;Biosynthesis of unsaturated fatty acids;Fatty acid metabolism;PPAR signaling pathway;Peroxisome
WZSP013469	3	CH_A.up,TP_A.up,QY_A.up	NA	NA	ACACA	Fatty acid biosynthesis;Aflatoxin biosynthesis;Pyruvate metabolism;Propanoate metabolism;Fatty acid metabolism;AMPK signaling pathway;Insulin signaling pathway;Glucagon signaling pathway
WZSP007284	NA	NA	1	TP_M.up	ACAD8	Valine, leucine and isoleucine degradation
WZSP017612	NA	NA	1	CH_M.up	ACBD4
WZSP008494	NA	NA	1	CH_M.down	ACBD5
WZSP013768	1	TP_A.up	NA	NA	ACE	Renin-angiotensin system;Renin secretion;Chagas disease (American trypanosomiasis);Hypertrophic cardiomyopathy (HCM)
WZSP017535	4	CH_A.up,TP_A.up,NJ_A.up,QY_A.up	NA	NA	ACLY	Citrate cycle (TCA cycle);Carbon fixation pathways in prokaryotes
WZSP003034	1	NJ_A.up	NA	NA	ACO1	Citrate cycle (TCA cycle);Glyoxylate and dicarboxylate metabolism;Carbon fixation pathways in prokaryotes;Carbon metabolism;2-Oxocarboxylic acid metabolism;Biosynthesis of amino acids
WZSP012567	1	TP_A.up	NA	NA	ACOT1	Fatty acid elongation;Biosynthesis of unsaturated fatty acids
WZSP000963	NA	NA	2	CH_M.down,WJ_M.down	ACOT6
WZSP011954	NA	NA	1	CH_M.up	ACOT8	Primary bile acid biosynthesis;Peroxisome
WZSP004705	NA	NA	1	QY_M.down	ACP6
WZSP017370	NA	NA	1	CH_M.down	ACSL4	Fatty acid biosynthesis;Fatty acid degradation;Fatty acid metabolism;PPAR signaling pathway;Peroxisome;Adipocytokine signaling pathway
WZSP005477	3	NJ_A.down,WJ_A.down,YC_A.down	NA	NA	ACSM2B	Butanoate metabolism
WZSP002935	1	TP_A.up	NA	NA	ACSS1	Glycolysis / Gluconeogenesis;Pyruvate metabolism;Propanoate metabolism;Methane metabolism;Carbon fixation pathways in prokaryotes;Carbon metabolism
WZSP015294	1	TP_A.up	NA	NA	ACSS2	Glycolysis / Gluconeogenesis;Pyruvate metabolism;Propanoate metabolism;Methane metabolism;Carbon fixation pathways in prokaryotes;Carbon metabolism
WZSP012449	NA	NA	1	CH_M.up	ACTA2
WZSP011329	1	TP_A.down	1	CH_M.up	ACTG2	Vascular smooth muscle contraction
WZSP015236	NA	NA	1	CH_M.up	ACTR5
WZSP020033	1	TP_A.down	NA	NA	ACVR1C	Signaling pathways regulating pluripotency of stem cells
WZSP019256	1	TP_A.down	NA	NA	ADAL
WZSP015851	NA	NA	1	CH_M.up	ADAM15
WZSP009976	1	TP_A.down	NA	NA	ADAM7
WZSP019981	1	TP_A.up	NA	NA	ADAM8
WZSP009977	2	TP_A.down,NJ_A.down	NA	NA	ADAMDEC1
WZSP019999	NA	NA	1	CH_M.up	ADAMTS14
WZSP003473	2	TP_A.up,YN_A.up	NA	NA	ADAP2
WZSP008466	2	TP_A.up,QY_A.up	NA	NA	ADH7	Glycolysis / Gluconeogenesis;Fatty acid degradation;Tyrosine metabolism;Retinol metabolism;Metabolism of xenobiotics by cytochrome P450;Drug metabolism - cytochrome P450;Chemical carcinogenesis
WZSP009692	1	TP_A.up	NA	NA	ADO	Taurine and hypotaurine metabolism
WZSP012275	NA	NA	1	CH_M.down	AER61	Other types of O-glycan biosynthesis
WZSP018385	NA	NA	1	CH_M.down	AFF1	Transcriptional misregulation in cancer
WZSP009873	NA	NA	1	CH_M.down	AFF4
WZSP009606	NA	NA	1	CH_M.down	AGL	Starch and sucrose metabolism
WZSP008355	1	QY_A.down	NA	NA	AGPAT2	Glycerolipid metabolism;Glycerophospholipid metabolism;Fat digestion and absorption
WZSP014488	NA	NA	1	CH_M.down	AGPS	Ether lipid metabolism;Peroxisome
WZSP018950	NA	NA	2	CH_M.up,YN_M.up	AGT	Vascular smooth muscle contraction;Renin-angiotensin system;Renin secretion;Hypertrophic cardiomyopathy (HCM)
WZSP015303	1	TP_A.up	NA	NA	AHCY	Cysteine and methionine metabolism
WZSP020010	NA	NA	2	CH_M.up,TP_M.up	AIFM2
WZSP016388	NA	NA	1	CH_M.down	AK3L1	Purine metabolism
WZSP004445	3	CH_A.down,TP_A.down,YN_A.down	NA	NA	AK5	Purine metabolism
WZSP003723	4	CH_A.up,TP_A.up,NJ_A.up,QY_A.up	NA	NA	AK7	Purine metabolism
WZSP013655	NA	NA	1	CH_M.up	AKAP1
WZSP009014	NA	NA	1	CH_M.down	AKAP6
WZSP006005	NA	NA	1	CH_M.down	AKAP7
WZSP009076	NA	NA	1	TP_M.up	AKR1B1	Pentose and glucuronate interconversions;Fructose and mannose metabolism;Galactose metabolism;Glycerolipid metabolism
WZSP018063	NA	NA	1	CH_M.down	AKT3	MAPK signaling pathway;ErbB signaling pathway;Ras signaling pathway;Rap1 signaling pathway;cGMP-PKG signaling pathway;cAMP signaling pathway;Chemokine signaling pathway;HIF-1 signaling pathway;FoxO signaling pathway;Sphingolipid signaling pathway;mTOR signaling pathway;PI3K-Akt signaling pathway;AMPK signaling pathway;Apoptosis;Adrenergic signaling in cardiomyocytes;VEGF signaling pathway;Osteocl…
WZSP011142	1	QY_A.up	3	CH_M.up,TP_M.up,NJ_M.up	ALAS2	Glycine, serine and threonine metabolism;Porphyrin and chlorophyll metabolism
WZSP015154	NA	NA	1	CH_M.down	ALDH1L2	One carbon pool by folate
WZSP019648	NA	NA	1	TP_M.up	ALDH3A1	Glycolysis / Gluconeogenesis;Histidine metabolism;Tyrosine metabolism;Phenylalanine metabolism;beta-Alanine metabolism;Metabolism of xenobiotics by cytochrome P450;Drug metabolism - cytochrome P450;Chemical carcinogenesis
WZSP006129	2	TP_A.up,NJ_A.up	NA	NA	ALDH4A1	Alanine, aspartate and glutamate metabolism;Arginine and proline metabolism
WZSP003923	NA	NA	2	CH_M.up,YN_M.up	ALG12	N-Glycan biosynthesis;Various types of N-glycan biosynthesis
WZSP009597	1	TP_A.up	NA	NA	ALG14	N-Glycan biosynthesis;Various types of N-glycan biosynthesis
WZSP004757	NA	NA	2	NJ_M.down,QY_M.down	ALG2	N-Glycan biosynthesis;Various types of N-glycan biosynthesis
WZSP014140	1	TP_A.up	NA	NA	ALPK2
WZSP009699	1	NJ_A.up	NA	NA	AMACR	Primary bile acid biosynthesis;Peroxisome
WZSP017780	1	TP_A.up	NA	NA	AMBN
WZSP009560	1	TP_A.down	NA	NA	AMDHD1	Histidine metabolism
WZSP018246	NA	NA	1	CH_M.down	AMOTL1	Tight junction
WZSP000503	NA	NA	1	TP_M.up	AMOTL2
WZSP001945	1	TP_A.up	1	CH_M.up	AMPD3	Purine metabolism
WZSP009484	NA	NA	1	CH_M.up	ANAPC11	Cell cycle;Cell cycle - yeast;Meiosis - yeast;Oocyte meiosis;Ubiquitin mediated proteolysis;Progesterone-mediated oocyte maturation;HTLV-I infection
WZSP008869	NA	NA	1	CH_M.up	ANGPTL7
WZSP008396	NA	NA	1	CH_M.down	ANK2	Proteoglycans in cancer
WZSP017168	NA	NA	1	CH_M.up	ANKRD16
WZSP018095	NA	NA	1	CH_M.up	ANKRD2
WZSP014602	NA	NA	1	CH_M.down	ANKRD28
WZSP019576	NA	NA	1	CH_M.down	ANKRD50
WZSP011355	2	TP_A.down,NJ_A.down	NA	NA	ANKRD53
WZSP000907	1	TP_A.up	NA	NA	ANO2
WZSP014152	4	CH_A.down,TP_A.down,QY_A.down,YC_A.down	NA	NA	ANO3
WZSP008622	NA	NA	1	CH_M.down	ANO5
WZSP004309	NA	NA	1	CH_M.down	ANTXR1
WZSP009784	NA	NA	1	CH_M.up	ANTXRL
WZSP009289	NA	NA	3	CH_M.up,WJ_M.up,YC_M.up	AP1S2	Lysosome
WZSP006579	1	TP_A.up	NA	NA	APBA3
WZSP014865	NA	NA	1	CH_M.down	APC	Wnt signaling pathway;Hippo signaling pathway;Signaling pathways regulating pluripotency of stem cells;Regulation of actin cytoskeleton;HTLV-I infection;Pathways in cancer;MicroRNAs in cancer;Colorectal cancer;Endometrial cancer;Basal cell carcinoma
WZSP008877	NA	NA	1	CH_M.up	APITD1	Fanconi anemia pathway
WZSP016300	NA	NA	1	CH_M.up	APOD
WZSP019563	NA	NA	1	QY_M.down	APOE	Alzheimer's disease
WZSP000676	3	TP_A.down,NJ_A.down,YN_A.down	3	CH_M.down,TP_M.down,QY_M.down	APOOL
WZSP011667	1	TP_A.up	NA	NA	AQP1	Renin secretion;Proximal tubule bicarbonate reclamation;Bile secretion
WZSP011771	NA	NA	1	CH_M.down	AR	Oocyte meiosis;Pathways in cancer;Prostate cancer
WZSP001239	NA	NA	2	WJ_M.down,YN_M.down	ARG2	Arginine biosynthesis;Arginine and proline metabolism;Biosynthesis of amino acids;Amoebiasis
WZSP008093	1	TP_A.down	NA	NA	ARHGAP18
WZSP017026	NA	NA	1	CH_M.down	ARHGAP5	Focal adhesion;Leukocyte transendothelial migration
WZSP007591	NA	NA	1	CH_M.up	ARHGAP6
WZSP020102	2	TP_A.up,YN_A.up	NA	NA	ARHGEF4	Regulation of actin cytoskeleton
WZSP013116	NA	NA	1	CH_M.down	ARHGEF9
WZSP011528	NA	NA	1	CH_M.up	ARID5A
WZSP004677	1	TP_A.up	NA	NA	ARL11
WZSP004412	5	CH_A.down,TP_A.down,NJ_A.down,YC_A.down,YN_A.down	2	CH_M.down,WJ_M.down	ARMCX1
WZSP019384	NA	NA	3	CH_M.down,WJ_M.down,YN_M.down	ARMCX6
WZSP007218	1	TP_A.up	NA	NA	ARNT2	Pathways in cancer;Transcriptional misregulation in cancer;Renal cell carcinoma
WZSP003873	NA	NA	1	CH_M.up	ARPC1B	Endocytosis;Fc gamma R-mediated phagocytosis;Regulation of actin cytoskeleton;Bacterial invasion of epithelial cells;Pathogenic Escherichia coli infection;Shigellosis;Salmonella infection
WZSP004828	NA	NA	1	CH_M.down	ARPP21
WZSP011872	NA	NA	1	CH_M.up	ARRDC2
WZSP014628	NA	NA	1	WJ_M.up	ARRDC3
WZSP017875	NA	NA	1	WJ_M.up	ASB5
WZSP012300	NA	NA	1	CH_M.down	ASCC3
WZSP015832	NA	NA	1	CH_M.down	ASH1L	Lysine degradation;Tight junction
WZSP015304	NA	NA	1	CH_M.up	ASIP	Melanogenesis
WZSP007565	NA	NA	1	CH_M.up	ASL	Arginine biosynthesis;Alanine, aspartate and glutamate metabolism;Biosynthesis of amino acids
WZSP011246	NA	NA	2	CH_M.down,NJ_M.down	ASNS	Alanine, aspartate and glutamate metabolism
WZSP004865	1	TP_A.down	NA	NA	ASPN
WZSP008958	NA	NA	1	CH_M.up	ATAD3
WZSP001774	NA	NA	1	CH_M.down	ATF7
WZSP000225	1	TP_A.up	NA	NA	ATOH8
WZSP004483	NA	NA	2	CH_M.down,TP_M.down	ATP1B2	cGMP-PKG signaling pathway;cAMP signaling pathway;Cardiac muscle contraction;Adrenergic signaling in cardiomyocytes;Insulin secretion;Thyroid hormone synthesis;Thyroid hormone signaling pathway;Aldosterone-regulated sodium reabsorption;Endocrine and other factor-regulated calcium reabsorption;Proximal tubule bicarbonate reclamation;Salivary secretion;Gastric acid secretion;Pancreatic secretion;Ca…
WZSP004254	NA	NA	1	CH_M.down	ATP2B4	Calcium signaling pathway;cGMP-PKG signaling pathway;cAMP signaling pathway;Adrenergic signaling in cardiomyocytes;Salivary secretion;Pancreatic secretion
WZSP019353	NA	NA	1	CH_M.down	ATP2C1
WZSP006336	NA	NA	1	CH_M.up	ATP5L
WZSP006989	NA	NA	1	CH_M.up	ATP6AP1	Oxidative phosphorylation;Lysosome;Phagosome;Vibrio cholerae infection;Epithelial cell signaling in Helicobacter pylori infection;Tuberculosis;Hepatitis B;Rheumatoid arthritis
WZSP009103	2	TP_A.down,NJ_A.down	NA	NA	ATP6V0A4	Oxidative phosphorylation;Lysosome;Phagosome;Synaptic vesicle cycle;Collecting duct acid secretion;Vibrio cholerae infection;Epithelial cell signaling in Helicobacter pylori infection;Tuberculosis;Rheumatoid arthritis
WZSP000561	NA	NA	1	CH_M.down	ATP8A1
WZSP009577	NA	NA	1	CH_M.down	ATRN
WZSP015703	NA	NA	1	CH_M.down	ATXN7
WZSP001503	NA	NA	6	CH_M.up,TP_M.up,NJ_M.up,QY_M.up,WJ_M.up,YC_M.up	AVIL
WZSP018098	1	TP_A.up	NA	NA	AVPI1
WZSP014675	NA	NA	2	CH_M.down,TP_M.down	B3GALNT2
WZSP004662	NA	NA	1	CH_M.up	B3GNTL1
WZSP015674	NA	NA	1	CH_M.up	BAG3
WZSP014767	3	NJ_A.down,QY_A.down,YN_A.down	NA	NA	BAIAP2L1
WZSP010543	NA	NA	2	CH_M.up,TP_M.up	BANF1
WZSP008452	NA	NA	1	WJ_M.up	BANK1
WZSP014436	1	TP_A.up	NA	NA	BASP1
WZSP007782	NA	NA	1	CH_M.up	BAX	Sphingolipid signaling pathway;p53 signaling pathway;Protein processing in endoplasmic reticulum;Apoptosis;Neurotrophin signaling pathway;Non-alcoholic fatty liver disease (NAFLD);Amyotrophic lateral sclerosis (ALS);Huntington's disease;Prion diseases;Tuberculosis;Hepatitis B;HTLV-I infection;Pathways in cancer;Viral carcinogenesis;Colorectal cancer
WZSP001460	NA	NA	1	CH_M.down	BAZ2A
WZSP005911	NA	NA	1	CH_M.down	BBS2
WZSP014547	1	TP_A.down	NA	NA	BBS5
WZSP003957	NA	NA	1	CH_M.up	BCAP31	Protein processing in endoplasmic reticulum
WZSP007222	NA	NA	1	QY_M.down	BCL2A1	NF-kappa B signaling pathway;Transcriptional misregulation in cancer
WZSP003687	NA	NA	1	CH_M.down	BCL2L11	FoxO signaling pathway;PI3K-Akt signaling pathway;Non-alcoholic fatty liver disease (NAFLD);MicroRNAs in cancer
WZSP010480	1	TP_A.up	NA	NA	BCL2L2	MicroRNAs in cancer
WZSP003719	1	TP_A.up	NA	NA	BDKRB2	Calcium signaling pathway;cGMP-PKG signaling pathway;Sphingolipid signaling pathway;Neuroactive ligand-receptor interaction;Complement and coagulation cascades;Inflammatory mediator regulation of TRP channels;Regulation of actin cytoskeleton;Endocrine and other factor-regulated calcium reabsorption;Chagas disease (American trypanosomiasis);Pathways in cancer
WZSP001150	NA	NA	2	CH_M.up,TP_M.up	BEND5
WZSP004156	NA	NA	1	TP_M.down	BET1	SNARE interactions in vesicular transport
WZSP015207	3	TP_A.down,NJ_A.down,YN_A.down	NA	NA	BEX1
WZSP015205	1	NJ_A.down	NA	NA	BEX4
WZSP009761	1	TP_A.up	NA	NA	BICD1
WZSP005745	1	YN_A.up	NA	NA	BID	Sphingolipid signaling pathway;p53 signaling pathway;Apoptosis;Natural killer cell mediated cytotoxicity;Non-alcoholic fatty liver disease (NAFLD);Alzheimer's disease;Amyotrophic lateral sclerosis (ALS);Tuberculosis;Pathways in cancer;Viral myocarditis
WZSP015252	1	TP_A.up	1	CH_M.up	BLCAP
WZSP010813	2	TP_A.up,NJ_A.up	NA	NA	BMCC1
WZSP010004	NA	NA	1	CH_M.up	BMP1
WZSP008477	NA	NA	1	CH_M.down	BMPR1B	Cytokine-cytokine receptor interaction;TGF-beta signaling pathway;Hippo signaling pathway;Signaling pathways regulating pluripotency of stem cells
WZSP007380	NA	NA	1	CH_M.down	BMPR2	Cytokine-cytokine receptor interaction;TGF-beta signaling pathway;Hippo signaling pathway;Signaling pathways regulating pluripotency of stem cells;MicroRNAs in cancer
WZSP013612	1	YN_A.down	1	CH_M.up	BPHL
WZSP014768	NA	NA	1	CH_M.up	BRI3
WZSP014205	NA	NA	1	CH_M.down	BRWD1
WZSP006679	NA	NA	1	CH_M.up	BSG
WZSP010847	NA	NA	1	YN_M.down	BST1	Nicotinate and nicotinamide metabolism;Salivary secretion;Pancreatic secretion
WZSP002813	NA	NA	1	CH_M.down	BTBD7
WZSP011145	1	TP_A.down	NA	NA	BTNL9
WZSP011502	1	TP_A.up	NA	NA	BVES
WZSP008485	NA	NA	1	CH_M.up	C10ORF125
WZSP014942	2	TP_A.down,NJ_A.down	NA	NA	C10ORF72
WZSP010571	3	TP_A.up,QY_A.up,YN_A.up	NA	NA	C11ORF80
WZSP007907	NA	NA	1	CH_M.down	C12ORF24
WZSP007952	NA	NA	1	CH_M.down	C12ORF65
WZSP018776	1	QY_A.up	NA	NA	C13ORF33
WZSP017030	1	TP_A.down	3	CH_M.down,TP_M.down,QY_M.down	C14ORF126
WZSP006587	1	TP_A.up	NA	NA	C19ORF28
WZSP019622	NA	NA	1	CH_M.up	C19ORF43
WZSP006459	1	YN_A.up	1	CH_M.up	C1ORF159
WZSP009641	NA	NA	2	TP_M.up,QY_M.up	C1ORF51
WZSP008957	NA	NA	2	CH_M.up,TP_M.up	C1ORF70
WZSP018048	NA	NA	1	CH_M.down	C1ORF71
WZSP001192	NA	NA	1	YN_M.up	C1ORF83
WZSP006176	NA	NA	1	WJ_M.up	C1QB	Complement and coagulation cascades;Prion diseases;Pertussis;Chagas disease (American trypanosomiasis);Staphylococcus aureus infection;Systemic lupus erythematosus
WZSP015341	1	TP_A.up	NA	NA	C20ORF160
WZSP009576	NA	NA	1	CH_M.down	C20ORF194
WZSP015710	1	NJ_A.up	NA	NA	C3ORF14
WZSP016210	NA	NA	1	CH_M.up	C3ORF18
WZSP016284	NA	NA	1	CH_M.down	C3ORF43
WZSP015133	NA	NA	1	WJ_M.up	C4A	Complement and coagulation cascades;Pertussis;Staphylococcus aureus infection;Systemic lupus erythematosus
WZSP004195	NA	NA	2	CH_M.up,WJ_M.up	C4BPA	Complement and coagulation cascades;Pertussis
WZSP008404	NA	NA	1	CH_M.down	C4ORF16
WZSP014081	1	QY_A.down	NA	NA	C5	Complement and coagulation cascades;Prion diseases;Pertussis;Staphylococcus aureus infection;Herpes simplex infection;Systemic lupus erythematosus
WZSP000488	NA	NA	1	NJ_M.down	C5ORF23
WZSP009891	NA	NA	1	CH_M.down	C5ORF24
WZSP016115	1	TP_A.up	NA	NA	C6ORF132
WZSP016188	NA	NA	1	CH_M.up	C6ORF81
WZSP004741	1	NJ_A.down	NA	NA	C7	Complement and coagulation cascades;Prion diseases;Systemic lupus erythematosus
WZSP010846	1	TP_A.down	NA	NA	C7ORF38
WZSP001124	1	TP_A.down	NA	NA	C7ORF41
WZSP014702	NA	NA	1	CH_M.down	C7ORF60
WZSP009342	NA	NA	1	CH_M.down	C8ORF34
WZSP019883	NA	NA	1	CH_M.up	C9ORF114
WZSP018979	3	TP_A.up,NJ_A.up,QY_A.up	NA	NA	C9ORF4
WZSP018980	2	NJ_A.up,QY_A.up	NA	NA	C9ORF5
WZSP011624	1	TP_A.up	NA	NA	CA10
WZSP000752	1	TP_A.up	NA	NA	CA2	Nitrogen metabolism;Proximal tubule bicarbonate reclamation;Collecting duct acid secretion;Gastric acid secretion;Pancreatic secretion;Bile secretion
WZSP018801	NA	NA	1	CH_M.up	CABC1
WZSP016385	1	TP_A.down	NA	NA	CACHD1
WZSP000401	NA	NA	1	CH_M.down	CACNA2D1	MAPK signaling pathway;Cardiac muscle contraction;Adrenergic signaling in cardiomyocytes;Oxytocin signaling pathway;Hypertrophic cardiomyopathy (HCM);Arrhythmogenic right ventricular cardiomyopathy (ARVC);Dilated cardiomyopathy
WZSP012108	NA	NA	1	TP_M.up	CACNA2D3	MAPK signaling pathway;Cardiac muscle contraction;Adrenergic signaling in cardiomyocytes;Oxytocin signaling pathway;Hypertrophic cardiomyopathy (HCM);Arrhythmogenic right ventricular cardiomyopathy (ARVC);Dilated cardiomyopathy
WZSP005211	NA	NA	2	TP_M.up,WJ_M.up	CADM1	Cell adhesion molecules (CAMs)
WZSP014352	1	TP_A.up	NA	NA	CADM2
WZSP008950	1	QY_A.down	NA	NA	CALML6	Ras signaling pathway;Rap1 signaling pathway;Calcium signaling pathway;cGMP-PKG signaling pathway;cAMP signaling pathway;Phosphatidylinositol signaling system;Oocyte meiosis;Adrenergic signaling in cardiomyocytes;Vascular smooth muscle contraction;Plant-pathogen interaction;Circadian entrainment;Long-term potentiation;Neurotrophin signaling pathway;Dopaminergic synapse;Olfactory transduction;Phot…
WZSP001158	4	TP_A.up,NJ_A.up,QY_A.up,YC_A.up	NA	NA	CALR
WZSP007991	4	TP_A.down,NJ_A.down,QY_A.down,YC_A.down	NA	NA	CAMK2A	ErbB signaling pathway;Calcium signaling pathway;cAMP signaling pathway;HIF-1 signaling pathway;Oocyte meiosis;Adrenergic signaling in cardiomyocytes;Wnt signaling pathway;Circadian entrainment;Long-term potentiation;Neurotrophin signaling pathway;Cholinergic synapse;Dopaminergic synapse;Olfactory transduction;Phototransduction - fly;Inflammatory mediator regulation of TRP channels;Insulin secret…
WZSP004586	1	TP_A.up	NA	NA	CAMKK1	AMPK signaling pathway;Adipocytokine signaling pathway;Oxytocin signaling pathway;Alcoholism
WZSP010655	1	TP_A.down	NA	NA	CAP2
WZSP000237	1	TP_A.up	NA	NA	CAPG
WZSP019271	3	TP_A.up,NJ_A.up,QY_A.up	NA	NA	CAPN3
WZSP006525	NA	NA	1	CH_M.up	CAPS
WZSP002375	NA	NA	1	NJ_M.down	CARHSP1
WZSP006928	NA	NA	1	TP_M.up	CARM1
WZSP019683	NA	NA	1	CH_M.down	CAT	Tryptophan metabolism;Glyoxylate and dicarboxylate metabolism;Carbon metabolism;FoxO signaling pathway;Peroxisome;Amyotrophic lateral sclerosis (ALS)
WZSP009124	2	TP_A.down,YC_A.down	NA	NA	CBR1	Arachidonic acid metabolism;Metabolism of xenobiotics by cytochrome P450;Chemical carcinogenesis
WZSP009492	NA	NA	1	CH_M.up	CBR2	Arachidonic acid metabolism;Metabolism of xenobiotics by cytochrome P450
WZSP003660	NA	NA	1	CH_M.down	CBR4
WZSP002080	NA	NA	1	QY_M.down	CBY1
WZSP010843	NA	NA	1	CH_M.down	CC2D2A
WZSP005290	4	TP_A.up,NJ_A.up,QY_A.up,YN_A.up	NA	NA	CCDC115
WZSP004615	NA	NA	1	TP_M.down	CCDC125
WZSP019007	1	TP_A.down	NA	NA	CCDC146
WZSP012531	1	QY_A.up	NA	NA	CCDC18
WZSP012198	NA	NA	1	YN_M.up	CCDC49
WZSP017250	1	NJ_A.down	NA	NA	CCDC80
WZSP005718	1	CH_A.down	NA	NA	CCDC85C
WZSP007136	NA	NA	1	CH_M.down	CCDC88A
WZSP009276	1	TP_A.up	NA	NA	CCDC91
WZSP013505	NA	NA	2	CH_M.up,WJ_M.up	CCL2	Cytokine-cytokine receptor interaction;Chemokine signaling pathway;NOD-like receptor signaling pathway;TNF signaling pathway;Chagas disease (American trypanosomiasis);Malaria;Influenza A;Herpes simplex infection;Rheumatoid arthritis
WZSP009409	1	NJ_A.down	NA	NA	CCL21	Cytokine-cytokine receptor interaction;Chemokine signaling pathway;NF-kappa B signaling pathway
WZSP013480	5	CH_A.up,TP_A.up,NJ_A.up,WJ_A.up,YN_A.up	1	WJ_M.up	CCL23	Cytokine-cytokine receptor interaction;Chemokine signaling pathway
WZSP014984	3	TP_A.up,NJ_A.up,YN_A.up	3	CH_M.up,TP_M.up,WJ_M.up	CCL24	Cytokine-cytokine receptor interaction;Chemokine signaling pathway
WZSP013479	1	TP_A.up	NA	NA	CCL3	Cytokine-cytokine receptor interaction;Chemokine signaling pathway;Toll-like receptor signaling pathway;Salmonella infection;Chagas disease (American trypanosomiasis);Rheumatoid arthritis
WZSP013478	2	TP_A.up,WJ_A.up	NA	NA	CCL3L1	Cytokine-cytokine receptor interaction;Chemokine signaling pathway;Toll-like receptor signaling pathway;Salmonella infection;Chagas disease (American trypanosomiasis);Rheumatoid arthritis
WZSP013477	1	WJ_A.up	NA	NA	CCL4	Cytokine-cytokine receptor interaction;Chemokine signaling pathway;NF-kappa B signaling pathway;Toll-like receptor signaling pathway;Cytosolic DNA-sensing pathway;Salmonella infection
WZSP013483	NA	NA	1	QY_M.down	CCL5	Cytokine-cytokine receptor interaction;Chemokine signaling pathway;Toll-like receptor signaling pathway;NOD-like receptor signaling pathway;Cytosolic DNA-sensing pathway;TNF signaling pathway;Prion diseases;Epithelial cell signaling in Helicobacter pylori infection;Chagas disease (American trypanosomiasis);Influenza A;Herpes simplex infection;Rheumatoid arthritis
WZSP016910	3	TP_A.up,NJ_A.up,QY_A.up	NA	NA	CCNB2	FoxO signaling pathway;Cell cycle;p53 signaling pathway;Progesterone-mediated oocyte maturation
WZSP010622	NA	NA	1	CH_M.up	CCND1	FoxO signaling pathway;Cell cycle;p53 signaling pathway;PI3K-Akt signaling pathway;AMPK signaling pathway;Wnt signaling pathway;Hippo signaling pathway;Focal adhesion;Jak-STAT signaling pathway;Prolactin signaling pathway;Thyroid hormone signaling pathway;Oxytocin signaling pathway;Hepatitis B;Measles;HTLV-I infection;Pathways in cancer;Viral carcinogenesis;Proteoglycans in cancer;MicroRNAs in ca…
WZSP001889	1	TP_A.up	1	WJ_M.up	CCR1	Cytokine-cytokine receptor interaction;Chemokine signaling pathway
WZSP000423	NA	NA	4	CH_M.up,TP_M.up,WJ_M.up,YC_M.up	CCRK
WZSP012929	NA	NA	1	CH_M.up	CD151
WZSP003110	NA	NA	1	WJ_M.up	CD163
WZSP001546	2	NJ_A.up,QY_A.up	NA	NA	CD164	Lysosome
WZSP012666	4	TP_A.up,WJ_A.up,YC_A.up,YN_A.up	1	WJ_M.up	CD1A	Hematopoietic cell lineage
WZSP011509	4	CH_A.down,TP_A.down,NJ_A.down,QY_A.down	NA	NA	CD24	Hematopoietic cell lineage
WZSP012723	1	TP_A.up	NA	NA	CD48	Natural killer cell mediated cytotoxicity
WZSP013732	1	TP_A.up	NA	NA	CD53
WZSP011002	NA	NA	1	CH_M.down	CD58	Cell adhesion molecules (CAMs);Epstein-Barr virus infection
WZSP020147	NA	NA	1	CH_M.up	CD63	Lysosome;Proteoglycans in cancer
WZSP000523	1	TP_A.up	NA	NA	CD68	Lysosome
WZSP004489	1	TP_A.up	1	WJ_M.up	CD68	Lysosome
WZSP007992	1	TP_A.up	NA	NA	CD74	Antigen processing and presentation;Tuberculosis;Herpes simplex infection
WZSP019712	1	TP_A.up	NA	NA	CD82	p53 signaling pathway
WZSP000905	NA	NA	1	CH_M.up	CD9	Hematopoietic cell lineage
WZSP017826	NA	NA	3	TP_M.up,QY_M.up,WJ_M.up	CD99L2
WZSP006154	NA	NA	1	CH_M.up	CDA	Pyrimidine metabolism;Drug metabolism - other enzymes
WZSP018800	NA	NA	1	CH_M.down	CDC42BPA
WZSP018541	NA	NA	1	CH_M.up	CDC42EP2
WZSP017694	4	CH_A.up,TP_A.up,QY_A.up,WJ_A.up	NA	NA	CDC42EP3
WZSP007953	1	TP_A.up	NA	NA	CDK2AP1
WZSP010594	NA	NA	1	CH_M.up	CDK2AP2
WZSP017479	NA	NA	1	CH_M.down	CDKAL1
WZSP017709	2	NJ_A.up,YC_A.up	NA	NA	CDKL4
WZSP012279	NA	NA	1	CH_M.down	CDKL5
WZSP013115	NA	NA	1	CH_M.up	CDKN3
WZSP004632	NA	NA	1	CH_M.down	CDNF
WZSP019553	1	TP_A.up	NA	NA	CEACAM5
WZSP005749	1	TP_A.up	NA	NA	CECR1
WZSP005750	NA	NA	1	CH_M.up	CECR5
WZSP013698	4	CH_A.up,TP_A.up,QY_A.up,YN_A.up	NA	NA	CELSR2
WZSP005157	NA	NA	1	CH_M.down	CEP350
WZSP009170	NA	NA	1	TP_M.up	CES3
WZSP010289	1	TP_A.up	1	CH_M.up	CHCHD10
WZSP003735	4	TP_A.up,QY_A.up,YC_A.up,YN_A.up	NA	NA	CHCHD8
WZSP005563	NA	NA	1	CH_M.down	CHD1L
WZSP018177	NA	NA	2	CH_M.down,TP_M.down	CHEK1	Cell cycle;Cell cycle - yeast;Meiosis - yeast;p53 signaling pathway;HTLV-I infection;Viral carcinogenesis
WZSP002900	5	TP_A.down,NJ_A.down,QY_A.down,YC_A.down,YN_A.down	NA	NA	CHGA
WZSP012185	NA	NA	1	CH_M.down	CHGB
WZSP013741	1	TP_A.up	NA	NA	CHIA	Amino sugar and nucleotide sugar metabolism
WZSP015027	NA	NA	1	CH_M.down	CHM
WZSP000283	NA	NA	1	CH_M.down	CHML
WZSP007037	NA	NA	1	CH_M.up	CHMP4C	Endocytosis
WZSP009465	1	TP_A.up	NA	NA	CHMP6	Endocytosis
WZSP001118	NA	NA	1	CH_M.up	CHN2
WZSP011443	2	CH_A.down,NJ_A.down	NA	NA	CHODL
WZSP003746	NA	NA	1	TP_M.up	CHRDL2
WZSP000549	NA	NA	2	CH_M.up,WJ_M.up	CHRNA9	Neuroactive ligand-receptor interaction
WZSP004538	1	TP_A.up	NA	NA	CHRNE	Neuroactive ligand-receptor interaction
WZSP019718	1	TP_A.up	NA	NA	CHST1	Glycosaminoglycan biosynthesis - keratan sulfate
WZSP002590	NA	NA	1	QY_M.down	CHST2	Glycosaminoglycan biosynthesis - keratan sulfate
WZSP019213	NA	NA	1	TP_M.up	CILP
WZSP012194	NA	NA	1	CH_M.up	CISD3
WZSP007893	NA	NA	3	TP_M.down,NJ_M.down,QY_M.down	CIT
WZSP005991	NA	NA	1	CH_M.up	CITED1
WZSP001649	1	TP_A.up	NA	NA	CKAP4	Protein processing in endoplasmic reticulum
WZSP005683	1	TP_A.up	NA	NA	CKB
WZSP016966	NA	NA	1	TP_M.down	CKS2	Cell cycle - yeast;Pathways in cancer;Small cell lung cancer
WZSP008824	NA	NA	1	CH_M.down	CLASP1
WZSP010050	1	TP_A.up	NA	NA	CLC
WZSP017842	1	TP_A.down	NA	NA	CLCA4	Olfactory transduction;Renin secretion;Pancreatic secretion
WZSP013691	NA	NA	1	CH_M.down	CLCC1
WZSP014690	1	YN_A.down	NA	NA	CLCN4
WZSP011186	NA	NA	2	CH_M.up,TP_M.up	CLDN1	Cell adhesion molecules (CAMs);Tight junction;Leukocyte transendothelial migration;Hepatitis C
WZSP012096	1	YN_A.down	NA	NA	CLDN10	Cell adhesion molecules (CAMs);Tight junction;Leukocyte transendothelial migration;Hepatitis C
WZSP003077	NA	NA	1	CH_M.down	CLEC12A
WZSP003074	2	TP_A.up,QY_A.up	NA	NA	CLEC1A
WZSP005312	1	TP_A.up	NA	NA	CLEC5A
WZSP016503	NA	NA	1	TP_M.up	CLIP4
WZSP012570	NA	NA	1	CH_M.down	CLOCK	Circadian rhythm;Circadian rhythm - fly;Dopaminergic synapse;Herpes simplex infection
WZSP007471	NA	NA	1	CH_M.up	CLP1	mRNA surveillance pathway
WZSP016186	2	CH_A.down,TP_A.down	NA	NA	CLPS	Fat digestion and absorption
WZSP013012	2	TP_A.up,YC_A.up	NA	NA	CLU
WZSP004842	NA	NA	1	CH_M.up	CMTM7
WZSP000827	NA	NA	1	CH_M.down	CMYA5
WZSP016036	NA	NA	1	CH_M.up	CNO
WZSP006081	NA	NA	1	CH_M.down	CNOT6L	RNA degradation
WZSP011244	NA	NA	2	CH_M.up,TP_M.up	COL28A1
WZSP019356	NA	NA	1	WJ_M.up	COL29A1	PI3K-Akt signaling pathway;Focal adhesion;ECM-receptor interaction;Protein digestion and absorption
WZSP003900	NA	NA	1	CH_M.down	COL4A3BP
WZSP001320	7	CH_A.down,TP_A.down,NJ_A.down,QY_A.down,WJ_A.down,YC_A.down,YN_A.down	NA	NA	COL4A5	PI3K-Akt signaling pathway;Focal adhesion;ECM-receptor interaction;Protein digestion and absorption;Amoebiasis;Pathways in cancer;Small cell lung cancer
WZSP001321	2	TP_A.down,NJ_A.down	NA	NA	COL4A6	PI3K-Akt signaling pathway;Focal adhesion;ECM-receptor interaction;Protein digestion and absorption;Amoebiasis;Pathways in cancer;Small cell lung cancer
WZSP001579	1	NJ_A.down	NA	NA	COL6A2	PI3K-Akt signaling pathway;Focal adhesion;ECM-receptor interaction;Protein digestion and absorption
WZSP019358	1	QY_A.down	NA	NA	COL6A4
WZSP019357	1	YN_A.down	NA	NA	COL6A4
WZSP017187	3	CH_A.down,NJ_A.down,QY_A.down	NA	NA	COL8A1
WZSP014847	NA	NA	1	CH_M.down	COMMD10
WZSP005819	NA	NA	1	CH_M.up	COPZ2
WZSP007421	NA	NA	2	CH_M.up,TP_M.up	COQ10B
WZSP003335	NA	NA	1	YC_M.up	COQ2	Ubiquinone and other terpenoid-quinone biosynthesis
WZSP012835	NA	NA	1	CH_M.up	COQ4
WZSP011595	1	TP_A.up	NA	NA	COTL1
WZSP008012	NA	NA	1	CH_M.up	COX15	Oxidative phosphorylation;Porphyrin and chlorophyll metabolism;Two-component system
WZSP009811	NA	NA	1	CH_M.up	COX5B	Oxidative phosphorylation;Cardiac muscle contraction;Non-alcoholic fatty liver disease (NAFLD);Alzheimer's disease;Parkinson's disease;Huntington's disease
WZSP007585	1	TP_A.down	NA	NA	COX6A2	Oxidative phosphorylation;Cardiac muscle contraction;Non-alcoholic fatty liver disease (NAFLD);Alzheimer's disease;Parkinson's disease;Huntington's disease
WZSP010947	1	TP_A.up	1	CH_M.up	COX6B1	Oxidative phosphorylation;Cardiac muscle contraction;Non-alcoholic fatty liver disease (NAFLD);Alzheimer's disease;Parkinson's disease;Huntington's disease
WZSP010711	1	TP_A.up	NA	NA	COX8A	Oxidative phosphorylation;Cardiac muscle contraction;Non-alcoholic fatty liver disease (NAFLD);Alzheimer's disease;Parkinson's disease;Huntington's disease
WZSP003540	NA	NA	1	CH_M.down	CPD
WZSP000040	2	TP_A.down,NJ_A.down	NA	NA	CPE	Type I diabetes mellitus
WZSP010841	NA	NA	1	YC_M.up	CPEB2	Oocyte meiosis;Dorso-ventral axis formation;Progesterone-mediated oocyte maturation
WZSP018342	NA	NA	1	CH_M.down	CPEB4	Oocyte meiosis;Dorso-ventral axis formation;Progesterone-mediated oocyte maturation
WZSP019424	1	TP_A.up	1	CH_M.up	CPM
WZSP000747	NA	NA	1	CH_M.down	CPNE3
WZSP002405	1	TP_A.up	NA	NA	CPPED1
WZSP003945	NA	NA	1	CH_M.up	CPT1B	Fatty acid degradation;Fatty acid metabolism;PPAR signaling pathway;AMPK signaling pathway;Adipocytokine signaling pathway;Glucagon signaling pathway
WZSP017321	NA	NA	1	WJ_M.down	CPXM1
WZSP018217	2	CH_A.down,QY_A.down	NA	NA	CPXM2
WZSP015794	3	NJ_A.down,WJ_A.down,YN_A.down	1	NJ_M.down	CRABP2
WZSP009311	3	CH_A.down,TP_A.down,QY_A.down	NA	NA	CRISPLD1
WZSP012174	1	TP_A.up	NA	NA	CRLF2	Cytokine-cytokine receptor interaction;Jak-STAT signaling pathway
WZSP017720	1	TP_A.up	1	CH_M.up	CRYAB	Protein processing in endoplasmic reticulum
WZSP013715	2	TP_A.up,NJ_A.up	NA	NA	CSF1	Ras signaling pathway;Rap1 signaling pathway;Cytokine-cytokine receptor interaction;PI3K-Akt signaling pathway;Osteoclast differentiation;Hematopoietic cell lineage;TNF signaling pathway;Rheumatoid arthritis
WZSP002121	NA	NA	1	WJ_M.up	CSF2RB	Cytokine-cytokine receptor interaction;Apoptosis;Jak-STAT signaling pathway
WZSP006389	1	TP_A.up	NA	NA	CSF3R	Cytokine-cytokine receptor interaction;PI3K-Akt signaling pathway;Jak-STAT signaling pathway;Hematopoietic cell lineage;Pathways in cancer
WZSP012402	NA	NA	1	CH_M.up	CSRP1
WZSP002940	1	TP_A.up	NA	NA	CST3	Salivary secretion
WZSP018981	1	TP_A.down	NA	NA	CTNNAL1
WZSP003633	1	TP_A.up	NA	NA	CTSB	Lysosome;Antigen processing and presentation;Renin secretion
WZSP017047	NA	NA	3	TP_M.up,QY_M.up,YC_M.up	CTSC	Lysosome
WZSP009630	1	TP_A.up	NA	NA	CTSS	Lysosome;Phagosome;Antigen processing and presentation;Tuberculosis
WZSP016675	1	TP_A.up	NA	NA	CTSZ	Lysosome
WZSP001834	NA	NA	1	TP_M.down	CX3CR1	Cytokine-cytokine receptor interaction;Chemokine signaling pathway
WZSP017756	NA	NA	1	CH_M.up	CXCL1	Cytokine-cytokine receptor interaction;Chemokine signaling pathway;TNF signaling pathway;Salmonella infection;Legionellosis
WZSP004534	NA	NA	1	QY_M.down	CXCL16	Cytokine-cytokine receptor interaction;Chemokine signaling pathway
WZSP016844	NA	NA	1	QY_M.down	CXCR4	Cytokine-cytokine receptor interaction;Chemokine signaling pathway;Endocytosis;Axon guidance;Leukocyte transendothelial migration;Intestinal immune network for IgA production;Pathways in cancer
WZSP011701	1	TP_A.down	NA	NA	CXCR5	Cytokine-cytokine receptor interaction;Chemokine signaling pathway
WZSP017821	NA	NA	1	CH_M.down	CXORF39
WZSP004582	NA	NA	1	TP_M.up	CYB5D2
WZSP020030	1	TP_A.up	NA	NA	CYBB	HIF-1 signaling pathway;Phagosome;Osteoclast differentiation;Leukocyte transendothelial migration
WZSP013349	NA	NA	1	CH_M.up	CYC1	Oxidative phosphorylation;Two-component system;Cardiac muscle contraction;Non-alcoholic fatty liver disease (NAFLD);Alzheimer's disease;Parkinson's disease;Huntington's disease
WZSP003551	NA	NA	2	CH_M.down,TP_M.down	CYCS	Sulfur metabolism;Two-component system;p53 signaling pathway;Apoptosis;Non-alcoholic fatty liver disease (NAFLD);Alzheimer's disease;Parkinson's disease;Amyotrophic lateral sclerosis (ALS);Huntington's disease;Legionellosis;Toxoplasmosis;Tuberculosis;Hepatitis B;Influenza A;Herpes simplex infection;Pathways in cancer;Colorectal cancer;Small cell lung cancer;Viral myocarditis
WZSP010083	NA	NA	1	TP_M.up	CYP2G1
WZSP015543	2	TP_A.up,NJ_A.up	NA	NA	CYP2J2	Arachidonic acid metabolism;Linoleic acid metabolism;Serotonergic synapse;Inflammatory mediator regulation of TRP channels;Ovarian steroidogenesis
WZSP002817	1	TP_A.up	2	CH_M.up,YC_M.up	CYP3A29	Steroid hormone biosynthesis;Linoleic acid metabolism;Retinol metabolism;Chemical carcinogenesis
WZSP008088	NA	NA	2	TP_M.up,YN_M.up	CYP4B1
WZSP010423	NA	NA	2	CH_M.up,WJ_M.up	CYP4F6	Arachidonic acid metabolism
WZSP017848	NA	NA	3	CH_M.up,TP_M.up,QY_M.up	CYR61
WZSP010798	6	TP_A.up,NJ_A.up,QY_A.up,WJ_A.up,YC_A.up,YN_A.up	1	CH_M.down	CYSLTR1	Calcium signaling pathway;Neuroactive ligand-receptor interaction
WZSP019651	1	TP_A.up	NA	NA	CYTSB
WZSP000690	NA	NA	2	CH_M.up,TP_M.up	D2HGDH
WZSP010352	NA	NA	1	CH_M.down	DAAM1	Wnt signaling pathway
WZSP010355	1	TP_A.down	NA	NA	DACT1
WZSP014280	1	TP_A.up	NA	NA	DAGLA	Retrograde endocannabinoid signaling;Phototransduction - fly
WZSP006572	NA	NA	1	CH_M.up	DAPK3	Pathways in cancer;Bladder cancer
WZSP011936	1	TP_A.up	NA	NA	DBNDD2
WZSP014819	NA	NA	1	CH_M.up	DCAF15
WZSP006888	NA	NA	7	CH_M.down,TP_M.down,NJ_M.down,QY_M.down,WJ_M.down,YC_M.down,YN_M.down	DCDC5
WZSP005583	3	TP_A.down,NJ_A.down,QY_A.down	NA	NA	DCLK3
WZSP012345	1	TP_A.up	NA	NA	DCTPP1	Pyrimidine metabolism
WZSP003621	NA	NA	1	CH_M.down	DCUN1D4
WZSP015574	NA	NA	1	CH_M.down	DDI2
WZSP001487	1	TP_A.down	1	CH_M.up	DDIT3	MAPK signaling pathway;Protein processing in endoplasmic reticulum;Non-alcoholic fatty liver disease (NAFLD);Transcriptional misregulation in cancer
WZSP018409	NA	NA	2	CH_M.up,WJ_M.up	DDIT4	mTOR signaling pathway;PI3K-Akt signaling pathway;MicroRNAs in cancer
WZSP015074	1	YN_A.up	NA	NA	DDR1
WZSP014393	1	TP_A.up	NA	NA	DDT
WZSP006422	NA	NA	2	CH_M.up,TP_M.up	DEFB1
WZSP019205	NA	NA	1	CH_M.down	DENND4A
WZSP009757	NA	NA	1	CH_M.down	DENND5B
WZSP013307	NA	NA	1	CH_M.down	DEPDC6
WZSP016013	NA	NA	1	CH_M.down	DEPDC7
WZSP004512	NA	NA	1	CH_M.up	DERP6
WZSP020139	NA	NA	1	CH_M.down	DGKA	Glycerolipid metabolism;Glycerophospholipid metabolism;Phosphatidylinositol signaling system;Choline metabolism in cancer
WZSP010636	1	TP_A.up	NA	NA	DHCR7	Steroid biosynthesis
WZSP006244	NA	NA	1	CH_M.down	DHDDS	Terpenoid backbone biosynthesis
WZSP001667	NA	NA	1	CH_M.up	DHH	Hedgehog signaling pathway
WZSP012018	1	NJ_A.down	NA	NA	DHODH	Pyrimidine metabolism
WZSP010467	1	NJ_A.down	NA	NA	DHRS4	Retinol metabolism;Peroxisome
WZSP014549	1	TP_A.up	NA	NA	DHRS9	Retinol metabolism
WZSP007972	NA	NA	1	CH_M.up	DHX37
WZSP017705	1	TP_A.down	NA	NA	DHX57
WZSP008429	NA	NA	2	TP_M.up,QY_M.up	DKK2	Wnt signaling pathway
WZSP004518	NA	NA	1	CH_M.down	DLG4	Hippo signaling pathway;Glutamatergic synapse;Huntington's disease;Cocaine addiction
WZSP005707	NA	NA	1	TP_M.down	DLK1
WZSP004761	NA	NA	1	CH_M.down	DMD	Hypertrophic cardiomyopathy (HCM);Arrhythmogenic right ventricular cardiomyopathy (ARVC);Dilated cardiomyopathy;Viral myocarditis
WZSP007256	NA	NA	1	CH_M.down	DMD
WZSP014716	NA	NA	1	WJ_M.up	DNAJB9
WZSP019015	1	TP_A.down	NA	NA	DNAJC2
WZSP015726	NA	NA	1	CH_M.up	DNASE1L3
WZSP018001	NA	NA	1	CH_M.up	DNPEP
WZSP011980	NA	NA	1	CH_M.down	DOCK1	Focal adhesion;Regulation of actin cytoskeleton;Bacterial invasion of epithelial cells;Shigellosis
WZSP004025	NA	NA	1	CH_M.up	DOK3
WZSP015131	NA	NA	1	CH_M.up	DOM3Z
WZSP010561	1	TP_A.up	NA	NA	DPP3
WZSP000584	1	TP_A.down	NA	NA	DPP6
WZSP005360	NA	NA	1	CH_M.up	DPP7
WZSP019209	NA	NA	1	CH_M.down	DPP8
WZSP016237	NA	NA	1	CH_M.down	DST
WZSP014995	NA	NA	2	CH_M.up,TP_M.up	DTX2	Notch signaling pathway
WZSP009494	NA	NA	1	CH_M.up	DUS1L
WZSP018350	NA	NA	2	CH_M.up,QY_M.up	DUSP1	MAPK signaling pathway
WZSP012698	NA	NA	1	CH_M.up	DUSP23
WZSP020072	1	CH_A.up	NA	NA	DUSP26
WZSP004840	NA	NA	1	NJ_M.up	DYNC1LI1	Phagosome;Vasopressin-regulated water reabsorption;Salmonella infection
WZSP002212	NA	NA	2	TP_M.down,QY_M.down	DYNLL1	Vasopressin-regulated water reabsorption
WZSP020029	NA	NA	3	CH_M.down,TP_M.down,QY_M.down	DYNLT3
WZSP013154	NA	NA	1	CH_M.up	E4F1
WZSP002120	7	CH_A.up,TP_A.up,NJ_A.up,QY_A.up,WJ_A.up,YC_A.up,YN_A.up	NA	NA	EAN57
WZSP005411	1	TP_A.up	NA	NA	EBP	Steroid biosynthesis
WZSP004678	NA	NA	1	YN_M.down	EBPL
WZSP008102	1	NJ_A.up	NA	NA	ECHDC1	Propanoate metabolism
WZSP005125	NA	NA	1	CH_M.down	EDEM3	Protein processing in endoplasmic reticulum
WZSP008038	NA	NA	1	CH_M.down	EDNRB	Calcium signaling pathway;cGMP-PKG signaling pathway;Neuroactive ligand-receptor interaction;Melanogenesis;Pathways in cancer
WZSP013637	NA	NA	1	CH_M.up	EEF1E1
WZSP005455	NA	NA	1	CH_M.down	EEF2K	AMPK signaling pathway;Oxytocin signaling pathway
WZSP015848	NA	NA	1	CH_M.up	EFNA1	Ras signaling pathway;Rap1 signaling pathway;PI3K-Akt signaling pathway;Axon guidance
WZSP002453	NA	NA	1	CH_M.down	EFNB2	Axon guidance
WZSP015916	NA	NA	1	CH_M.down	EFR3A
WZSP008354	NA	NA	1	CH_M.up	EGFL7
WZSP009925	NA	NA	1	QY_M.up	EGR1	Prion diseases;HTLV-I infection
WZSP003174	NA	NA	1	CH_M.down	EHHADH	Fatty acid degradation;Valine, leucine and isoleucine degradation;Lysine degradation;Tryptophan metabolism;beta-Alanine metabolism;Aminobenzoate degradation;Propanoate metabolism;Butanoate metabolism;Caprolactam degradation;Carbon metabolism;Fatty acid metabolism;PPAR signaling pathway;Peroxisome
WZSP017687	NA	NA	1	CH_M.down	EIF2AK2	Protein processing in endoplasmic reticulum;Hepatitis C;Measles;Influenza A;Herpes simplex infection;Epstein-Barr virus infection;Viral carcinogenesis
WZSP020004	NA	NA	1	CH_M.down	EIF4EBP2	RNA transport
WZSP013894	1	TP_A.up	NA	NA	ELAC2	RNA transport
WZSP004227	NA	NA	1	CH_M.down	ELK4	MAPK signaling pathway;HTLV-I infection;Transcriptional misregulation in cancer
WZSP009181	1	NJ_A.down	NA	NA	ELMO3	Bacterial invasion of epithelial cells;Shigellosis
WZSP006883	NA	NA	1	CH_M.down	ELP4
WZSP006499	1	TP_A.up	NA	NA	EMR1
WZSP019882	NA	NA	1	CH_M.up	ENDOG	Apoptosis
WZSP009419	NA	NA	1	WJ_M.down	ENHO
WZSP000723	1	TP_A.down	NA	NA	ENOX1
WZSP015949	NA	NA	1	QY_M.up	ENOX2
WZSP004827	4	CH_A.down,TP_A.down,NJ_A.down,QY_A.down	2	CH_M.down,TP_M.down	ENV
WZSP006293	NA	NA	1	CH_M.down	EPB41	Tight junction
WZSP014864	NA	NA	1	WJ_M.down	EPB41L4A
WZSP010012	1	NJ_A.down	NA	NA	EPB49
WZSP013014	NA	NA	1	CH_M.down	EPHX2	Arachidonic acid metabolism;Chloroalkane and chloroalkene degradation;Peroxisome
WZSP009533	6	CH_A.up,TP_A.up,NJ_A.up,QY_A.up,YC_A.up,YN_A.up	NA	NA	EPYC
WZSP014646	NA	NA	1	CH_M.down	ERAP2
WZSP012218	1	CH_A.down	NA	NA	ERBB2	ErbB signaling pathway;Calcium signaling pathway;HIF-1 signaling pathway;Focal adhesion;Adherens junction;Pathways in cancer;Proteoglycans in cancer;MicroRNAs in cancer;Pancreatic cancer;Endometrial cancer;Prostate cancer;Bladder cancer;Non-small cell lung cancer;Central carbon metabolism in cancer
WZSP005758	NA	NA	1	CH_M.down	ERC1	NF-kappa B signaling pathway
WZSP010695	NA	NA	1	CH_M.up	ESRRA
WZSP007000	NA	NA	1	CH_M.up	ESRRB	Signaling pathways regulating pluripotency of stem cells
WZSP017309	3	CH_A.down,TP_A.down,NJ_A.down	NA	NA	ESRRG
WZSP010946	NA	NA	1	CH_M.up	ETV2
WZSP016026	3	CH_A.down,NJ_A.down,QY_A.down	NA	NA	EVC
WZSP003482	NA	NA	1	WJ_M.up	EVI2A
WZSP007673	1	YN_A.up	NA	NA	EVPL
WZSP019293	2	TP_A.down,YN_A.down	NA	NA	EXD1
WZSP013351	NA	NA	1	CH_M.up	EXOSC4	RNA degradation
WZSP016731	NA	NA	1	CH_M.up	EXOSC5	RNA degradation
WZSP009332	1	QY_A.down	1	TP_M.down	EYA1	Transcriptional misregulation in cancer
WZSP020269	NA	NA	1	CH_M.up	F8A1
WZSP008079	5	CH_A.down,TP_A.down,NJ_A.down,QY_A.down,YC_A.down	1	CH_M.up	FAAH	Retrograde endocannabinoid signaling
WZSP007042	1	NJ_A.up	NA	NA	FABP9
WZSP010628	NA	NA	1	CH_M.up	FADD	Apoptosis;Toll-like receptor signaling pathway;RIG-I-like receptor signaling pathway;TNF signaling pathway;Alzheimer's disease;Chagas disease (American trypanosomiasis);Tuberculosis;Hepatitis B;Herpes simplex infection;Pathways in cancer
WZSP014286	1	TP_A.up	NA	NA	FADS3
WZSP007379	NA	NA	1	CH_M.down	FAM117B
WZSP012796	NA	NA	1	CH_M.down	FAM125B	Endocytosis
WZSP007396	NA	NA	1	CH_M.down	FAM126B
WZSP010320	NA	NA	1	CH_M.up	FAM128A
WZSP015586	3	TP_A.up,NJ_A.up,YC_A.up	NA	NA	FAM131C
WZSP013559	NA	NA	1	CH_M.down	FAM135A
WZSP005789	NA	NA	1	WJ_M.up	FAM13A
WZSP005066	NA	NA	1	TP_M.up	FAM151B
WZSP015644	NA	NA	2	CH_M.down,TP_M.down	FAM160B1
WZSP013575	1	NJ_A.up	NA	NA	FAM162B
WZSP005857	NA	NA	1	CH_M.up	FAM166B
WZSP006327	NA	NA	1	CH_M.up	FAM167B
WZSP003731	NA	NA	1	YN_M.down	FAM168A
WZSP009091	1	QY_A.down	NA	NA	FAM180A
WZSP010375	1	TP_A.up	NA	NA	FAM20A
WZSP005168	NA	NA	1	CH_M.down	FAM20B
WZSP016696	1	TP_A.up	NA	NA	FAM20C
WZSP006256	NA	NA	1	CH_M.up	FAM46B
WZSP008764	2	TP_A.up,QY_A.up	NA	NA	FAM49A
WZSP009756	NA	NA	1	YN_M.up	FAM60A
WZSP019891	NA	NA	1	CH_M.up	FAM73B
WZSP005865	NA	NA	1	QY_M.down	FANCG	Fanconi anemia pathway
WZSP013624	NA	NA	1	QY_M.down	FARS2	Aminoacyl-tRNA biosynthesis
WZSP012450	2	NJ_A.up,WJ_A.up	NA	NA	FAS	MAPK signaling pathway;Cytokine-cytokine receptor interaction;p53 signaling pathway;Apoptosis;Natural killer cell mediated cytotoxicity;TNF signaling pathway;Non-alcoholic fatty liver disease (NAFLD);Type I diabetes mellitus;Alzheimer's disease;Chagas disease (American trypanosomiasis);African trypanosomiasis;Hepatitis B;Measles;Influenza A;Herpes simplex infection;Pathways in cancer;Proteoglycan…
WZSP004832	2	TP_A.up,YC_A.up	NA	NA	FBXL2
WZSP012311	NA	NA	1	CH_M.down	FBXL4
WZSP002708	NA	NA	1	CH_M.up	FBXL6
WZSP015034	NA	NA	1	WJ_M.up	FBXO32	FoxO signaling pathway
WZSP002517	NA	NA	1	CH_M.down	FBXO40
WZSP016286	NA	NA	1	CH_M.down	FBXO45
WZSP014086	NA	NA	1	CH_M.down	FBXW2
WZSP019624	NA	NA	1	CH_M.up	FBXW9
WZSP016605	1	TP_A.up	NA	NA	FCER1G	Sphingolipid signaling pathway;Platelet activation;Natural killer cell mediated cytotoxicity;Fc epsilon RI signaling pathway;Tuberculosis;Asthma
WZSP018568	NA	NA	1	CH_M.up	FDX1L
WZSP010707	1	TP_A.up	NA	NA	FERMT3	Platelet activation
WZSP018180	NA	NA	1	CH_M.up	FEZ1
WZSP016163	1	TP_A.up	NA	NA	FGD2
WZSP006406	NA	NA	1	CH_M.up	FHL3
WZSP009184	NA	NA	1	CH_M.up	FHOD1
WZSP004422	1	TP_A.down	NA	NA	FHOD3
WZSP017538	3	NJ_A.down,QY_A.down,WJ_A.down	NA	NA	FKBP10
WZSP016189	NA	NA	3	CH_M.up,QY_M.up,WJ_M.up	FKBP5	Estrogen signaling pathway
WZSP014481	1	TP_A.down	NA	NA	FKBP7
WZSP006691	3	NJ_A.down,QY_A.down,WJ_A.down	NA	NA	FLT4	Ras signaling pathway;Rap1 signaling pathway;Cytokine-cytokine receptor interaction;PI3K-Akt signaling pathway;Focal adhesion
WZSP004261	NA	NA	1	QY_M.down	FMO1	Drug metabolism - cytochrome P450
WZSP004262	3	CH_A.down,NJ_A.down,QY_A.down	1	CH_M.down	FMO2	Drug metabolism - cytochrome P450
WZSP004263	3	TP_A.up,NJ_A.up,QY_A.up	NA	NA	FMO6	Drug metabolism - cytochrome P450
WZSP017052	NA	NA	1	TP_M.up	FOLH1	Alanine, aspartate and glutamate metabolism;Vitamin digestion and absorption
WZSP007507	3	TP_A.up,NJ_A.up,YN_A.up	NA	NA	FOLR1	Endocytosis
WZSP006845	1	QY_A.up	NA	NA	FOSB	Osteoclast differentiation;Cocaine addiction;Amphetamine addiction;Alcoholism
WZSP008662	NA	NA	1	CH_M.down	FOXN2
WZSP017816	NA	NA	1	CH_M.up	FOXO1	FoxO signaling pathway;AMPK signaling pathway;Insulin signaling pathway;Thyroid hormone signaling pathway;Glucagon signaling pathway;Pathways in cancer;Transcriptional misregulation in cancer;Prostate cancer
WZSP019906	1	CH_A.up	NA	NA	FREQ
WZSP009605	NA	NA	1	CH_M.down	FRRS1
WZSP003626	NA	NA	1	CH_M.down	FRYL
WZSP001328	3	TP_A.up,NJ_A.up,QY_A.up	NA	NA	FSTL5
WZSP013050	1	WJ_A.down	NA	NA	FZD10	Wnt signaling pathway;Hippo signaling pathway;Signaling pathways regulating pluripotency of stem cells;Melanogenesis;HTLV-I infection;Pathways in cancer;Proteoglycans in cancer;Basal cell carcinoma
WZSP014897	1	QY_A.down	NA	NA	FZD2	Wnt signaling pathway;Hippo signaling pathway;Signaling pathways regulating pluripotency of stem cells;Melanogenesis;HTLV-I infection;Pathways in cancer;Proteoglycans in cancer;Basal cell carcinoma
WZSP013258	NA	NA	1	CH_M.down	FZD6	Wnt signaling pathway;Hippo signaling pathway;Signaling pathways regulating pluripotency of stem cells;Melanogenesis;HTLV-I infection;Pathways in cancer;Proteoglycans in cancer;Basal cell carcinoma
WZSP000425	NA	NA	1	QY_M.up	GAB2	Ras signaling pathway;Sphingolipid signaling pathway;Osteoclast differentiation;Fc epsilon RI signaling pathway;Fc gamma R-mediated phagocytosis;Chronic myeloid leukemia
WZSP006609	NA	NA	1	CH_M.up	GADD45B	MAPK signaling pathway;FoxO signaling pathway;Cell cycle;p53 signaling pathway
WZSP016969	NA	NA	1	CH_M.up	GADD45G	MAPK signaling pathway;FoxO signaling pathway;Cell cycle;p53 signaling pathway
WZSP004848	NA	NA	3	CH_M.down,WJ_M.down,YN_M.down	GADL1	beta-Alanine metabolism;Taurine and hypotaurine metabolism;Pantothenate and CoA biosynthesis
WZSP002866	NA	NA	1	CH_M.up	GALC	Sphingolipid metabolism;Lysosome
WZSP014604	NA	NA	2	CH_M.up,YN_M.up	GALNTL2	Mucin type O-Glycan biosynthesis
WZSP001938	NA	NA	1	CH_M.up	GALNTL4	Mucin type O-Glycan biosynthesis
WZSP005253	NA	NA	1	CH_M.up	GAS8
WZSP002210	NA	NA	1	CH_M.up	GATC	Aminoacyl-tRNA biosynthesis
WZSP003833	5	CH_A.up,TP_A.up,NJ_A.up,YC_A.up,YN_A.up	NA	NA	GATSL2
WZSP015840	NA	NA	1	QY_M.down	GBA	Other glycan degradation;Sphingolipid metabolism;Lysosome
WZSP007550	NA	NA	1	CH_M.down	GCA
WZSP016913	1	YC_A.up	NA	NA	GCNT3	Mucin type O-Glycan biosynthesis
WZSP003896	1	YN_A.down	NA	NA	GCNT4	Mucin type O-Glycan biosynthesis
WZSP020146	1	TP_A.up	NA	NA	GDF11
WZSP003757	1	TP_A.up	NA	NA	GDPD5
WZSP001491	1	NJ_A.down	NA	NA	GEFT
WZSP003549	NA	NA	1	CH_M.up	GEMIN4	RNA transport
WZSP004308	NA	NA	1	CH_M.down	GFPT1	Alanine, aspartate and glutamate metabolism;Amino sugar and nucleotide sugar metabolism
WZSP017910	1	TP_A.up	NA	NA	GIMAP8
WZSP006585	NA	NA	3	CH_M.down,TP_M.down,WJ_M.down	GIPC3
WZSP006410	6	CH_A.down,TP_A.down,NJ_A.down,QY_A.down,YC_A.down,YN_A.down	5	CH_M.down,TP_M.down,QY_M.down,YC_M.down,YN_M.down	GJA9
WZSP002342	1	NJ_A.down	NA	NA	GLIS2
WZSP002230	1	TP_A.up	NA	NA	GLTP
WZSP007738	NA	NA	1	CH_M.up	GLTSCR2	Herpes simplex infection
WZSP005146	1	TP_A.down	NA	NA	GLUL	Arginine biosynthesis;Alanine, aspartate and glutamate metabolism;Glyoxylate and dicarboxylate metabolism;Nitrogen metabolism;Biosynthesis of amino acids;Two-component system;Glutamatergic synapse;GABAergic synapse
WZSP013113	NA	NA	1	CH_M.down	GMFB
WZSP010036	1	TP_A.up	NA	NA	GMFG
WZSP011153	1	TP_A.up	NA	NA	GMIP
WZSP017998	NA	NA	1	CH_M.up	GMPPA	Fructose and mannose metabolism;Amino sugar and nucleotide sugar metabolism
WZSP017808	1	TP_A.up	NA	NA	GMPR
WZSP008637	1	TP_A.down	NA	NA	GNPNAT1	Amino sugar and nucleotide sugar metabolism
WZSP009632	NA	NA	1	CH_M.down	GOLPH3L	Transcriptional misregulation in cancer
WZSP010136	3	CH_A.up,NJ_A.up,QY_A.up	NA	NA	GPAM	Glycerolipid metabolism;Glycerophospholipid metabolism
WZSP000712	6	CH_A.down,TP_A.down,NJ_A.down,QY_A.down,WJ_A.down,YN_A.down	NA	NA	GPC1	Proteoglycans in cancer
WZSP005729	1	CH_A.up	NA	NA	GPC6
WZSP020037	NA	NA	1	CH_M.down	GPD2	Glycerophospholipid metabolism
WZSP018155	1	TP_A.up	NA	NA	GPNMB
WZSP014671	1	YC_A.up	NA	NA	GPR137B
WZSP008892	NA	NA	1	CH_M.up	GPR157
WZSP004986	NA	NA	1	CH_M.up	GPR175
WZSP019325	3	TP_A.up,NJ_A.up,QY_A.up	NA	NA	GPR176
WZSP005732	1	TP_A.down	NA	NA	GPR180
WZSP002558	NA	NA	1	WJ_M.up	GPR183
WZSP011091	NA	NA	1	CH_M.up	GPX3	Glutathione metabolism;Arachidonic acid metabolism;Thyroid hormone synthesis
WZSP011472	1	TP_A.up	NA	NA	GRAMD2
WZSP001724	NA	NA	1	TP_M.up	GRASP
WZSP017644	NA	NA	1	CH_M.up	GRHPR	Glycine, serine and threonine metabolism;Pyruvate metabolism;Glyoxylate and dicarboxylate metabolism
WZSP001380	2	TP_A.down,NJ_A.down	NA	NA	GRIA3	cAMP signaling pathway;Neuroactive ligand-receptor interaction;Circadian entrainment;Retrograde endocannabinoid signaling;Glutamatergic synapse;Dopaminergic synapse;Long-term depression;Amphetamine addiction;Nicotine addiction;Transcriptional misregulation in cancer
WZSP007722	NA	NA	1	CH_M.down	GRLF1	Focal adhesion;Platelet activation;Leukocyte transendothelial migration;Regulation of actin cytoskeleton
WZSP014893	1	TP_A.up	1	CH_M.up	GRN
WZSP007097	NA	NA	3	CH_M.down,TP_M.down,YN_M.down	GRPA
WZSP007976	5	CH_A.down,TP_A.down,NJ_A.down,QY_A.down,WJ_A.down	NA	NA	GRPEL2
WZSP017774	1	TP_A.down	NA	NA	GRSF1
WZSP007756	NA	NA	1	CH_M.up	GRWD1
WZSP004432	3	CH_A.up,TP_A.up,QY_A.up	NA	NA	GSC
WZSP002532	NA	NA	1	TP_M.down	GSK3B	ErbB signaling pathway;Chemokine signaling pathway;Cell cycle;PI3K-Akt signaling pathway;Wnt signaling pathway;Hedgehog signaling pathway;Axon guidance;Hippo signaling pathway;Focal adhesion;Signaling pathways regulating pluripotency of stem cells;T cell receptor signaling pathway;B cell receptor signaling pathway;Circadian rhythm - fly;Neurotrophin signaling pathway;Dopaminergic synapse;Insulin …
WZSP003722	NA	NA	1	TP_M.up	GSKIP
WZSP014078	1	NJ_A.down	NA	NA	GSN	Fc gamma R-mediated phagocytosis;Regulation of actin cytoskeleton;Viral carcinogenesis
WZSP020083	NA	NA	1	YN_M.up	GSR	Glutathione metabolism;Thyroid hormone synthesis
WZSP015293	1	TP_A.up	NA	NA	GSS	Glutathione metabolism
WZSP013764	1	YC_A.down	2	CH_M.down,TP_M.down	GSTM1
WZSP013713	2	CH_A.down,TP_A.down	NA	NA	GSTM5	Glutathione metabolism;Metabolism of xenobiotics by cytochrome P450;Drug metabolism - cytochrome P450;Chemical carcinogenesis
WZSP000730	1	TP_A.down	2	CH_M.down,TP_M.down	GTF2F2	Basal transcription factors
WZSP004620	NA	NA	1	CH_M.down	GTF2H2	Basal transcription factors;Nucleotide excision repair;Viral carcinogenesis
WZSP004181	1	TP_A.down	NA	NA	GTPBP10
WZSP016113	1	TP_A.up	NA	NA	GUCA1A	Olfactory transduction;Phototransduction
WZSP016528	NA	NA	1	CH_M.down	GUCY1A2	Purine metabolism;cGMP-PKG signaling pathway;Vascular smooth muscle contraction;Gap junction;Platelet activation;Circadian entrainment;Long-term depression;Oxytocin signaling pathway;Renin secretion;Salivary secretion
WZSP002416	NA	NA	1	CH_M.down	GULP1
WZSP008696	1	TP_A.up	NA	NA	HAAO	Tryptophan metabolism
WZSP015631	NA	NA	1	QY_M.up	HABP2
WZSP014600	NA	NA	3	CH_M.up,QY_M.up,YN_M.up	HACL1	Peroxisome
WZSP009561	2	TP_A.down,NJ_A.down	NA	NA	HAL	Histidine metabolism
WZSP017541	1	TP_A.down	NA	NA	HAP1	GABAergic synapse;Huntington's disease
WZSP013243	NA	NA	2	TP_M.up,NJ_M.up	HBA	African trypanosomiasis;Malaria
WZSP000121	NA	NA	1	NJ_M.up	HBB	African trypanosomiasis;Malaria
WZSP013911	NA	NA	1	CH_M.up	HCFC1R1
WZSP002516	1	TP_A.up	NA	NA	HCLS1	Tight junction;Bacterial invasion of epithelial cells;Pathogenic Escherichia coli infection;Shigellosis;Proteoglycans in cancer
WZSP003377	1	TP_A.up	NA	NA	HEBP1
WZSP016311	NA	NA	1	TP_M.up	HES1-A	Fanconi anemia pathway;Notch signaling pathway;Maturity onset diabetes of the young
WZSP018584	1	TP_A.up	NA	NA	HIDE1
WZSP011652	1	TP_A.down	NA	NA	HILS1
WZSP016016	NA	NA	1	CH_M.down	HIPK3
WZSP017447	NA	NA	2	QY_M.down,YN_M.down	HIST1H2AB	Alcoholism;Systemic lupus erythematosus
WZSP003768	4	TP_A.up,NJ_A.up,WJ_A.up,YN_A.up	NA	NA	HIST2H2BF	Alcoholism;Viral carcinogenesis;Systemic lupus erythematosus
WZSP013332	1	TP_A.up	NA	NA	HIVEP3
WZSP020016	2	TP_A.up,NJ_A.up	NA	NA	HK1	Glycolysis / Gluconeogenesis;Fructose and mannose metabolism;Galactose metabolism;Starch and sucrose metabolism;Amino sugar and nucleotide sugar metabolism;Streptomycin biosynthesis;Butirosin and neomycin biosynthesis;Carbon metabolism;HIF-1 signaling pathway;Insulin signaling pathway;Type II diabetes mellitus;Carbohydrate digestion and absorption;Central carbon metabolism in cancer
WZSP011300	NA	NA	1	WJ_M.up	HK2	Glycolysis / Gluconeogenesis;Fructose and mannose metabolism;Galactose metabolism;Starch and sucrose metabolism;Amino sugar and nucleotide sugar metabolism;Streptomycin biosynthesis;Butirosin and neomycin biosynthesis;Carbon metabolism;HIF-1 signaling pathway;Insulin signaling pathway;Type II diabetes mellitus;Carbohydrate digestion and absorption;Central carbon metabolism in cancer
WZSP004009	1	TP_A.up	NA	NA	HK3	Glycolysis / Gluconeogenesis;Fructose and mannose metabolism;Galactose metabolism;Starch and sucrose metabolism;Amino sugar and nucleotide sugar metabolism;Streptomycin biosynthesis;Butirosin and neomycin biosynthesis;Carbon metabolism;HIF-1 signaling pathway;Insulin signaling pathway;Type II diabetes mellitus;Carbohydrate digestion and absorption;Central carbon metabolism in cancer
WZSP016271	1	TP_A.up	NA	NA	HLA-DRA	Phagosome;Cell adhesion molecules (CAMs);Antigen processing and presentation;Intestinal immune network for IgA production;Type I diabetes mellitus;Leishmaniasis;Toxoplasmosis;Staphylococcus aureus infection;Tuberculosis;Influenza A;HTLV-I infection;Herpes simplex infection;Asthma;Autoimmune thyroid disease;Inflammatory bowel disease (IBD);Systemic lupus erythematosus;Rheumatoid arthritis;Allograf…
WZSP017176	NA	NA	1	CH_M.down	HLF	Circadian rhythm - fly
WZSP016211	NA	NA	1	CH_M.up	HMGA1
WZSP012744	2	NJ_A.up,YN_A.up	NA	NA	HMGN1	Herpes simplex infection
WZSP002348	NA	NA	2	CH_M.up,YN_M.up	HMOX2	Porphyrin and chlorophyll metabolism;Mineral absorption
WZSP013187	2	TP_A.up,NJ_A.up	NA	NA	HN1L
WZSP000829	1	TP_A.down	NA	NA	HOMER1	FoxO signaling pathway;Glutamatergic synapse
WZSP007197	2	TP_A.up,QY_A.up	NA	NA	HOMER2	FoxO signaling pathway;Glutamatergic synapse
WZSP011902	1	TP_A.up	NA	NA	HOMER3	FoxO signaling pathway;Glutamatergic synapse
WZSP001104	1	NJ_A.down	NA	NA	HOXA10
WZSP001778	6	CH_A.down,TP_A.down,NJ_A.down,WJ_A.down,YC_A.down,YN_A.down	NA	NA	HOXC10
WZSP001782	1	TP_A.down	NA	NA	HOXC6
WZSP001779	1	NJ_A.down	NA	NA	HOXC8
WZSP018108	NA	NA	1	TP_M.up	HPSE2	Glycosaminoglycan degradation;Proteoglycans in cancer
WZSP015933	5	CH_A.down,TP_A.down,NJ_A.down,QY_A.down,WJ_A.down	NA	NA	HS6ST2	Glycosaminoglycan biosynthesis - heparan sulfate / heparin
WZSP005073	3	NJ_A.down,QY_A.down,YC_A.down	1	CH_M.up	HSD11B1	Steroid hormone biosynthesis;Metabolism of xenobiotics by cytochrome P450;Chemical carcinogenesis
WZSP018388	NA	NA	1	CH_M.down	HSD17B11
WZSP015605	1	TP_A.down	NA	NA	HSDL2
WZSP012306	NA	NA	1	CH_M.down	HSP67BB
WZSP012792	1	TP_A.down	NA	NA	HSPA5	Protein export;Protein processing in endoplasmic reticulum;Thyroid hormone synthesis;Prion diseases
WZSP014991	NA	NA	1	CH_M.up	HSPB1	MAPK signaling pathway;VEGF signaling pathway;Amoebiasis;Epstein-Barr virus infection
WZSP004774	NA	NA	1	CH_M.up	HSPB3
WZSP008616	NA	NA	1	CH_M.up	HTATIP2
WZSP009363	2	TP_A.up,WJ_A.up	NA	NA	HTRA4
WZSP001077	1	TP_A.down	3	CH_M.down,TP_M.down,NJ_M.down	HUS1
WZSP017604	1	NJ_A.down	NA	NA	ICA	HIF-1 signaling pathway;Mineral absorption
WZSP019125	NA	NA	1	CH_M.up	ICT1
WZSP009682	2	NJ_A.up,QY_A.up	NA	NA	IDI1	Terpenoid backbone biosynthesis
WZSP012904	1	TP_A.up	NA	NA	IER3
WZSP006268	1	NJ_A.up	NA	NA	IFI6
WZSP012456	NA	NA	1	CH_M.down	IFIT5
WZSP009258	NA	NA	4	CH_M.down,TP_M.down,QY_M.down,YC_M.down	IFLTD1
WZSP003707	NA	NA	1	CH_M.down	IFNW1
WZSP001755	1	TP_A.up	1	CH_M.up	IGFBP6
WZSP019529	1	YN_A.up	NA	NA	IGFN1
WZSP010430	NA	NA	1	WJ_M.up	IGHA1	Calcium signaling pathway;NF-kappa B signaling pathway;Phagosome;PI3K-Akt signaling pathway;Hematopoietic cell lineage;Natural killer cell mediated cytotoxicity;B cell receptor signaling pathway;Fc epsilon RI signaling pathway;Fc gamma R-mediated phagocytosis;Intestinal immune network for IgA production;Leishmaniasis;African trypanosomiasis;Amoebiasis;Staphylococcus aureus infection;Tuberculosis;…
WZSP020239	NA	NA	1	WJ_M.up	IGHG2
WZSP017778	NA	NA	1	WJ_M.up	IGJ
WZSP015945	1	NJ_A.down	NA	NA	IGSF1
WZSP011003	1	NJ_A.down	NA	NA	IGSF3
WZSP009145	1	TP_A.up	NA	NA	IL10RB	Cytokine-cytokine receptor interaction;Jak-STAT signaling pathway;Toxoplasmosis;Tuberculosis;Epstein-Barr virus infection
WZSP017125	1	TP_A.down	NA	NA	IL13RA2	Jak-STAT signaling pathway
WZSP017170	NA	NA	1	CH_M.up	IL15RA	Cytokine-cytokine receptor interaction;Jak-STAT signaling pathway;Intestinal immune network for IgA production;HTLV-I infection
WZSP013671	NA	NA	1	CH_M.down	IL17RD
WZSP016748	1	QY_A.up	NA	NA	IL1R2	MAPK signaling pathway;Cytokine-cytokine receptor interaction;Hematopoietic cell lineage;Amoebiasis;HTLV-I infection;Transcriptional misregulation in cancer
WZSP006781	2	TP_A.down,NJ_A.down	NA	NA	IL20RB	Cytokine-cytokine receptor interaction;Jak-STAT signaling pathway
WZSP012033	1	TP_A.up	NA	NA	IL34
WZSP012060	NA	NA	1	CH_M.down	IL6ST	Cytokine-cytokine receptor interaction;Signaling pathways regulating pluripotency of stem cells;Jak-STAT signaling pathway;Viral carcinogenesis
WZSP010794	1	TP_A.up	NA	NA	IL7R	Cytokine-cytokine receptor interaction;FoxO signaling pathway;PI3K-Akt signaling pathway;Jak-STAT signaling pathway;Hematopoietic cell lineage;Primary immunodeficiency
WZSP003050	NA	NA	3	CH_M.up,TP_M.up,YN_M.up	ILVBL
WZSP014713	1	QY_A.up	NA	NA	IMMP2L	Protein export
WZSP002766	NA	NA	1	CH_M.up	IMPA2	Streptomycin biosynthesis;Inositol phosphate metabolism;Phosphatidylinositol signaling system
WZSP005957	NA	NA	1	CH_M.up	IMPDH1	Purine metabolism;Drug metabolism - other enzymes
WZSP001955	NA	NA	1	CH_M.down	INPP4A	Inositol phosphate metabolism;Phosphatidylinositol signaling system
WZSP002320	1	TP_A.up	NA	NA	INPP5J	Inositol phosphate metabolism;Phosphatidylinositol signaling system
WZSP013449	1	TP_A.down	NA	NA	INTS2
WZSP019574	3	TP_A.up,QY_A.up,YC_A.up	NA	NA	INTU
WZSP004752	NA	NA	1	CH_M.down	INVS
WZSP016215	NA	NA	2	CH_M.up,WJ_M.up	IP6K3	Phosphatidylinositol signaling system
WZSP019410	NA	NA	1	CH_M.down	IRAK3	Apoptosis;Neurotrophin signaling pathway
WZSP011493	NA	NA	1	TP_M.up	ISLR
WZSP011807	NA	NA	1	CH_M.up	ISOC2
WZSP013241	1	TP_A.up	1	CH_M.up	ITFG3
WZSP004782	NA	NA	1	CH_M.down	ITGA1	PI3K-Akt signaling pathway;Focal adhesion;ECM-receptor interaction;Hematopoietic cell lineage;Regulation of actin cytoskeleton;Hypertrophic cardiomyopathy (HCM);Arrhythmogenic right ventricular cardiomyopathy (ARVC);Dilated cardiomyopathy
WZSP003267	2	TP_A.down,QY_A.down	4	CH_M.down,TP_M.down,WJ_M.down,YN_M.down	ITGB1BP2
WZSP004377	1	TP_A.up	NA	NA	ITGB2	Rap1 signaling pathway;Phagosome;Hippo signaling pathway;Cell adhesion molecules (CAMs);Natural killer cell mediated cytotoxicity;Leukocyte transendothelial migration;Regulation of actin cytoskeleton;Pertussis;Legionellosis;Leishmaniasis;Malaria;Amoebiasis;Staphylococcus aureus infection;Tuberculosis;HTLV-I infection;Rheumatoid arthritis;Viral myocarditis
WZSP007538	NA	NA	1	CH_M.down	ITGB6	PI3K-Akt signaling pathway;Focal adhesion;ECM-receptor interaction;Regulation of actin cytoskeleton;Hypertrophic cardiomyopathy (HCM);Arrhythmogenic right ventricular cardiomyopathy (ARVC);Dilated cardiomyopathy
WZSP012124	1	TP_A.down	NA	NA	ITIH3
WZSP003913	NA	NA	2	NJ_M.down,QY_M.down	ITM2A
WZSP019763	1	TP_A.up	5	CH_M.up,TP_M.up,NJ_M.up,QY_M.up,YN_M.up	IYD	Thyroid hormone synthesis
WZSP007772	NA	NA	1	CH_M.down	IZUMO1
WZSP000830	NA	NA	1	CH_M.down	JMY
WZSP019223	NA	NA	1	QY_M.up	JUN	MAPK signaling pathway;ErbB signaling pathway;cAMP signaling pathway;Wnt signaling pathway;Osteoclast differentiation;Focal adhesion;Toll-like receptor signaling pathway;T cell receptor signaling pathway;B cell receptor signaling pathway;TNF signaling pathway;Neurotrophin signaling pathway;GnRH signaling pathway;Estrogen signaling pathway;Oxytocin signaling pathway;Non-alcoholic fatty liver disea…
WZSP007061	1	CH_A.down	NA	NA	KAL1
WZSP006937	NA	NA	1	QY_M.up	KANK1
WZSP018525	NA	NA	1	CH_M.up	KAT5	HTLV-I infection
WZSP014546	1	CH_A.up	NA	NA	KBTBD10
WZSP003013	NA	NA	1	CH_M.up	KCNC1
WZSP001677	1	TP_A.up	NA	NA	KCNH3
WZSP016148	1	YN_A.up	NA	NA	KCNK5	Protein digestion and absorption
WZSP015862	1	TP_A.up	NA	NA	KCNN3	Insulin secretion
WZSP014143	2	CH_A.up,TP_A.up	NA	NA	KCNQ1	Adrenergic signaling in cardiomyocytes;Cholinergic synapse;Gastric acid secretion;Pancreatic secretion;Protein digestion and absorption;Vibrio cholerae infection
WZSP013553	NA	NA	1	CH_M.down	KCNQ5	Cholinergic synapse
WZSP008758	NA	NA	2	CH_M.down,WJ_M.down	KCNS3
WZSP002117	2	TP_A.down,QY_A.down	NA	NA	KCTD17
WZSP019127	NA	NA	1	CH_M.down	KCTD2
WZSP003447	NA	NA	1	YN_M.down	KCTD21
WZSP000340	1	TP_A.down	NA	NA	KDELC2
WZSP016106	NA	NA	1	CH_M.down	KIAA0240
WZSP015153	1	TP_A.down	NA	NA	KIAA1033	Endocytosis
WZSP012520	1	TP_A.down	1	CH_M.down	KIAA1107
WZSP019586	NA	NA	1	CH_M.down	KIAA1109
WZSP006999	NA	NA	1	CH_M.down	KIAA1152
WZSP000392	NA	NA	1	QY_M.down	KIAA1324L
WZSP019870	NA	NA	1	NJ_M.up	KIAA1383
WZSP017261	NA	NA	1	CH_M.down	KIAA2018
WZSP008794	NA	NA	1	CH_M.down	KIDINS220	Neurotrophin signaling pathway
WZSP002500	1	TP_A.down	NA	NA	KIN
WZSP003608	3	CH_A.down,TP_A.down,YC_A.down	NA	NA	KIT	Ras signaling pathway;Rap1 signaling pathway;Cytokine-cytokine receptor interaction;Endocytosis;PI3K-Akt signaling pathway;Hematopoietic cell lineage;Melanogenesis;Pathways in cancer;Acute myeloid leukemia;Central carbon metabolism in cancer
WZSP009527	NA	NA	1	CH_M.down	KITLG	Ras signaling pathway;Rap1 signaling pathway;Cytokine-cytokine receptor interaction;PI3K-Akt signaling pathway;Hematopoietic cell lineage;Melanogenesis;Pathways in cancer
WZSP007168	NA	NA	1	CH_M.up	KLF15
WZSP000530	NA	NA	1	CH_M.down	KLF3	Transcriptional misregulation in cancer
WZSP006953	NA	NA	1	CH_M.up	KLF9
WZSP004134	NA	NA	1	CH_M.down	KLHDC1
WZSP005979	NA	NA	1	CH_M.down	KLHDC10
WZSP018473	NA	NA	1	CH_M.down	KLHL15
WZSP014541	NA	NA	1	CH_M.down	KLHL23
WZSP003201	NA	NA	1	CH_M.down	KLHL24
WZSP003143	NA	NA	1	CH_M.down	KLHL28
WZSP016244	2	TP_A.up,NJ_A.up	NA	NA	KLHL31
WZSP018153	NA	NA	1	CH_M.down	KLHL7
WZSP009257	NA	NA	1	CH_M.down	KRAS	MAPK signaling pathway;ErbB signaling pathway;MAPK signaling pathway - fly;Ras signaling pathway;Rap1 signaling pathway;Chemokine signaling pathway;FoxO signaling pathway;Sphingolipid signaling pathway;PI3K-Akt signaling pathway;Dorso-ventral axis formation;Axon guidance;VEGF signaling pathway;Tight junction;Gap junction;Signaling pathways regulating pluripotency of stem cells;Natural killer cell…
WZSP014010	1	NJ_A.up	NA	NA	KRT25
WZSP014008	1	NJ_A.up	NA	NA	KRT27
WZSP001750	2	TP_A.down,QY_A.down	NA	NA	KRT8
WZSP001727	NA	NA	1	CH_M.down	KRT80
WZSP000507	NA	NA	1	CH_M.down	KY
WZSP004127	NA	NA	1	CH_M.down	L2HGDH	Butanoate metabolism
WZSP006300	1	TP_A.up	NA	NA	LAPTM5	Lysosome
WZSP019568	NA	NA	1	CH_M.down	LARP1B
WZSP001879	NA	NA	1	CH_M.down	LARS2	Aminoacyl-tRNA biosynthesis
WZSP014555	NA	NA	3	CH_M.up,NJ_M.up,WJ_M.up	LASS6	Sphingolipid metabolism;Sphingolipid signaling pathway
WZSP006736	NA	NA	1	CH_M.down	LATS1	Hippo signaling pathway;Hippo signaling pathway - fly
WZSP016512	NA	NA	2	CH_M.up,WJ_M.up	LCLAT1	Glycerolipid metabolism;Glycerophospholipid metabolism
WZSP018084	NA	NA	1	CH_M.down	LCOR
WZSP000740	1	TP_A.up	NA	NA	LCP1
WZSP003003	1	TP_A.up	NA	NA	LDHA	Glycolysis / Gluconeogenesis;Cysteine and methionine metabolism;Pyruvate metabolism;Propanoate metabolism;Glucagon signaling pathway
WZSP006439	NA	NA	1	CH_M.up	LDHD	Pyruvate metabolism
WZSP018589	NA	NA	1	QY_M.up	LDLR	Endocytosis;Ovarian steroidogenesis;Bile secretion;Toxoplasmosis;Hepatitis C
WZSP016214	NA	NA	1	CH_M.up	LEMD2
WZSP012887	1	TP_A.down	NA	NA	LENG1
WZSP005953	2	TP_A.up,NJ_A.up	NA	NA	LEP	Cytokine-cytokine receptor interaction;Neuroactive ligand-receptor interaction;AMPK signaling pathway;Jak-STAT signaling pathway;Adipocytokine signaling pathway;Non-alcoholic fatty liver disease (NAFLD)
WZSP012255	2	TP_A.down,QY_A.down	1	QY_M.down	LGALS12
WZSP013106	1	TP_A.up	NA	NA	LGALS3
WZSP002898	4	TP_A.up,NJ_A.up,WJ_A.up,YN_A.up	NA	NA	LGMN	Lysosome;Antigen processing and presentation
WZSP018222	NA	NA	2	CH_M.up,YN_M.up	LHPP	Oxidative phosphorylation
WZSP000049	1	TP_A.up	NA	NA	LILRB3
WZSP000555	NA	NA	1	CH_M.down	LIMCH1
WZSP010954	NA	NA	1	CH_M.up	LIN37
WZSP002396	1	TP_A.up	NA	NA	LITAF	Lysosome
WZSP004712	NA	NA	1	CH_M.down	LMBRD2
WZSP004886	NA	NA	1	CH_M.up	LMCD1
WZSP014647	NA	NA	1	CH_M.down	LNPEP	Renin-angiotensin system
WZSP000805	5	TP_A.down,NJ_A.down,QY_A.down,WJ_A.down,YN_A.down	NA	NA	LNX2
WZSP006437	NA	NA	1	CH_M.up	LONRF2
WZSP007497	1	TP_A.up	NA	NA	LPXN
WZSP010974	NA	NA	1	CH_M.down	LRIG2
WZSP011035	NA	NA	1	CH_M.up	LRP3
WZSP019738	NA	NA	1	TP_M.up	LRP4
WZSP016053	NA	NA	1	CH_M.up	LRPAP1
WZSP017461	NA	NA	1	TP_M.up	LRRC16A
WZSP001895	1	TP_A.down	NA	NA	LRRC2
WZSP005951	1	QY_A.up	NA	NA	LRRC4	Axon guidance;Cell adhesion molecules (CAMs)
WZSP014757	NA	NA	1	CH_M.down	LRRC55
WZSP011643	NA	NA	1	WJ_M.up	LRRC59
WZSP001590	1	TP_A.down	NA	NA	LRRIQ3
WZSP001311	1	TP_A.up	NA	NA	LRRK1
WZSP014712	NA	NA	1	NJ_M.up	LRRN3
WZSP006552	1	CH_A.up	NA	NA	LSDP5
WZSP009374	1	QY_A.down	NA	NA	LSM1
WZSP009049	NA	NA	2	QY_M.up,YN_M.up	LSM6	RNA degradation;Spliceosome
WZSP018534	1	NJ_A.down	NA	NA	LTBP3
WZSP010072	1	TP_A.up	NA	NA	LTBP4
WZSP006181	NA	NA	1	CH_M.down	LUZP1
WZSP013376	2	TP_A.up,YC_A.up	1	CH_M.up	LY6E
WZSP015109	1	TP_A.up	NA	NA	LY6G6F
WZSP018299	2	TP_A.down,NJ_A.down	NA	NA	LYPD1
WZSP001943	NA	NA	1	CH_M.up	LYVE1
WZSP010709	1	YN_A.up	NA	NA	MACROD1
WZSP009486	NA	NA	1	CH_M.up	MAFG
WZSP015987	NA	NA	1	WJ_M.down	MAGED2
WZSP003978	NA	NA	1	NJ_M.up	MAGT1
WZSP019841	NA	NA	1	CH_M.up	MAK
WZSP013301	NA	NA	1	CH_M.down	MAL2
WZSP006951	1	TP_A.up	NA	NA	MAMDC2
WZSP010240	NA	NA	1	CH_M.down	MAN2A1	N-Glycan biosynthesis;Various types of N-glycan biosynthesis
WZSP001622	NA	NA	1	CH_M.up	MAP2K3	MAPK signaling pathway;Rap1 signaling pathway;Toll-like receptor signaling pathway;Fc epsilon RI signaling pathway;TNF signaling pathway;Inflammatory mediator regulation of TRP channels;GnRH signaling pathway;Amyotrophic lateral sclerosis (ALS);Toxoplasmosis;Influenza A;Epstein-Barr virus infection
WZSP019190	NA	NA	1	CH_M.down	MAP2K5
WZSP010369	NA	NA	1	CH_M.down	MAP2K6	MAPK signaling pathway;Rap1 signaling pathway;Osteoclast differentiation;Toll-like receptor signaling pathway;Fc epsilon RI signaling pathway;TNF signaling pathway;Inflammatory mediator regulation of TRP channels;GnRH signaling pathway;Amyotrophic lateral sclerosis (ALS);Toxoplasmosis;Influenza A;Epstein-Barr virus infection
WZSP005723	NA	NA	1	CH_M.down	MAP3K7IP3	NF-kappa B signaling pathway;NOD-like receptor signaling pathway;TNF signaling pathway
WZSP018380	4	CH_A.down,TP_A.down,NJ_A.down,YC_A.down	NA	NA	MAPK10	MAPK signaling pathway;ErbB signaling pathway;Ras signaling pathway;cAMP signaling pathway;FoxO signaling pathway;Sphingolipid signaling pathway;Protein processing in endoplasmic reticulum;Wnt signaling pathway;Osteoclast differentiation;Hippo signaling pathway - fly;Focal adhesion;Toll-like receptor signaling pathway;NOD-like receptor signaling pathway;RIG-I-like receptor signaling pathway;Fc ep…
WZSP009771	NA	NA	1	CH_M.down	MAPK9	MAPK signaling pathway;ErbB signaling pathway;Ras signaling pathway;cAMP signaling pathway;FoxO signaling pathway;Sphingolipid signaling pathway;Protein processing in endoplasmic reticulum;Wnt signaling pathway;Osteoclast differentiation;Hippo signaling pathway - fly;Focal adhesion;Toll-like receptor signaling pathway;NOD-like receptor signaling pathway;RIG-I-like receptor signaling pathway;Fc ep…
WZSP018842	NA	NA	1	CH_M.up	MAPKAPK3	MAPK signaling pathway;VEGF signaling pathway
WZSP011175	1	TP_A.up	NA	NA	MASP1	Complement and coagulation cascades;Staphylococcus aureus infection
WZSP010883	NA	NA	1	TP_M.down	MAST4
WZSP015462	NA	NA	1	CH_M.down	MBD5
WZSP012091	NA	NA	1	CH_M.down	MBNL2
WZSP012640	NA	NA	2	CH_M.up,QY_M.up	MBP
WZSP004812	1	TP_A.up	NA	NA	MCM4	DNA replication;Cell cycle;Cell cycle - yeast;Meiosis - yeast
WZSP002137	1	TP_A.up	NA	NA	MCM5	DNA replication;Cell cycle;Cell cycle - yeast;Meiosis - yeast
WZSP013202	NA	NA	4	CH_M.up,TP_M.up,QY_M.up,WJ_M.up	MCT7
WZSP001418	1	NJ_A.up	NA	NA	ME1	Pyruvate metabolism;Carbon fixation in photosynthetic organisms;Carbon metabolism
WZSP009055	3	CH_A.up,TP_A.up,NJ_A.up	1	TP_M.up	ME3	Pyruvate metabolism;Carbon fixation in photosynthetic organisms;Carbon metabolism
WZSP006297	NA	NA	1	CH_M.up	MECR	Fatty acid elongation;Fatty acid metabolism
WZSP011107	1	TP_A.up	NA	NA	MED10
WZSP002630	2	TP_A.up,QY_A.up	NA	NA	MED12L	Thyroid hormone signaling pathway
WZSP013448	NA	NA	1	CH_M.down	MED13	Thyroid hormone signaling pathway
WZSP008551	NA	NA	1	YN_M.up	MED8	Herpes simplex infection
WZSP019601	1	QY_A.down	NA	NA	MEOX1
WZSP000281	1	TP_A.down	1	CH_M.down	MET	Ras signaling pathway;Rap1 signaling pathway;Cytokine-cytokine receptor interaction;Endocytosis;PI3K-Akt signaling pathway;Axon guidance;Focal adhesion;Adherens junction;Bacterial invasion of epithelial cells;Epithelial cell signaling in Helicobacter pylori infection;Malaria;Pathways in cancer;Transcriptional misregulation in cancer;Proteoglycans in cancer;MicroRNAs in cancer;Renal cell carcinoma…
WZSP004663	1	TP_A.up	1	CH_M.up	METRNL
WZSP019896	NA	NA	1	CH_M.up	METTL11A
WZSP013775	NA	NA	1	CH_M.up	METTL2A
WZSP008853	1	TP_A.up	NA	NA	MFN2
WZSP002109	1	TP_A.up	NA	NA	MFNG	Other types of O-glycan biosynthesis;Notch signaling pathway
WZSP001933	NA	NA	1	YC_M.up	MICAL2
WZSP012065	NA	NA	1	CH_M.down	MIER3
WZSP015493	2	TP_A.down,QY_A.down	NA	NA	MKX
WZSP000644	NA	NA	1	WJ_M.down	MLF1	Transcriptional misregulation in cancer
WZSP016417	NA	NA	1	QY_M.up	MLF1IP
WZSP008576	NA	NA	1	CH_M.down	MLL	Lysine degradation;Transcriptional misregulation in cancer
WZSP000589	NA	NA	1	CH_M.down	MLL3	Lysine degradation
WZSP007931	NA	NA	1	CH_M.down	MLXIP	Non-alcoholic fatty liver disease (NAFLD)
WZSP000364	1	NJ_A.up	NA	NA	MMP12
WZSP017087	NA	NA	1	QY_M.down	MNS1
WZSP016143	1	YC_A.up	NA	NA	MOCS1	Folate biosynthesis;Sulfur relay system
WZSP019627	NA	NA	1	CH_M.up	MORG1
WZSP008245	1	TP_A.down	NA	NA	MOSPD1
WZSP008244	NA	NA	1	CH_M.down	MOV10L1
WZSP002429	NA	NA	1	WJ_M.up	MPEG1
WZSP006558	NA	NA	1	CH_M.up	MPND
WZSP001618	NA	NA	2	CH_M.up,WJ_M.up	MPRIP
WZSP005919	NA	NA	1	WJ_M.up	MRC1L1	Phagosome;Tuberculosis
WZSP018250	NA	NA	1	CH_M.down	MRE11A	Homologous recombination;Non-homologous end-joining
WZSP016651	NA	NA	1	CH_M.up	MRGBP
WZSP009081	1	TP_A.up	NA	NA	MRI
WZSP017393	NA	NA	1	CH_M.up	MRPL14	Ribosome
WZSP008169	NA	NA	1	CH_M.up	MRPL16	Ribosome
WZSP001037	1	TP_A.down	NA	NA	MRPL32	Ribosome
WZSP005341	NA	NA	1	CH_M.up	MRPL41
WZSP017974	NA	NA	1	YN_M.up	MRPL44
WZSP012392	NA	NA	1	CH_M.up	MRPL55
WZSP012913	NA	NA	1	CH_M.up	MRPS18B	Viral carcinogenesis
WZSP003338	1	TP_A.down	NA	NA	MRPS18C	Ribosome
WZSP009330	1	TP_A.up	NA	NA	MSC
WZSP019469	1	TP_A.up	NA	NA	MSR1	Phagosome
WZSP012993	NA	NA	1	QY_M.down	MSRA
WZSP018747	1	TP_A.down	NA	NA	MT-ATP6	Oxidative phosphorylation;Alzheimer's disease;Parkinson's disease;Huntington's disease
WZSP001213	NA	NA	2	QY_M.down,WJ_M.down	MTHFD1	One carbon pool by folate
WZSP019475	1	TP_A.up	2	CH_M.up,QY_M.up	MTMR7	Inositol phosphate metabolism;Phosphatidylinositol signaling system
WZSP012985	NA	NA	1	CH_M.down	MTMR9
WZSP020246	7	CH_A.up,TP_A.up,NJ_A.up,QY_A.up,WJ_A.up,YC_A.up,YN_A.up	7	CH_M.up,TP_M.up,NJ_M.up,QY_M.up,WJ_M.up,YC_M.up,YN_M.up	MT-ND4L	Oxidative phosphorylation;Parkinson's disease
WZSP005049	7	CH_A.down,TP_A.down,NJ_A.down,QY_A.down,WJ_A.down,YC_A.down,YN_A.down	7	CH_M.down,TP_M.down,NJ_M.down,QY_M.down,WJ_M.down,YC_M.down,YN_M.down	MT-ND4L	Oxidative phosphorylation;Parkinson's disease
WZSP002308	NA	NA	1	CH_M.up	MTP18
WZSP019478	NA	NA	1	CH_M.down	MTUS1
WZSP008979	1	TP_A.down	1	CH_M.down	MUM1L1
WZSP018518	NA	NA	1	CH_M.up	MUS81	Homologous recombination;Fanconi anemia pathway
WZSP005282	NA	NA	1	CH_M.up	MVD	Terpenoid backbone biosynthesis
WZSP003136	1	TP_A.up	NA	NA	MYADM
WZSP012760	NA	NA	1	CH_M.up	MYBPH
WZSP001003	NA	NA	1	CH_M.down	MYEF2
WZSP007438	NA	NA	1	CH_M.down	MYO1B
WZSP019166	NA	NA	1	CH_M.down	MYO9A
WZSP011700	1	NJ_A.down	NA	NA	MYOC
WZSP002732	1	TP_A.down	NA	NA	MYOM1
WZSP002214	2	CH_A.up,NJ_A.up	NA	NA	NA
WZSP018259	3	CH_A.up,TP_A.up,NJ_A.up	NA	NA	NA
WZSP010107	5	CH_A.up,TP_A.up,NJ_A.up,QY_A.up,YN_A.up	2	TP_M.up,YN_M.up	NA
WZSP007035	6	CH_A.up,TP_A.up,NJ_A.up,QY_A.up,WJ_A.up,YC_A.up	6	CH_M.up,TP_M.up,NJ_M.up,QY_M.up,WJ_M.up,YC_M.up	NA
WZSP019564	1	TP_A.up	1	WJ_M.up	NA
WZSP016149	1	TP_A.up	NA	NA	NA
WZSP003686	1	TP_A.up	NA	NA	NA	Oocyte meiosis;Progesterone-mediated oocyte maturation
WZSP016269	1	TP_A.up	2	CH_M.up,TP_M.up	NA	Phagosome;Cell adhesion molecules (CAMs);Antigen processing and presentation;Intestinal immune network for IgA production;Type I diabetes mellitus;Leishmaniasis;Toxoplasmosis;Staphylococcus aureus infection;Tuberculosis;Influenza A;HTLV-I infection;Herpes simplex infection;Asthma;Autoimmune thyroid disease;Inflammatory bowel disease (IBD);Systemic lupus erythematosus;Rheumatoid arthritis;Allograf…
WZSP008670	1	TP_A.up	NA	NA	NA
WZSP008467	1	TP_A.up	1	QY_M.up	NA	Glycolysis / Gluconeogenesis;Fatty acid degradation;Tyrosine metabolism;Retinol metabolism;Metabolism of xenobiotics by cytochrome P450;Drug metabolism - cytochrome P450;Chemical carcinogenesis
WZSP016270	1	TP_A.up	NA	NA	NA	Phagosome;Cell adhesion molecules (CAMs);Antigen processing and presentation;Intestinal immune network for IgA production;Type I diabetes mellitus;Leishmaniasis;Toxoplasmosis;Staphylococcus aureus infection;Tuberculosis;Influenza A;HTLV-I infection;Herpes simplex infection;Asthma;Autoimmune thyroid disease;Inflammatory bowel disease (IBD);Systemic lupus erythematosus;Rheumatoid arthritis;Allograf…
WZSP009948	1	TP_A.up	NA	NA	NA
WZSP009935	2	TP_A.up,YN_A.up	NA	NA	NA
WZSP018450	1	TP_A.up	NA	NA	NA
WZSP015260	1	TP_A.up	NA	NA	NA
WZSP005861	1	TP_A.up	NA	NA	NA
WZSP012219	1	TP_A.up	NA	NA	NA
WZSP017206	1	TP_A.up	NA	NA	NA
WZSP010106	3	TP_A.up,NJ_A.up,YN_A.up	3	CH_M.up,TP_M.up,YN_M.up	NA	Drug metabolism - other enzymes
WZSP016268	1	TP_A.up	NA	NA	NA	Phagosome;Cell adhesion molecules (CAMs);Antigen processing and presentation;Intestinal immune network for IgA production;Type I diabetes mellitus;Leishmaniasis;Toxoplasmosis;Staphylococcus aureus infection;Tuberculosis;Influenza A;HTLV-I infection;Herpes simplex infection;Asthma;Autoimmune thyroid disease;Inflammatory bowel disease (IBD);Systemic lupus erythematosus;Rheumatoid arthritis;Allograf…
WZSP009468	1	TP_A.up	1	CH_M.up	NA
WZSP005516	1	TP_A.down	NA	NA	NA
WZSP007137	1	TP_A.down	NA	NA	NA
WZSP014258	1	TP_A.down	NA	NA	NA
WZSP000685	3	TP_A.down,NJ_A.down,YN_A.down	NA	NA	NA
WZSP008647	1	TP_A.down	NA	NA	NA
WZSP005172	1	TP_A.down	NA	NA	NA
WZSP014706	1	NJ_A.up	NA	NA	NA
WZSP001729	1	NJ_A.up	NA	NA	NA
WZSP017440	2	NJ_A.up,YN_A.up	1	QY_M.up	NA	Alcoholism;Viral carcinogenesis;Systemic lupus erythematosus
WZSP014204	2	NJ_A.down,YC_A.down	NA	NA	NA
WZSP000858	2	NJ_A.down,YC_A.down	1	CH_M.up	NA
WZSP019098	2	NJ_A.down,YC_A.down	1	CH_M.up	NA
WZSP005043	1	QY_A.up	NA	NA	NA
WZSP006957	2	QY_A.up,YC_A.up	1	CH_M.down	NA
WZSP014699	1	QY_A.up	NA	NA	NA
WZSP003363	1	QY_A.down	NA	NA	NA
WZSP002694	NA	NA	1	CH_M.up	NA
WZSP011908	NA	NA	1	CH_M.up	NA
WZSP015110	NA	NA	3	CH_M.up,TP_M.up,QY_M.up	NA
WZSP010076	NA	NA	1	CH_M.up	NA
WZSP018557	NA	NA	1	CH_M.up	NA
WZSP017488	NA	NA	1	CH_M.up	NA
WZSP004654	NA	NA	1	CH_M.up	NA
WZSP004390	NA	NA	1	CH_M.up	NA
WZSP011891	NA	NA	1	CH_M.up	NA
WZSP012921	NA	NA	1	CH_M.up	NA
WZSP006971	NA	NA	1	CH_M.up	NA
WZSP013227	NA	NA	1	CH_M.up	NA
WZSP005351	NA	NA	1	CH_M.up	NA
WZSP009324	NA	NA	2	CH_M.up,TP_M.up	NA
WZSP017628	NA	NA	1	CH_M.up	NA
WZSP007200	NA	NA	1	CH_M.up	NA
WZSP017574	NA	NA	1	CH_M.up	NA
WZSP018523	NA	NA	1	CH_M.up	NA
WZSP000081	NA	NA	2	CH_M.up,TP_M.up	NA
WZSP020221	NA	NA	1	CH_M.up	NA
WZSP013226	NA	NA	1	CH_M.up	NA
WZSP004872	NA	NA	1	CH_M.up	NA
WZSP001897	NA	NA	1	CH_M.up	NA
WZSP006997	NA	NA	1	CH_M.up	NA
WZSP006324	NA	NA	1	CH_M.down	NA
WZSP004120	NA	NA	2	CH_M.down,TP_M.down	NA
WZSP017806	NA	NA	1	CH_M.down	NA
WZSP015714	NA	NA	1	CH_M.down	NA
WZSP003807	NA	NA	3	TP_M.up,QY_M.up,YN_M.up	NA	Cytokine-cytokine receptor interaction;Regulation of autophagy;PI3K-Akt signaling pathway;Toll-like receptor signaling pathway;RIG-I-like receptor signaling pathway;Cytosolic DNA-sensing pathway;Jak-STAT signaling pathway;Natural killer cell mediated cytotoxicity;Tuberculosis;Hepatitis C;Hepatitis B;Measles;Influenza A;Herpes simplex infection;Autoimmune thyroid disease
WZSP015673	NA	NA	1	TP_M.up	NA
WZSP005459	NA	NA	1	TP_M.down	NA
WZSP002849	NA	NA	1	NJ_M.down	NA	Endocytosis;Phagosome;Cell adhesion molecules (CAMs);Antigen processing and presentation;Natural killer cell mediated cytotoxicity;Type I diabetes mellitus;HTLV-I infection;Herpes simplex infection;Epstein-Barr virus infection;Viral carcinogenesis;Autoimmune thyroid disease;Allograft rejection;Graft-versus-host disease;Viral myocarditis
WZSP008405	NA	NA	1	QY_M.down	NA
WZSP015715	NA	NA	1	QY_M.down	NA
WZSP014410	NA	NA	1	WJ_M.up	NA
WZSP018113	NA	NA	1	WJ_M.up	NA
WZSP013414	NA	NA	1	WJ_M.up	NA
WZSP000203	NA	NA	1	WJ_M.up	NA
WZSP011119	NA	NA	1	YN_M.down	NA
WZSP017738	1	TP_A.up	3	CH_M.up,TP_M.up,WJ_M.up	NAAA
WZSP001526	NA	NA	1	WJ_M.up	NAGLT1
WZSP002548	1	YN_A.down	NA	NA	NALCN
WZSP004354	4	CH_A.up,QY_A.up,YC_A.up,YN_A.up	NA	NA	NAP1L3
WZSP016072	NA	NA	2	CH_M.up,TP_M.up	NAT8L	Alanine, aspartate and glutamate metabolism
WZSP019115	NA	NA	1	CH_M.up	NAT9
WZSP005131	1	TP_A.up	NA	NA	NCF2	Phagosome;Osteoclast differentiation;Leukocyte transendothelial migration;Leishmaniasis
WZSP008108	NA	NA	1	CH_M.down	NCOA7
WZSP003121	1	NJ_A.up	NA	NA	NCRNA00171
WZSP012625	NA	NA	1	CH_M.up	NDNL2
WZSP015043	NA	NA	1	CH_M.up	NDUFB9	Oxidative phosphorylation;Non-alcoholic fatty liver disease (NAFLD);Alzheimer's disease;Parkinson's disease;Huntington's disease
WZSP014173	NA	NA	1	CH_M.up	NDUFV3
WZSP009567	NA	NA	2	NJ_M.up,QY_M.up	NEDD1
WZSP014142	2	TP_A.up,NJ_A.up	NA	NA	NEDD4L	Ubiquitin mediated proteolysis;Endocytosis;Aldosterone-regulated sodium reabsorption
WZSP010450	1	TP_A.up	1	CH_M.up	NEDD8
WZSP019372	NA	NA	1	YC_M.down	NEIL2	Base excision repair
WZSP007588	NA	NA	1	CH_M.down	NEK7
WZSP015124	NA	NA	1	CH_M.up	NEU1	Other glycan degradation;Sphingolipid metabolism;Lysosome
WZSP002017	1	TP_A.up	NA	NA	NFAM1
WZSP009219	NA	NA	1	CH_M.down	NFATC3	MAPK signaling pathway;cGMP-PKG signaling pathway;Wnt signaling pathway;Axon guidance;T cell receptor signaling pathway;B cell receptor signaling pathway;Oxytocin signaling pathway;Hepatitis B;HTLV-I infection
WZSP005820	NA	NA	1	CH_M.up	NFE2L1
WZSP001092	1	TP_A.down	NA	NA	NFE2L3
WZSP003150	NA	NA	3	CH_M.down,QY_M.down,YN_M.down	NFIL3
WZSP010173	NA	NA	1	CH_M.up	NFKB2	MAPK signaling pathway;NF-kappa B signaling pathway;Osteoclast differentiation;Legionellosis;HTLV-I infection;Epstein-Barr virus infection;Pathways in cancer;Viral carcinogenesis
WZSP011456	NA	NA	1	CH_M.up	NFKBIA	cAMP signaling pathway;Chemokine signaling pathway;NF-kappa B signaling pathway;Apoptosis;Osteoclast differentiation;Toll-like receptor signaling pathway;NOD-like receptor signaling pathway;RIG-I-like receptor signaling pathway;Cytosolic DNA-sensing pathway;T cell receptor signaling pathway;B cell receptor signaling pathway;TNF signaling pathway;Neurotrophin signaling pathway;Adipocytokine signal…
WZSP017213	NA	NA	1	QY_M.up	NFKBIZ	Transcriptional misregulation in cancer
WZSP014653	5	CH_A.down,TP_A.down,NJ_A.down,QY_A.down,YC_A.down	NA	NA	NGFR	Ras signaling pathway;Rap1 signaling pathway;Cytokine-cytokine receptor interaction;PI3K-Akt signaling pathway;Neurotrophin signaling pathway;Transcriptional misregulation in cancer
WZSP004033	1	TP_A.up	NA	NA	NHP2	Ribosome biogenesis in eukaryotes
WZSP004356	NA	NA	1	CH_M.up	NID67
WZSP013804	1	TP_A.up	NA	NA	NKG7
WZSP000226	NA	NA	1	QY_M.down	NKL
WZSP018763	NA	NA	1	CH_M.down	NLRP3
WZSP008882	NA	NA	1	YN_M.up	NMNAT1	Nicotinate and nicotinamide metabolism
WZSP009826	1	CH_A.down	NA	NA	NMNAT3	Nicotinate and nicotinamide metabolism
WZSP015251	NA	NA	1	TP_M.up	NNAT
WZSP009177	NA	NA	1	CH_M.up	NOL3
WZSP017904	1	TP_A.up	NA	NA	NOS3	Arginine biosynthesis;Arginine and proline metabolism;Calcium signaling pathway;cGMP-PKG signaling pathway;HIF-1 signaling pathway;Sphingolipid signaling pathway;PI3K-Akt signaling pathway;VEGF signaling pathway;Platelet activation;Estrogen signaling pathway;Oxytocin signaling pathway
WZSP013302	1	NJ_A.down	NA	NA	NOV
WZSP010741	NA	NA	2	CH_M.up,WJ_M.up	NPC1	Lysosome
WZSP010162	1	TP_A.up	NA	NA	NPM3
WZSP000487	NA	NA	1	NJ_M.down	NPR3
WZSP004948	NA	NA	1	CH_M.down	NR2C2
WZSP020038	NA	NA	1	WJ_M.down	NR4A2
WZSP004755	NA	NA	1	WJ_M.up	NR4A3	Transcriptional misregulation in cancer
WZSP013625	NA	NA	1	QY_M.down	NRN1
WZSP013543	1	TP_A.up	NA	NA	NT5E	Purine metabolism;Pyrimidine metabolism;Nicotinate and nicotinamide metabolism
WZSP009659	1	QY_A.up	1	CH_M.up	NTRK2
WZSP004043	NA	NA	1	TP_M.up	NTRK3	Neurotrophin signaling pathway;Central carbon metabolism in cancer
WZSP019579	1	TP_A.down	NA	NA	NUDT6
WZSP011558	4	CH_A.up,TP_A.up,NJ_A.up,QY_A.up	NA	NA	NUDT7	Peroxisome
WZSP019889	NA	NA	1	CH_M.up	NUP188	RNA transport
WZSP009088	2	TP_A.down,QY_A.down	NA	NA	NUP205	RNA transport
WZSP012382	2	TP_A.down,QY_A.down	NA	NA	NUPR1	Transcriptional misregulation in cancer
WZSP017369	NA	NA	1	CH_M.down	NXT2	Ribosome biogenesis in eukaryotes;RNA transport;mRNA surveillance pathway;Influenza A
WZSP016347	NA	NA	3	CH_M.up,QY_M.up,YN_M.up	OAZ3
WZSP010198	NA	NA	1	CH_M.down	OBFC1
WZSP007437	1	TP_A.down	NA	NA	OBFC2A
WZSP006309	1	TP_A.up	1	CH_M.up	ODC1	Arginine and proline metabolism;Glutathione metabolism
WZSP011421	1	WJ_A.down	NA	NA	ODZ4
WZSP014935	1	WJ_A.down	NA	NA	OGDHL	Citrate cycle (TCA cycle);Lysine degradation;Tryptophan metabolism;Carbon metabolism
WZSP007948	NA	NA	1	CH_M.up	OGFOD2
WZSP008344	NA	NA	4	CH_M.up,QY_M.up,WJ_M.up,YN_M.up	OLFM1
WZSP006849	1	TP_A.up	NA	NA	OPA3
WZSP013352	NA	NA	2	CH_M.up,TP_M.up	OPLAH	Glutathione metabolism
WZSP012681	1	TP_A.down	NA	NA	OR6K6	Olfactory transduction
WZSP014484	NA	NA	1	CH_M.down	OSBPL6
WZSP009042	NA	NA	1	CH_M.down	OTUD4
WZSP003574	NA	NA	1	CH_M.up	OVCA2
WZSP013383	NA	NA	1	CH_M.up	OXNAD1
WZSP013274	1	TP_A.down	1	CH_M.down	OXR1
WZSP007618	NA	NA	1	TP_M.up	OXSM	Fatty acid biosynthesis;Biotin metabolism;Fatty acid metabolism
WZSP007914	NA	NA	2	CH_M.up,WJ_M.up	P2RX4	Calcium signaling pathway;Neuroactive ligand-receptor interaction
WZSP001817	NA	NA	1	QY_M.down	P2RY5	Neuroactive ligand-receptor interaction;PI3K-Akt signaling pathway;Pathways in cancer
WZSP003742	1	QY_A.down	1	CH_M.down	P4HA3	Arginine and proline metabolism
WZSP003736	NA	NA	1	CH_M.down	PAAF1
WZSP015598	1	TP_A.up	NA	NA	PADI2
WZSP016938	1	TP_A.up	NA	NA	PAF
WZSP016290	NA	NA	1	CH_M.down	PAK2	MAPK signaling pathway;ErbB signaling pathway;Ras signaling pathway;Axon guidance;Focal adhesion;T cell receptor signaling pathway;Regulation of actin cytoskeleton;Renal cell carcinoma
WZSP005179	1	TP_A.down	NA	NA	PAPPA2
WZSP003311	NA	NA	1	CH_M.down	PAQR3
WZSP008364	NA	NA	1	CH_M.up	PARF
WZSP005781	1	YC_A.up	NA	NA	PARP11
WZSP000443	NA	NA	2	NJ_M.down,WJ_M.down	PARVB	Focal adhesion
WZSP001388	NA	NA	1	CH_M.down	PBLD
WZSP016576	NA	NA	1	CH_M.down	PBX1	Transcriptional misregulation in cancer
WZSP016575	NA	NA	1	CH_M.down	PBX1	Transcriptional misregulation in cancer
WZSP017837	3	TP_A.down,NJ_A.down,YC_A.down	NA	NA	PCDH11X
WZSP003972	NA	NA	1	CH_M.down	PCDH9
WZSP009966	4	CH_A.up,TP_A.up,NJ_A.up,QY_A.up	NA	NA	PCDHAC2
WZSP020326	3	TP_A.up,QY_A.up,YC_A.up	NA	NA	PCDHB3
WZSP012464	NA	NA	1	CH_M.down	PCGF5	Signaling pathways regulating pluripotency of stem cells
WZSP006497	1	TP_A.up	NA	NA	PCNP
WZSP012554	NA	NA	1	CH_M.down	PCNX
WZSP013664	NA	NA	1	CH_M.up	PCTP
WZSP006045	NA	NA	1	CH_M.up	PDCD6
WZSP012935	NA	NA	1	CH_M.up	PDDC1
WZSP011661	2	TP_A.up,QY_A.up	NA	NA	PDE1C	Purine metabolism;Calcium signaling pathway;Renin secretion;Morphine addiction
WZSP012074	1	YC_A.down	NA	NA	PDE4D
WZSP002163	NA	NA	1	CH_M.down	PDE4DIP
WZSP016433	NA	NA	2	CH_M.down,TP_M.down	PDE7B	Purine metabolism;Morphine addiction
WZSP012000	NA	NA	1	CH_M.up	PDF
WZSP015721	2	CH_A.up,TP_A.up	NA	NA	PDHB	Glycolysis / Gluconeogenesis;Citrate cycle (TCA cycle);Pyruvate metabolism;Carbon metabolism;HIF-1 signaling pathway;Glucagon signaling pathway;Central carbon metabolism in cancer
WZSP003596	NA	NA	2	CH_M.down,TP_M.down	PDK3
WZSP012865	NA	NA	1	CH_M.up	PDLIM4
WZSP015343	NA	NA	1	CH_M.down	PDRG1
WZSP011512	NA	NA	1	CH_M.down	PDSS2	Terpenoid backbone biosynthesis
WZSP015659	NA	NA	1	CH_M.down	PDZD8
WZSP018687	NA	NA	1	CH_M.up	PDZK1IP1
WZSP013621	1	QY_A.down	NA	NA	PECI	Fatty acid degradation;Peroxisome
WZSP004784	NA	NA	1	CH_M.up	PELO	mRNA surveillance pathway
WZSP015447	1	TP_A.down	NA	NA	PENK
WZSP004464	NA	NA	1	CH_M.up	PER1	Circadian rhythm;Circadian rhythm - fly;Circadian entrainment;Herpes simplex infection
WZSP018492	NA	NA	2	CH_M.up,TP_M.up	PET112L	Aminoacyl-tRNA biosynthesis
WZSP006706	1	YC_A.down	NA	NA	PEX3	Peroxisome
WZSP011140	1	TP_A.up	NA	NA	PFKFB1	Fructose and mannose metabolism;AMPK signaling pathway;Glucagon signaling pathway
WZSP002506	NA	NA	2	CH_M.down,YN_M.down	PFKFB3	Fructose and mannose metabolism;HIF-1 signaling pathway;AMPK signaling pathway
WZSP004179	NA	NA	1	CH_M.down	PFTK1	Transcriptional misregulation in cancer
WZSP007385	NA	NA	1	CH_M.down	PFTK2
WZSP000528	NA	NA	1	CH_M.up	PGM2	Glycolysis / Gluconeogenesis;Pentose phosphate pathway;Galactose metabolism;Purine metabolism;Starch and sucrose metabolism;Amino sugar and nucleotide sugar metabolism
WZSP003743	NA	NA	1	CH_M.down	PGM2L1	Starch and sucrose metabolism
WZSP011882	1	TP_A.up	1	CH_M.up	PGPEP1
WZSP006708	NA	NA	1	CH_M.down	PHACTR2
WZSP015519	NA	NA	1	CH_M.down	PHC3
WZSP001455	NA	NA	2	CH_M.down,WJ_M.down	PHF17
WZSP019725	NA	NA	1	CH_M.down	PHF21A
WZSP008249	NA	NA	1	CH_M.down	PHF6
WZSP001967	2	NJ_A.down,YC_A.down	2	NJ_M.down,QY_M.down	PHGDH	Glycine, serine and threonine metabolism;Methane metabolism;Carbon metabolism;Biosynthesis of amino acids
WZSP005988	NA	NA	1	CH_M.down	PHKA1	Calcium signaling pathway;Insulin signaling pathway;Glucagon signaling pathway
WZSP008365	NA	NA	1	CH_M.up	PHPT1
WZSP003131	1	TP_A.down	NA	NA	PIBF1
WZSP002091	1	TP_A.up	NA	NA	PICK1
WZSP008676	1	NJ_A.up	NA	NA	PIGF	Glycosylphosphatidylinositol(GPI)-anchor biosynthesis
WZSP012706	NA	NA	4	CH_M.up,TP_M.up,NJ_M.up,QY_M.up	PIGM	Glycosylphosphatidylinositol(GPI)-anchor biosynthesis
WZSP013229	NA	NA	1	CH_M.up	PIGQ	Glycosylphosphatidylinositol(GPI)-anchor biosynthesis
WZSP011937	NA	NA	1	CH_M.up	PIGT	Glycosylphosphatidylinositol(GPI)-anchor biosynthesis
WZSP005792	NA	NA	2	CH_M.up,TP_M.up	PIGY	Glycosylphosphatidylinositol(GPI)-anchor biosynthesis
WZSP008072	NA	NA	1	CH_M.down	PIK3R3	ErbB signaling pathway;Ras signaling pathway;Rap1 signaling pathway;cGMP-PKG signaling pathway;cAMP signaling pathway;Chemokine signaling pathway;HIF-1 signaling pathway;FoxO signaling pathway;Phosphatidylinositol signaling system;Sphingolipid signaling pathway;mTOR signaling pathway;PI3K-Akt signaling pathway;AMPK signaling pathway;Apoptosis;Adrenergic signaling in cardiomyocytes;VEGF signaling …
WZSP017006	2	TP_A.up,YN_A.up	1	YN_M.up	PILRA	Herpes simplex infection
WZSP001126	1	TP_A.up	NA	NA	PILRA	Herpes simplex infection
WZSP006155	NA	NA	1	TP_M.up	PINK1	Parkinson's disease
WZSP004329	NA	NA	1	WJ_M.up	PIP
WZSP010171	NA	NA	1	CH_M.up	PITX3
WZSP005011	1	TP_A.up	NA	NA	PKIG
WZSP012845	1	TP_A.up	1	CH_M.up	PKN3	PI3K-Akt signaling pathway;Salmonella infection
WZSP018181	NA	NA	1	CH_M.down	PKNOX2
WZSP002088	NA	NA	1	TP_M.up	PLA2G6	Glycerophospholipid metabolism;Ether lipid metabolism;Arachidonic acid metabolism;Linoleic acid metabolism;alpha-Linolenic acid metabolism;Ras signaling pathway;Vascular smooth muscle contraction;Inflammatory mediator regulation of TRP channels
WZSP018461	NA	NA	1	CH_M.up	PLAC9
WZSP015451	1	TP_A.down	NA	NA	PLAG1
WZSP019538	1	TP_A.up	NA	NA	PLAUR	Complement and coagulation cascades;Proteoglycans in cancer
WZSP003371	NA	NA	2	TP_M.down,YN_M.down	PLBD1
WZSP005576	NA	NA	1	CH_M.up	PLCD1	Inositol phosphate metabolism;Calcium signaling pathway;Phosphatidylinositol signaling system;Thyroid hormone signaling pathway
WZSP008941	1	TP_A.down	NA	NA	PLCH2	Inositol phosphate metabolism
WZSP007082	1	TP_A.up	NA	NA	PLEK
WZSP009364	1	TP_A.up	NA	NA	PLEKHA2
WZSP006057	NA	NA	1	CH_M.up	PLEKHF1
WZSP009646	NA	NA	1	CH_M.up	PLEKHO1
WZSP012294	NA	NA	1	CH_M.up	PLOD3	Lysine degradation;Other types of O-glycan biosynthesis
WZSP011960	NA	NA	1	CH_M.up	PLTP	PPAR signaling pathway
WZSP004221	4	CH_A.up,TP_A.up,NJ_A.up,QY_A.up	5	CH_M.up,TP_M.up,NJ_M.up,QY_M.up,YN_M.up	PM20D1
WZSP000307	NA	NA	4	CH_M.up,TP_M.up,NJ_M.up,QY_M.up	PM20D1
WZSP002036	NA	NA	1	CH_M.up	PMM1	Fructose and mannose metabolism;Amino sugar and nucleotide sugar metabolism
WZSP000961	NA	NA	1	TP_M.up	PNMA1
WZSP000441	2	TP_A.up,NJ_A.up	1	TP_M.up	PNPLA3	Glycerolipid metabolism
WZSP003269	1	TP_A.down	NA	NA	POL
WZSP017387	NA	NA	1	CH_M.down	POLH	Fanconi anemia pathway
WZSP010158	NA	NA	1	CH_M.up	POLL	Base excision repair;Non-homologous end-joining
WZSP000806	NA	NA	1	CH_M.up	POLR1D	Purine metabolism;Pyrimidine metabolism;RNA polymerase;Cytosolic DNA-sensing pathway;Epstein-Barr virus infection
WZSP012928	NA	NA	1	CH_M.up	POLR2L	Purine metabolism;Pyrimidine metabolism;RNA polymerase;Cytosolic DNA-sensing pathway;Huntington's disease;Epstein-Barr virus infection
WZSP002038	NA	NA	4	CH_M.up,TP_M.up,WJ_M.up,YN_M.up	POLR3H	Purine metabolism;Pyrimidine metabolism;RNA polymerase;Cytosolic DNA-sensing pathway;Epstein-Barr virus infection
WZSP006677	NA	NA	1	CH_M.up	POLRMT
WZSP006058	NA	NA	2	CH_M.up,YN_M.up	POP4	Ribosome biogenesis in eukaryotes;RNA transport
WZSP002536	NA	NA	6	CH_M.up,TP_M.up,QY_M.up,WJ_M.up,YC_M.up,YN_M.up	POPDC2
WZSP006923	NA	NA	3	CH_M.up,TP_M.up,NJ_M.up	PPAPDC2
WZSP016194	NA	NA	1	WJ_M.up	PPARD	PPAR signaling pathway;Wnt signaling pathway;Pathways in cancer;Acute myeloid leukemia
WZSP000175	NA	NA	1	WJ_M.up	PPARGC1A	AMPK signaling pathway;Insulin signaling pathway;Adipocytokine signaling pathway;Glucagon signaling pathway;Huntington's disease
WZSP017549	NA	NA	1	YC_M.up	PPFIBP2
WZSP007644	NA	NA	1	TP_M.down	PPIA	Cationic antimicrobial peptide (CAMP) resistance
WZSP007399	1	TP_A.down	NA	NA	PPIL3
WZSP002361	1	TP_A.up	NA	NA	PPL
WZSP013760	3	TP_A.up,NJ_A.up,YC_A.up	NA	NA	PPM1J
WZSP005795	NA	NA	1	CH_M.down	PPM1K
WZSP000664	NA	NA	1	CH_M.down	PPM1L
WZSP005678	1	QY_A.down	NA	NA	PPP1R13B
WZSP006842	NA	NA	1	CH_M.up	PPP1R13L
WZSP007778	NA	NA	2	CH_M.up,TP_M.up	PPP1R15A	Protein processing in endoplasmic reticulum
WZSP004150	NA	NA	1	CH_M.down	PPP1R9A
WZSP000509	NA	NA	1	CH_M.down	PPP2R3A	mRNA surveillance pathway;Sphingolipid signaling pathway;PI3K-Akt signaling pathway;AMPK signaling pathway;Adrenergic signaling in cardiomyocytes;Dopaminergic synapse
WZSP002803	1	YN_A.down	NA	NA	PPP4R4
WZSP018621	1	TP_A.up	NA	NA	PRAM1
WZSP019596	NA	NA	1	CH_M.down	PRDM5
WZSP008064	2	CH_A.up,TP_A.up	NA	NA	PRDX1	Peroxisome
WZSP008685	NA	NA	1	CH_M.down	PREPL
WZSP015404	NA	NA	1	CH_M.down	PREX2
WZSP005118	NA	NA	2	CH_M.up,TP_M.up	PRG4
WZSP005434	NA	NA	1	CH_M.up	PRICKLE3
WZSP000155	1	CH_A.up	1	CH_M.down	PRKAA2	FoxO signaling pathway;Regulation of autophagy;mTOR signaling pathway;PI3K-Akt signaling pathway;AMPK signaling pathway;Circadian rhythm;Insulin signaling pathway;Adipocytokine signaling pathway;Oxytocin signaling pathway;Glucagon signaling pathway;Non-alcoholic fatty liver disease (NAFLD);Hypertrophic cardiomyopathy (HCM)
WZSP006465	NA	NA	1	CH_M.down	PRKAB2	FoxO signaling pathway;AMPK signaling pathway;Circadian rhythm;Insulin signaling pathway;Adipocytokine signaling pathway;Oxytocin signaling pathway;Glucagon signaling pathway;Non-alcoholic fatty liver disease (NAFLD);Hypertrophic cardiomyopathy (HCM)
WZSP018673	NA	NA	1	CH_M.down	PRKACB	MAPK signaling pathway;Ras signaling pathway;Calcium signaling pathway;cAMP signaling pathway;Chemokine signaling pathway;Meiosis - yeast;Oocyte meiosis;Apoptosis;Adrenergic signaling in cardiomyocytes;Vascular smooth muscle contraction;Wnt signaling pathway;Hedgehog signaling pathway;Gap junction;Platelet activation;Circadian entrainment;Long-term potentiation;Retrograde endocannabinoid signalin…
WZSP017883	NA	NA	3	CH_M.up,WJ_M.up,YC_M.up	PRKAG2	FoxO signaling pathway;AMPK signaling pathway;Circadian rhythm;Insulin signaling pathway;Adipocytokine signaling pathway;Oxytocin signaling pathway;Glucagon signaling pathway;Non-alcoholic fatty liver disease (NAFLD);Hypertrophic cardiomyopathy (HCM)
WZSP018903	NA	NA	1	CH_M.down	PRKAR2A	Apoptosis;Insulin signaling pathway
WZSP011832	NA	NA	1	CH_M.up	PRKCDBP
WZSP015518	NA	NA	1	CH_M.down	PRKCI	Rap1 signaling pathway;Endocytosis;Hippo signaling pathway;Hippo signaling pathway - fly;Tight junction;Platelet activation;Insulin signaling pathway
WZSP014483	NA	NA	1	CH_M.down	PRKRA
WZSP001330	4	CH_A.down,TP_A.down,QY_A.down,YN_A.down	4	CH_M.down,TP_M.down,QY_M.down,YN_M.down	PRO-POL
WZSP011759	NA	NA	1	NJ_M.down	PRPS2
WZSP002566	NA	NA	6	CH_M.up,TP_M.up,NJ_M.up,QY_M.up,WJ_M.up,YN_M.up	PRRG1
WZSP007812	NA	NA	1	QY_M.down	PRRG2
WZSP006876	NA	NA	3	TP_M.up,QY_M.up,YN_M.up	PRRG4
WZSP008503	NA	NA	1	YN_M.down	PRTFDC1
WZSP006064	1	YN_A.down	NA	NA	PSCA
WZSP010953	NA	NA	2	TP_M.down,QY_M.down	PSENEN	Notch signaling pathway;Alzheimer's disease
WZSP012196	NA	NA	1	CH_M.up	PSMB3	Proteasome
WZSP016682	NA	NA	1	CH_M.up	PSMG3
WZSP007574	1	TP_A.up	NA	NA	PSPH	Glycine, serine and threonine metabolism;Methane metabolism;Carbon metabolism;Biosynthesis of amino acids
WZSP006766	NA	NA	1	CH_M.down	PSTPIP2
WZSP016880	NA	NA	1	WJ_M.down	PTDSS1	Glycerophospholipid metabolism
WZSP012826	1	CH_A.up	1	CH_M.up	PTGES2	Arachidonic acid metabolism
WZSP018966	NA	NA	2	CH_M.up,TP_M.up	PTGR1
WZSP000959	1	TP_A.down	NA	NA	PTGR2
WZSP005916	1	TP_A.down	1	TP_M.down	PTPLA	Fatty acid elongation;Biosynthesis of unsaturated fatty acids;Fatty acid metabolism
WZSP019752	3	CH_A.up,TP_A.up,NJ_A.up	NA	NA	PTPMT1
WZSP012967	NA	NA	1	WJ_M.up	PTPN1	Adherens junction;Insulin signaling pathway
WZSP002189	NA	NA	1	CH_M.down	PTPN11	MAPK signaling pathway - fly;Ras signaling pathway;Jak-STAT signaling pathway;Natural killer cell mediated cytotoxicity;Leukocyte transendothelial migration;Neurotrophin signaling pathway;Adipocytokine signaling pathway;Epithelial cell signaling in Helicobacter pylori infection;Herpes simplex infection;Proteoglycans in cancer;Renal cell carcinoma;Chronic myeloid leukemia
WZSP002774	1	TP_A.down	NA	NA	PTPN2
WZSP008833	NA	NA	1	CH_M.down	PTPN4
WZSP011975	NA	NA	1	WJ_M.up	PTPRE
WZSP020079	1	TP_A.down	NA	NA	PURG
WZSP013041	NA	NA	1	CH_M.up	PUS1
WZSP012314	NA	NA	1	WJ_M.up	PYCARD	NOD-like receptor signaling pathway;Cytosolic DNA-sensing pathway;Salmonella infection;Pertussis;Legionellosis;Influenza A
WZSP017093	NA	NA	1	CH_M.down	PYGO1
WZSP013073	1	TP_A.down	NA	NA	QCCE-20373	Steroid biosynthesis
WZSP010853	NA	NA	1	CH_M.up	QDPR	Folate biosynthesis
WZSP006535	NA	NA	1	CH_M.up	QIL1
WZSP006875	NA	NA	1	CH_M.down	QSER1
WZSP015662	NA	NA	1	CH_M.down	RAB11FIP2	Endocytosis
WZSP018707	1	TP_A.up	NA	NA	RAB17
WZSP010079	NA	NA	1	CH_M.up	RAB4B
WZSP009848	NA	NA	1	CH_M.up	RABAC1
WZSP019963	NA	NA	1	CH_M.down	RAD26L
WZSP009862	1	TP_A.down	NA	NA	RAD50	Homologous recombination;Non-homologous end-joining
WZSP001244	NA	NA	1	CH_M.down	RAD51L1	Homologous recombination
WZSP013496	NA	NA	1	CH_M.up	RAD51L3	Homologous recombination
WZSP005759	1	TP_A.down	NA	NA	RAD52	Homologous recombination
WZSP004626	NA	NA	2	CH_M.down,WJ_M.down	RAD54B	Homologous recombination
WZSP001063	1	TP_A.up	2	CH_M.up,TP_M.up	RAMP3	Vascular smooth muscle contraction
WZSP008474	NA	NA	2	CH_M.down,TP_M.down	RAP1GDS1
WZSP002639	1	TP_A.up	NA	NA	RAP2B
WZSP018149	NA	NA	1	CH_M.down	RAPGEF5	Ras signaling pathway;Rap1 signaling pathway
WZSP012254	2	TP_A.up,NJ_A.up	NA	NA	RARRES3
WZSP014998	NA	NA	1	CH_M.up	RASA4	Ras signaling pathway
WZSP018933	NA	NA	2	CH_M.up,WJ_M.up	RASGEF1A
WZSP003323	NA	NA	1	CH_M.up	RASGEF1B
WZSP010641	1	TP_A.up	NA	NA	RASSF4	Hippo signaling pathway - fly
WZSP004850	NA	NA	1	CH_M.down	RBMS3
WZSP005190	NA	NA	1	CH_M.down	RC3H1
WZSP009129	1	TP_A.up	NA	NA	RCAN1	Thyroid hormone signaling pathway;Oxytocin signaling pathway
WZSP010572	1	TP_A.up	1	CH_M.up	RCE1	Terpenoid backbone biosynthesis
WZSP006881	2	NJ_A.down,QY_A.down	NA	NA	RCN1
WZSP002653	1	TP_A.down	NA	NA	RCN2
WZSP016550	1	NJ_A.up	NA	NA	RCSD1
WZSP001468	6	CH_A.up,TP_A.up,NJ_A.up,WJ_A.up,YC_A.up,YN_A.up	NA	NA	RDH16	Retinol metabolism
WZSP020148	1	TP_A.up	NA	NA	RDH5	Retinol metabolism
WZSP010456	1	TP_A.up	NA	NA	REC8	Oocyte meiosis
WZSP006830	1	TP_A.up	1	CH_M.up	RELB	MAPK signaling pathway;NF-kappa B signaling pathway;Osteoclast differentiation;HTLV-I infection;Epstein-Barr virus infection
WZSP008328	NA	NA	1	CH_M.up	REXO4
WZSP009493	NA	NA	1	CH_M.up	RFNG	Other types of O-glycan biosynthesis;Notch signaling pathway
WZSP007417	NA	NA	1	CH_M.down	RFTN2
WZSP017089	NA	NA	1	CH_M.down	RFX7
WZSP008464	1	TP_A.down	NA	NA	RG9MTD2
WZSP005537	NA	NA	1	CH_M.up	RGC32
WZSP010257	1	TP_A.up	NA	NA	RGMB
WZSP004018	NA	NA	1	YN_M.down	RGS14	Rap1 signaling pathway
WZSP019780	1	TP_A.up	NA	NA	RGS17
WZSP016626	NA	NA	1	CH_M.up	RGS19
WZSP017301	1	TP_A.up	NA	NA	RGS2	cGMP-PKG signaling pathway;Oxytocin signaling pathway
WZSP016862	1	NJ_A.up	NA	NA	RGS22
WZSP015624	1	TP_A.down	NA	NA	RGS3	Axon guidance
WZSP007684	1	TP_A.up	NA	NA	RHBDF2
WZSP017588	NA	NA	1	CH_M.up	RHCG
WZSP001666	NA	NA	1	CH_M.up	RHEBL1
WZSP014641	1	TP_A.down	1	CH_M.down	RHOBTB3
WZSP001353	1	TP_A.up	NA	NA	RIMKLA	Alanine, aspartate and glutamate metabolism
WZSP004685	NA	NA	2	CH_M.up,WJ_M.up	RNASEH2B	DNA replication
WZSP004699	NA	NA	3	CH_M.up,WJ_M.up,YC_M.up	RNF115
WZSP011378	NA	NA	1	CH_M.down	RNF125	RIG-I-like receptor signaling pathway
WZSP007678	1	CH_A.up	NA	NA	RNF157
WZSP000574	2	NJ_A.up,YC_A.up	NA	NA	RNF32
WZSP017639	NA	NA	1	CH_M.down	RNF38
WZSP020126	NA	NA	1	CH_M.up	RNF41	Endocytosis
WZSP016158	NA	NA	1	CH_M.down	RNF8
WZSP015604	NA	NA	1	CH_M.down	ROD1
WZSP006275	NA	NA	1	CH_M.down	RPA2	DNA replication;Nucleotide excision repair;Mismatch repair;Homologous recombination;Fanconi anemia pathway
WZSP014253	1	CH_A.up	NA	NA	RPE	Pentose phosphate pathway;Pentose and glucuronate interconversions;Carbon fixation in photosynthetic organisms;Carbon metabolism;Biosynthesis of amino acids
WZSP015514	1	TP_A.down	NA	NA	RPL22L1	Ribosome
WZSP017495	NA	NA	1	CH_M.up	RPL27	Ribosome
WZSP011403	1	TP_A.up	NA	NA	RPL32	Ribosome
WZSP004418	NA	NA	1	CH_M.down	RPRD1A
WZSP006642	NA	NA	1	CH_M.up	RPS15	Ribosome
WZSP002062	NA	NA	1	CH_M.up	RPS19BP1
WZSP001882	3	CH_A.up,TP_A.up,YC_A.up	NA	NA	RPS26
WZSP015878	1	TP_A.down	NA	NA	RPS27	Ribosome
WZSP006246	1	TP_A.up	NA	NA	RPS6KA1	MAPK signaling pathway;Oocyte meiosis;mTOR signaling pathway;Long-term potentiation;Neurotrophin signaling pathway;Progesterone-mediated oocyte maturation
WZSP000939	1	TP_A.up	NA	NA	RPS6KL1
WZSP012883	NA	NA	1	CH_M.up	RPS9	Ribosome
WZSP018319	1	TP_A.down	NA	NA	RPSA
WZSP013867	1	TP_A.down	NA	NA	RRAGD	mTOR signaling pathway
WZSP013628	NA	NA	1	CH_M.down	RREB1
WZSP016849	NA	NA	1	CH_M.down	RRM2B	Purine metabolism;Pyrimidine metabolism;Glutathione metabolism;p53 signaling pathway
WZSP012152	NA	NA	1	CH_M.up	RRP9
WZSP015575	NA	NA	1	CH_M.down	RSC1A1
WZSP008104	1	NJ_A.down	NA	NA	RSPO3
WZSP011176	NA	NA	1	CH_M.down	RTP4
WZSP018164	1	QY_A.up	NA	NA	RUNDC3B
WZSP009127	NA	NA	2	CH_M.up,WJ_M.up	RUNX1
WZSP005935	1	NJ_A.down	NA	NA	RXFP1	Neuroactive ligand-receptor interaction
WZSP015903	NA	NA	2	CH_M.up,TP_M.up	S100A12
WZSP015896	NA	NA	2	CH_M.up,TP_M.up	S100A3
WZSP015897	1	TP_A.up	NA	NA	S100A4
WZSP015904	NA	NA	1	CH_M.up	S100A9
WZSP010673	NA	NA	1	CH_M.up	SAC3D1
WZSP015610	NA	NA	1	WJ_M.up	SAL1
WZSP007954	NA	NA	1	CH_M.down	SBNO1
WZSP000836	NA	NA	1	CH_M.down	SCAMP1
WZSP008024	NA	NA	1	TP_M.up	SCD	Biosynthesis of unsaturated fatty acids;Fatty acid metabolism;PPAR signaling pathway;AMPK signaling pathway
WZSP014292	NA	NA	1	WJ_M.up	SCGB2A2
WZSP018117	1	TP_A.up	NA	NA	SCIN	Fc gamma R-mediated phagocytosis;Regulation of actin cytoskeleton;Viral carcinogenesis
WZSP011747	2	NJ_A.down,QY_A.down	NA	NA	SCN3B
WZSP005826	NA	NA	1	CH_M.up	SCRN2
WZSP011933	NA	NA	1	CH_M.up	SDC4	ECM-receptor interaction;Cell adhesion molecules (CAMs);Proteoglycans in cancer
WZSP010968	NA	NA	1	CH_M.up	SDHAF1
WZSP019163	NA	NA	2	CH_M.down,NJ_M.down	SEC23A
WZSP004646	NA	NA	1	CH_M.up	SECTM1A
WZSP016357	NA	NA	2	CH_M.up,TP_M.up	SELENBP1
WZSP001313	NA	NA	1	CH_M.up	SELS	Protein processing in endoplasmic reticulum
WZSP004639	1	YC_A.down	NA	NA	SEPHS1	Selenocompound metabolism
WZSP006085	1	NJ_A.up	NA	NA	SEPT11	Bacterial invasion of epithelial cells
WZSP007739	1	TP_A.up	NA	NA	SEPW1
WZSP008704	1	TP_A.down	NA	NA	SERF1
WZSP017150	1	TP_A.up	NA	NA	SERPINA1
WZSP013609	1	NJ_A.up	NA	NA	SERPINB6	Amoebiasis
WZSP017973	1	TP_A.up	NA	NA	SERPINE2
WZSP003758	1	NJ_A.down	NA	NA	SERPINH1
WZSP006619	NA	NA	1	CH_M.up	SF3A2	Spliceosome
WZSP018412	NA	NA	1	CH_M.up	SF3B4
WZSP018100	NA	NA	1	TP_M.up	SFRP5	Wnt signaling pathway
WZSP003619	NA	NA	1	CH_M.down	SGCB	Hypertrophic cardiomyopathy (HCM);Arrhythmogenic right ventricular cardiomyopathy (ARVC);Dilated cardiomyopathy;Viral myocarditis
WZSP000783	2	TP_A.down,NJ_A.down	NA	NA	SGCG	Hypertrophic cardiomyopathy (HCM);Arrhythmogenic right ventricular cardiomyopathy (ARVC);Dilated cardiomyopathy;Viral myocarditis
WZSP002656	NA	NA	1	CH_M.down	SGK269
WZSP008427	NA	NA	1	CH_M.down	SGMS2	Sphingolipid metabolism;Sphingolipid signaling pathway
WZSP019997	NA	NA	1	CH_M.down	SGPL1	Sphingolipid metabolism;Sphingolipid signaling pathway
WZSP009457	1	TP_A.up	NA	NA	SGSH	Glycosaminoglycan degradation;Lysosome
WZSP013650	5	CH_A.down,TP_A.down,QY_A.down,YC_A.down,YN_A.down	NA	NA	SH2D4A
WZSP000236	NA	NA	1	CH_M.up	SH2D6
WZSP019360	NA	NA	2	CH_M.up,YN_M.up	SH3BP5
WZSP017655	NA	NA	1	CH_M.up	SHB
WZSP001605	NA	NA	1	CH_M.up	SHMT1
WZSP009869	1	TP_A.up	NA	NA	SHROOM1	Tight junction
WZSP006087	1	TP_A.up	NA	NA	SHROOM3	Tight junction
WZSP013801	1	TP_A.up	1	CH_M.up	SIGLEC10
WZSP009485	NA	NA	1	CH_M.up	SIRT7
WZSP014753	NA	NA	1	CH_M.down	SIX4	Transcriptional misregulation in cancer
WZSP004713	NA	NA	3	CH_M.down,TP_M.down,WJ_M.down	SKP2	FoxO signaling pathway;Cell cycle;Ubiquitin mediated proteolysis;Herpes simplex infection;Epstein-Barr virus infection;Pathways in cancer;Viral carcinogenesis;Small cell lung cancer
WZSP015923	1	TP_A.up	NA	NA	SLA
WZSP012724	NA	NA	2	CH_M.up,WJ_M.up	SLAMF7
WZSP003628	NA	NA	1	TP_M.up	SLC10A4
WZSP018036	1	TP_A.up	NA	NA	SLC11A1	Lysosome;Mineral absorption
WZSP005047	NA	NA	1	CH_M.down	SLC12A2	Salivary secretion;Pancreatic secretion;Vibrio cholerae infection
WZSP004524	1	CH_A.up	1	CH_M.up	SLC16A13
WZSP010228	1	NJ_A.down	NA	NA	SLC16A2	Thyroid hormone signaling pathway
WZSP004093	NA	NA	1	QY_M.down	SLC17A5	Lysosome
WZSP010478	NA	NA	1	CH_M.up	SLC22A17
WZSP010331	1	CH_A.up	NA	NA	SLC25A1
WZSP017818	NA	NA	3	CH_M.up,TP_M.up,YN_M.up	SLC25A15
WZSP012825	NA	NA	1	CH_M.up	SLC25A25
WZSP009823	NA	NA	1	CH_M.down	SLC25A36
WZSP001832	NA	NA	1	CH_M.up	SLC25A38
WZSP014892	1	TP_A.up	NA	NA	SLC25A39
WZSP009344	NA	NA	1	CH_M.up	SLC25A4	Calcium signaling pathway;cGMP-PKG signaling pathway;Parkinson's disease;Huntington's disease;HTLV-I infection
WZSP003854	NA	NA	1	CH_M.up	SLC25A5	Calcium signaling pathway;cGMP-PKG signaling pathway;Parkinson's disease;Huntington's disease;HTLV-I infection
WZSP012171	NA	NA	1	CH_M.up	SLC25A6
WZSP009458	1	YN_A.up	NA	NA	SLC26A11
WZSP003241	NA	NA	2	CH_M.down,TP_M.down	SLC26A7	Gastric acid secretion
WZSP004510	NA	NA	1	CH_M.up	SLC2A4	FoxO signaling pathway;AMPK signaling pathway;Insulin signaling pathway;Adipocytokine signaling pathway;Type II diabetes mellitus
WZSP008893	4	CH_A.up,TP_A.up,NJ_A.up,QY_A.up	3	CH_M.up,TP_M.up,YN_M.up	SLC2A5	Carbohydrate digestion and absorption
WZSP001012	NA	NA	1	CH_M.down	SLC30A4
WZSP005422	NA	NA	1	CH_M.up	SLC35A2
WZSP009607	NA	NA	1	CH_M.down	SLC35A3
WZSP013056	1	TP_A.down	NA	NA	SLC36A2
WZSP011708	1	TP_A.up	2	TP_M.down,WJ_M.down	SLC37A4	Carbohydrate digestion and absorption
WZSP010000	1	TP_A.up	NA	NA	SLC39A14
WZSP014321	NA	NA	1	CH_M.up	SLC3A2	Protein digestion and absorption
WZSP001598	NA	NA	1	TP_M.up	SLC44A5	Choline metabolism in cancer
WZSP000817	1	TP_A.down	NA	NA	SLC46A3
WZSP009575	1	TP_A.up	NA	NA	SLC4A11
WZSP017771	NA	NA	3	CH_M.down,TP_M.down,YN_M.down	SLC4A4	Proximal tubule bicarbonate reclamation;Pancreatic secretion;Bile secretion
WZSP016466	1	TP_A.down	NA	NA	SLC5A6	Vitamin digestion and absorption
WZSP015229	NA	NA	1	CH_M.up	SLC6A8
WZSP000820	1	TP_A.up	NA	NA	SLC7A1	MicroRNAs in cancer
WZSP019476	NA	NA	1	CH_M.down	SLC7A2
WZSP016756	NA	NA	1	CH_M.down	SLC9A2
WZSP013165	NA	NA	1	CH_M.up	SLC9A3R2	Aldosterone-regulated sodium reabsorption
WZSP001207	NA	NA	1	CH_M.up	SLCO3A1
WZSP010863	3	CH_A.down,NJ_A.down,QY_A.down	NA	NA	SLIT2	Axon guidance
WZSP018373	1	NJ_A.down	NA	NA	SLIT3	Axon guidance
WZSP011930	2	TP_A.up,YN_A.up	1	TP_M.up	SLPI
WZSP009904	NA	NA	1	CH_M.down	SMAD5	TGF-beta signaling pathway;Signaling pathways regulating pluripotency of stem cells
WZSP013322	1	TP_A.up	NA	NA	SMAP2	Endocytosis
WZSP001607	NA	NA	1	CH_M.up	SMCR7
WZSP005497	NA	NA	1	CH_M.down	SMG1	mRNA surveillance pathway
WZSP011833	NA	NA	1	CH_M.up	SMPD1	Sphingolipid metabolism;Sphingolipid signaling pathway;Lysosome
WZSP008118	NA	NA	1	CH_M.up	SMPDL3A
WZSP010531	1	CH_A.up	NA	NA	SMPX
WZSP003041	1	TP_A.down	NA	NA	SMU1
WZSP010398	NA	NA	1	CH_M.down	SMURF2	Ubiquitin mediated proteolysis;Endocytosis;TGF-beta signaling pathway
WZSP000210	NA	NA	1	CH_M.down	SMYD1
WZSP005108	NA	NA	1	TP_M.up	SMYD2
WZSP001416	1	QY_A.up	NA	NA	SNAP91
WZSP005786	NA	NA	3	CH_M.up,TP_M.up,YC_M.up	SNCA	Alzheimer's disease;Parkinson's disease
WZSP016005	NA	NA	2	TP_M.up,NJ_M.up	SNCG
WZSP013312	NA	NA	3	CH_M.down,WJ_M.down,YN_M.down	SNTB1
WZSP001095	2	TP_A.up,NJ_A.up	NA	NA	SNX10
WZSP018134	NA	NA	1	CH_M.down	SNX13
WZSP011953	NA	NA	1	CH_M.up	SNX21
WZSP016935	NA	NA	2	CH_M.up,QY_M.up	SNX22
WZSP011514	1	NJ_A.down	NA	NA	SOBP
WZSP005836	NA	NA	1	CH_M.down	SOCS7	Jak-STAT signaling pathway;Prolactin signaling pathway
WZSP015367	1	QY_A.down	NA	NA	SOHLH2
WZSP013701	NA	NA	1	CH_M.down	SORT1	Lysosome;Neurotrophin signaling pathway
WZSP003024	NA	NA	1	CH_M.down	SOX6
WZSP009709	1	TP_A.down	NA	NA	SPEF2
WZSP007681	3	TP_A.up,YC_A.up,YN_A.up	1	CH_M.up	SPHK1	Sphingolipid metabolism;Calcium signaling pathway;Sphingolipid signaling pathway;VEGF signaling pathway;Fc gamma R-mediated phagocytosis;Tuberculosis
WZSP019747	1	TP_A.up	NA	NA	SPI1	Osteoclast differentiation;HTLV-I infection;Epstein-Barr virus infection;Pathways in cancer;Transcriptional misregulation in cancer;Acute myeloid leukemia
WZSP016439	NA	NA	1	CH_M.down	SPIN1
WZSP010525	NA	NA	1	CH_M.down	SPIN3
WZSP016839	NA	NA	1	CH_M.down	SPOPL
WZSP013182	NA	NA	1	CH_M.up	SPSB3
WZSP013183	NA	NA	1	CH_M.up	SPSB3
WZSP009822	1	TP_A.up	NA	NA	SPSB4
WZSP002998	NA	NA	1	WJ_M.up	SPTY2D1
WZSP009776	NA	NA	2	CH_M.up,YN_M.up	SQSTM1	Osteoclast differentiation
WZSP002028	1	TP_A.up	NA	NA	SREBF2
WZSP019501	NA	NA	1	CH_M.up	SRXN1
WZSP014469	NA	NA	1	CH_M.down	SSFA2
WZSP003534	NA	NA	1	CH_M.down	SSH2	Regulation of actin cytoskeleton
WZSP005357	NA	NA	1	CH_M.up	SSNA1
WZSP007298	2	TP_A.up,YC_A.up	NA	NA	ST14	MicroRNAs in cancer
WZSP012820	NA	NA	1	QY_M.down	ST6GALNAC4	Glycosphingolipid biosynthesis - ganglio series
WZSP001206	NA	NA	1	WJ_M.down	ST8SIA2
WZSP010254	NA	NA	1	CH_M.down	ST8SIA4
WZSP006759	NA	NA	1	CH_M.up	ST8SIA5	Glycosphingolipid biosynthesis - ganglio series
WZSP008318	NA	NA	1	CH_M.up	STARD10
WZSP009980	NA	NA	1	WJ_M.up	STC1
WZSP004187	NA	NA	1	QY_M.down	STEAP4
WZSP010708	NA	NA	1	YN_M.up	STIP1	Prion diseases
WZSP013018	NA	NA	1	CH_M.down	STMN4
WZSP017810	1	NJ_A.up	NA	NA	STOML3
WZSP018178	NA	NA	1	CH_M.down	STT3A	N-Glycan biosynthesis;Various types of N-glycan biosynthesis;Protein processing in endoplasmic reticulum
WZSP008168	NA	NA	2	CH_M.up,WJ_M.up	STX3	SNARE interactions in vesicular transport;Synaptic vesicle cycle
WZSP008638	NA	NA	1	CH_M.down	STYX
WZSP001811	2	TP_A.down,YN_A.down	NA	NA	SUCLA2	Citrate cycle (TCA cycle);Propanoate metabolism;Carbon metabolism
WZSP015693	1	TP_A.down	NA	NA	SUCLG2	Citrate cycle (TCA cycle);Propanoate metabolism;Carbon metabolism
WZSP012380	1	QY_A.down	NA	NA	SULT1A1	Chemical carcinogenesis
WZSP008325	NA	NA	1	CH_M.up	SURF2
WZSP004630	2	NJ_A.up,QY_A.up	NA	NA	SUV39H2	Lysine degradation
WZSP016668	2	TP_A.up,QY_A.up	NA	NA	SYCP2
WZSP019839	2	TP_A.up,QY_A.up	NA	NA	SYCP2L
WZSP018243	NA	NA	1	CH_M.down	SYNE2
WZSP016222	1	TP_A.up	NA	NA	SYNGAP1	Ras signaling pathway
WZSP014877	NA	NA	2	TP_M.up,QY_M.up	SYT15
WZSP011299	1	TP_A.up	NA	NA	TACR1	Calcium signaling pathway;Neuroactive ligand-receptor interaction;Measles
WZSP009969	1	TP_A.down	NA	NA	TAF7	Basal transcription factors
WZSP008599	1	TP_A.down	1	CH_M.up	TAGLN
WZSP008026	NA	NA	1	CH_M.down	TBC1D4	Thyroid hormone signaling pathway
WZSP004884	NA	NA	1	CH_M.down	TBC1D5
WZSP001061	NA	NA	1	CH_M.up	TBRG4
WZSP017141	4	TP_A.down,NJ_A.down,QY_A.down,WJ_A.down	NA	NA	TBX1
WZSP013544	2	TP_A.up,NJ_A.up	NA	NA	TBX18
WZSP000145	NA	NA	1	CH_M.up	TCEAL1
WZSP004292	NA	NA	1	CH_M.down	TCF4
WZSP010141	NA	NA	1	NJ_M.up	TCF7L1
WZSP010608	1	TP_A.up	NA	NA	TCIRG1	Oxidative phosphorylation;Lysosome;Phagosome;Synaptic vesicle cycle;Collecting duct acid secretion;Vibrio cholerae infection;Epithelial cell signaling in Helicobacter pylori infection;Tuberculosis;Rheumatoid arthritis
WZSP002313	NA	NA	1	QY_M.down	TCN2	Vitamin digestion and absorption
WZSP016199	1	TP_A.up	NA	NA	TCP11
WZSP016014	NA	NA	1	CH_M.down	TCP11L1
WZSP020235	NA	NA	1	CH_M.up	TES
WZSP001393	NA	NA	1	CH_M.down	TET1
WZSP019152	NA	NA	1	CH_M.up	TGAS113E22.1	Alcoholism;Transcriptional misregulation in cancer;Systemic lupus erythematosus
WZSP006996	4	CH_A.down,TP_A.down,NJ_A.down,QY_A.down	NA	NA	TGFB3	MAPK signaling pathway;Cytokine-cytokine receptor interaction;FoxO signaling pathway;Cell cycle;Endocytosis;TGF-beta signaling pathway;Hippo signaling pathway;Leishmaniasis;Chagas disease (American trypanosomiasis);Malaria;Toxoplasmosis;Amoebiasis;Tuberculosis;Hepatitis B;HTLV-I infection;Pathways in cancer;Colorectal cancer;Renal cell carcinoma;Pancreatic cancer;Chronic myeloid leukemia;Inflamma…
WZSP016676	NA	NA	2	CH_M.up,TP_M.up	TH1L
WZSP013886	NA	NA	1	TP_M.down	THAP1
WZSP010314	NA	NA	1	CH_M.up	THAP7
WZSP019327	NA	NA	1	QY_M.up	THBS1	Rap1 signaling pathway;p53 signaling pathway;Phagosome;PI3K-Akt signaling pathway;TGF-beta signaling pathway;Focal adhesion;ECM-receptor interaction;Malaria;Proteoglycans in cancer;MicroRNAs in cancer;Bladder cancer
WZSP009483	NA	NA	1	CH_M.up	THOC4	RNA transport;mRNA surveillance pathway;Spliceosome;Herpes simplex infection
WZSP007285	NA	NA	1	QY_M.down	THYN1
WZSP003525	NA	NA	1	CH_M.up	TIAF1
WZSP019786	NA	NA	1	YC_M.up	TIAM2
WZSP012633	1	TP_A.down	NA	NA	TIGD1
WZSP020114	1	YC_A.up	NA	NA	TIMELESS
WZSP006611	NA	NA	1	CH_M.up	TIMM13
WZSP002343	NA	NA	1	CH_M.up	TIMM16
WZSP012406	NA	NA	1	CH_M.up	TIMM17A
WZSP002148	1	TP_A.up	NA	NA	TIMP3	Proteoglycans in cancer;MicroRNAs in cancer
WZSP004928	NA	NA	3	CH_M.down,TP_M.down,WJ_M.down	TIMP4
WZSP006310	NA	NA	1	CH_M.up	TINAGL1
WZSP018329	2	TP_A.up,QY_A.up	NA	NA	TLE4
WZSP011761	1	TP_A.up	NA	NA	TLR8	Toll-like receptor signaling pathway
WZSP012142	NA	NA	2	CH_M.up,YN_M.up	TLR9	Toll-like receptor signaling pathway;Chagas disease (American trypanosomiasis);African trypanosomiasis;Malaria;Tuberculosis;Measles;Herpes simplex infection
WZSP009362	1	TP_A.up	NA	NA	TM2D2
WZSP002607	1	TP_A.down	NA	NA	TM4SF18
WZSP016281	1	TP_A.up	NA	NA	TM4SF19
WZSP009265	NA	NA	1	CH_M.down	TM7SF3
WZSP013267	1	TP_A.up	NA	NA	TM7SF4
WZSP018114	NA	NA	1	CH_M.down	TMEM106B
WZSP012122	NA	NA	1	CH_M.up	TMEM110
WZSP007924	NA	NA	2	CH_M.down,TP_M.down	TMEM120B
WZSP006747	NA	NA	1	CH_M.up	TMEM121
WZSP000373	NA	NA	1	CH_M.down	TMEM123
WZSP010591	NA	NA	1	CH_M.up	TMEM134
WZSP005936	3	CH_A.down,YC_A.down,YN_A.down	NA	NA	TMEM144
WZSP012756	NA	NA	1	NJ_M.up	TMEM183
WZSP013378	NA	NA	1	CH_M.up	TMEM187
WZSP008887	NA	NA	1	CH_M.up	TMEM201
WZSP005980	NA	NA	1	YN_M.up	TMEM209
WZSP008574	1	TP_A.down	NA	NA	TMEM25
WZSP000557	NA	NA	1	CH_M.down	TMEM33
WZSP005619	1	TP_A.up	NA	NA	TMEM38A
WZSP015566	NA	NA	1	YN_M.down	TMEM51
WZSP018813	NA	NA	1	CH_M.up	TMEM63A
WZSP006038	NA	NA	1	CH_M.down	TMEM64
WZSP015920	1	TP_A.up	NA	NA	TMEM71
WZSP004477	NA	NA	1	CH_M.up	TMEM88
WZSP013235	1	TP_A.up	NA	NA	TMEM8A
WZSP008332	2	TP_A.up,QY_A.up	NA	NA	TMEM8C
WZSP019528	7	CH_A.up,TP_A.up,NJ_A.up,QY_A.up,WJ_A.up,YC_A.up,YN_A.up	NA	NA	TMEM9
WZSP011050	NA	NA	1	CH_M.down	TMPO
WZSP000978	2	NJ_A.down,QY_A.down	NA	NA	TNFAIP8L3
WZSP013910	NA	NA	1	CH_M.up	TNFRSF12A	Cytokine-cytokine receptor interaction
WZSP008850	1	TP_A.up	NA	NA	TNFRSF1B	Cytokine-cytokine receptor interaction;TNF signaling pathway;Adipocytokine signaling pathway;Amyotrophic lateral sclerosis (ALS)
WZSP012467	NA	NA	1	CH_M.down	TNKS2
WZSP012400	1	YN_A.up	NA	NA	TNNI1
WZSP019562	NA	NA	1	CH_M.up	TOMM40	Amyotrophic lateral sclerosis (ALS)
WZSP004482	NA	NA	1	CH_M.up	TP53	MAPK signaling pathway;Sphingolipid signaling pathway;Cell cycle;p53 signaling pathway;PI3K-Akt signaling pathway;Apoptosis;Wnt signaling pathway;Neurotrophin signaling pathway;Thyroid hormone signaling pathway;Amyotrophic lateral sclerosis (ALS);Huntington's disease;Hepatitis C;Hepatitis B;Measles;HTLV-I infection;Herpes simplex infection;Epstein-Barr virus infection;Pathways in cancer;Transcrip…
WZSP016430	NA	NA	1	CH_M.down	TP53INP1	HTLV-I infection
WZSP012745	NA	NA	1	TP_M.down	TPK1	Thiamine metabolism
WZSP016923	1	TP_A.down	NA	NA	TPM1	Cardiac muscle contraction;Adrenergic signaling in cardiomyocytes;MicroRNAs in cancer;Hypertrophic cardiomyopathy (HCM);Dilated cardiomyopathy
WZSP009174	NA	NA	1	CH_M.up	TRADD	NF-kappa B signaling pathway;Sphingolipid signaling pathway;Apoptosis;RIG-I-like receptor signaling pathway;TNF signaling pathway;Adipocytokine signaling pathway;Tuberculosis;Hepatitis C;Epstein-Barr virus infection;Viral carcinogenesis
WZSP019697	NA	NA	1	WJ_M.up	TRAF6	MAPK signaling pathway;NF-kappa B signaling pathway;Ubiquitin mediated proteolysis;Endocytosis;Osteoclast differentiation;Toll-like receptor signaling pathway;NOD-like receptor signaling pathway;RIG-I-like receptor signaling pathway;Neurotrophin signaling pathway;Pertussis;Leishmaniasis;Chagas disease (American trypanosomiasis);Toxoplasmosis;Tuberculosis;Hepatitis C;Measles;Herpes simplex infecti…
WZSP002192	NA	NA	1	WJ_M.up	TRAFD1
WZSP014912	1	WJ_A.down	NA	NA	TRAM2
WZSP013929	NA	NA	1	CH_M.up	TRAP1
WZSP008570	1	TP_A.up	NA	NA	TREH	Starch and sucrose metabolism
WZSP016134	1	TP_A.up	NA	NA	TREM2	Osteoclast differentiation
WZSP010985	NA	NA	1	CH_M.down	TRIM33
WZSP019155	1	NJ_A.down	NA	NA	TRIM47
WZSP016472	1	YN_A.up	1	CH_M.up	TRIM54
WZSP006229	NA	NA	2	CH_M.up,WJ_M.up	TRIM63
WZSP017134	NA	NA	2	CH_M.up,TP_M.up	TRMT2A
WZSP018767	NA	NA	1	CH_M.up	TSC22D3
WZSP005655	1	TP_A.up	NA	NA	TSHZ2	Hippo signaling pathway - fly
WZSP018130	NA	NA	1	QY_M.down	TSPAN13
WZSP004007	1	TP_A.up	NA	NA	TSPAN17
WZSP012927	NA	NA	1	TP_M.up	TSPAN4
WZSP002006	NA	NA	1	CH_M.up	TSPO	Neuroactive ligand-receptor interaction;HTLV-I infection
WZSP010453	1	CH_A.down	NA	NA	TSSK4
WZSP002119	6	CH_A.up,TP_A.up,NJ_A.up,QY_A.up,YC_A.up,YN_A.up	NA	NA	TST	Cysteine and methionine metabolism;Sulfur metabolism;Sulfur relay system
WZSP012812	1	YC_A.up	NA	NA	TTC16
WZSP001301	NA	NA	1	CH_M.down	TTC23
WZSP002274	NA	NA	1	CH_M.down	TTC28
WZSP008671	1	TP_A.up	NA	NA	TTC7A
WZSP012552	NA	NA	3	CH_M.up,WJ_M.up,YN_M.up	TTC9
WZSP018672	NA	NA	1	CH_M.down	TTLL7
WZSP019101	1	TP_A.up	NA	NA	TTYH2
WZSP005742	2	TP_A.down,NJ_A.down	NA	NA	TUBA8	Phagosome;Gap junction;Pathogenic Escherichia coli infection
WZSP006698	1	NJ_A.up	NA	NA	TXLNB
WZSP010966	1	TP_A.up	2	CH_M.up,WJ_M.up	TYROBP	Osteoclast differentiation;Natural killer cell mediated cytotoxicity
WZSP020009	NA	NA	1	CH_M.up	TYSND1
WZSP001596	1	TP_A.down	NA	NA	TYW3
WZSP011740	1	TP_A.up	NA	NA	UBASH3B
WZSP014473	NA	NA	1	WJ_M.down	UBE2E3
WZSP008970	NA	NA	1	CH_M.up	UBE2J2	Ubiquitin mediated proteolysis;Protein processing in endoplasmic reticulum;Parkinson's disease
WZSP008736	NA	NA	1	CH_M.down	UBXN2A
WZSP000553	6	CH_A.up,TP_A.up,NJ_A.up,QY_A.up,WJ_A.up,YC_A.up	NA	NA	UCHL1	Parkinson's disease
WZSP019923	NA	NA	1	CH_M.up	UCK1	Pyrimidine metabolism;Drug metabolism - other enzymes
WZSP016565	NA	NA	1	CH_M.up	UCK2	Pyrimidine metabolism;Drug metabolism - other enzymes
WZSP016473	NA	NA	1	CH_M.up	UCN
WZSP003000	1	NJ_A.up	NA	NA	UEVLD
WZSP007100	NA	NA	1	CH_M.up	UGP2	Pentose and glucuronate interconversions;Galactose metabolism;Starch and sucrose metabolism;Amino sugar and nucleotide sugar metabolism
WZSP018689	NA	NA	1	TP_M.up	UGT1A1	Pentose and glucuronate interconversions;Ascorbate and aldarate metabolism;Steroid hormone biosynthesis;Starch and sucrose metabolism;Retinol metabolism;Porphyrin and chlorophyll metabolism;Metabolism of xenobiotics by cytochrome P450;Drug metabolism - cytochrome P450;Drug metabolism - other enzymes;Chemical carcinogenesis
WZSP016585	NA	NA	1	CH_M.down	UHMK1
WZSP002076	NA	NA	1	CH_M.up	UNC84B
WZSP017748	2	QY_A.up,YC_A.up	NA	NA	UNQ1879/PRO4322
WZSP006634	NA	NA	1	CH_M.up	UQCR	Oxidative phosphorylation;Cardiac muscle contraction;Non-alcoholic fatty liver disease (NAFLD);Alzheimer's disease;Parkinson's disease;Huntington's disease
WZSP012307	NA	NA	1	CH_M.down	USP45
WZSP006407	NA	NA	1	CH_M.up	UTP11L
WZSP011699	2	NJ_A.up,QY_A.up	NA	NA	VAMP4	SNARE interactions in vesicular transport
WZSP006500	1	TP_A.up	NA	NA	VAV1	cAMP signaling pathway;Chemokine signaling pathway;Focal adhesion;Natural killer cell mediated cytotoxicity;T cell receptor signaling pathway;B cell receptor signaling pathway;Fc epsilon RI signaling pathway;Fc gamma R-mediated phagocytosis;Leukocyte transendothelial migration;Regulation of actin cytoskeleton
WZSP017392	1	TP_A.down	2	CH_M.up,WJ_M.up	VEGFA	Ras signaling pathway;Rap1 signaling pathway;Cytokine-cytokine receptor interaction;HIF-1 signaling pathway;mTOR signaling pathway;PI3K-Akt signaling pathway;VEGF signaling pathway;Focal adhesion;Pathways in cancer;Proteoglycans in cancer;MicroRNAs in cancer;Renal cell carcinoma;Pancreatic cancer;Bladder cancer;Rheumatoid arthritis
WZSP007987	2	TP_A.up,YN_A.up	1	WJ_M.up	V-FMS	Ras signaling pathway;Rap1 signaling pathway;Cytokine-cytokine receptor interaction;Endocytosis;PI3K-Akt signaling pathway;Osteoclast differentiation;Hematopoietic cell lineage;Pathways in cancer;Transcriptional misregulation in cancer
WZSP013578	3	TP_A.up,NJ_A.up,YN_A.up	NA	NA	VGLL2
WZSP013840	2	NJ_A.down,QY_A.down	NA	NA	VIPR2	cAMP signaling pathway;Neuroactive ligand-receptor interaction
WZSP017829	1	TP_A.up	NA	NA	VMA21
WZSP001075	NA	NA	1	CH_M.up	VOPP1
WZSP010817	NA	NA	1	CH_M.down	VPS13A
WZSP019297	NA	NA	1	CH_M.up	VPS18
WZSP000606	NA	NA	2	TP_M.up,YC_M.up	VPS41
WZSP016363	NA	NA	1	CH_M.up	VPS72
WZSP007832	NA	NA	1	CH_M.up	VRK3
WZSP012559	NA	NA	1	CH_M.up	WDR21A
WZSP017653	NA	NA	1	CH_M.down	WDR32
WZSP016500	NA	NA	1	WJ_M.up	WDR43	Ribosome biogenesis in eukaryotes
WZSP016232	NA	NA	1	CH_M.up	WDR46
WZSP004294	NA	NA	1	CH_M.down	WDR7
WZSP017583	1	YC_A.up	NA	NA	WDR93
WZSP011631	NA	NA	2	CH_M.up,TP_M.up	WFIKKN2
WZSP016032	1	TP_A.up	NA	NA	WFS1	Protein processing in endoplasmic reticulum
WZSP009369	NA	NA	1	CH_M.down	WHSC1L1	Lysine degradation
WZSP020140	NA	NA	1	CH_M.up	WIBG	RNA transport;mRNA surveillance pathway
WZSP010378	NA	NA	1	CH_M.up	WIPI1
WZSP005009	1	TP_A.up	NA	NA	WISP2
WZSP004563	1	TP_A.up	NA	NA	WSCD1
WZSP001378	NA	NA	1	CH_M.down	XIAP	NF-kappa B signaling pathway;Ubiquitin mediated proteolysis;Apoptosis;Focal adhesion;Toxoplasmosis;HTLV-I infection;Pathways in cancer;Small cell lung cancer
WZSP000377	NA	NA	1	CH_M.down	YAP1	Hippo signaling pathway;Hippo signaling pathway - fly
WZSP000050	NA	NA	1	CH_M.down	YPEL2
WZSP006401	NA	NA	1	CH_M.up	YRDC
WZSP014861	NA	NA	1	CH_M.down	YTHDC2
WZSP004252	NA	NA	1	CH_M.down	ZBED4
WZSP005218	NA	NA	1	WJ_M.up	ZBTB16	Pathways in cancer;Transcriptional misregulation in cancer;Acute myeloid leukemia
WZSP001215	NA	NA	1	CH_M.down	ZBTB25
WZSP007297	NA	NA	1	CH_M.down	ZBTB44
WZSP004251	NA	NA	1	CH_M.down	ZC3H11A
WZSP003679	NA	NA	1	CH_M.down	ZC3H6
WZSP001168	NA	NA	1	CH_M.up	ZCCHC11
WZSP011223	NA	NA	1	CH_M.down	ZCCHC14
WZSP014119	1	TP_A.down	NA	NA	ZCCHC2
WZSP015962	NA	NA	1	CH_M.up	ZDHHC9	Hippo signaling pathway - fly
WZSP016685	NA	NA	1	CH_M.up	ZFAND2A
WZSP016635	NA	NA	1	CH_M.up	ZGPAT
WZSP017022	NA	NA	1	WJ_M.up	ZKSCAN1
WZSP002295	3	CH_A.up,TP_A.up,QY_A.up	NA	NA	ZMAT5
WZSP006366	NA	NA	1	CH_M.down	ZMYM4
WZSP016782	NA	NA	1	YN_M.down	ZNF160
WZSP010886	1	TP_A.down	NA	NA	ZNF208
WZSP014708	1	TP_A.down	NA	NA	ZNF277
WZSP012507	NA	NA	1	QY_M.up	ZNF326
WZSP005402	NA	NA	1	CH_M.up	ZNF41
WZSP007834	1	NJ_A.down	NA	NA	ZNF473
WZSP011815	NA	NA	1	CH_M.up	ZNF581
WZSP016941	NA	NA	1	CH_M.down	ZNF609
WZSP011021	NA	NA	1	CH_M.up	ZNF697
WZSP000673	3	TP_A.down,YC_A.down,YN_A.down	NA	NA	ZNF711
WZSP001758	NA	NA	1	CH_M.down	ZNF740
WZSP000602	NA	NA	1	CH_M.up	ZNF746
WZSP008243	1	TP_A.down	NA	NA	ZNF75D
WZSP001173	NA	NA	1	CH_M.down	ZYG11B
WZSP015984	6	CH_A.up,TP_A.up,NJ_A.up,QY_A.up,YC_A.up,YN_A.up	NA	NA
WZSP001781	1	CH_A.down	NA	NA
WZSP015240	1	TP_A.up	NA	NA
WZSP019967	1	TP_A.up	NA	NA
WZSP011928	1	TP_A.up	NA	NA
WZSP009672	1	TP_A.up	NA	NA
WZSP004117	1	NJ_A.up	NA	NA
WZSP010866	1	NJ_A.up	NA	NA
WZSP016544	1	NJ_A.up	NA	NA
WZSP013328	1	NJ_A.down	1	TP_M.up
WZSP017749	1	WJ_A.down	NA	NA
WZSP011030	NA	NA	4	CH_M.up,QY_M.up,WJ_M.up,YN_M.up
WZSP019661	NA	NA	1	CH_M.up
WZSP012953	NA	NA	1	CH_M.up
WZSP019290	NA	NA	1	CH_M.down
WZSP010715	NA	NA	1	CH_M.down
WZSP013313	NA	NA	1	TP_M.up
WZSP015928	NA	NA	1	TP_M.down
WZSP009089	NA	NA	1	YN_M.up
