# Supplementary material for: Transcriptomic profiling in muscle and adipose tissue identifies genes related to growth and lipid deposition
Source: PLoS One. 2017 Sep 6;12(9):e0184120. doi: 10.1371/journal.pone.0184120 (PMC5587268; doi:10.1371/journal.pone.0184120)
Supplement: S12 Table — (XLSX) [file pone.0184120.s029.xlsx]

## Sheet: Sheet1
S12 Table. DEGs that overlapped with QTL.
GeneID	Symbol	Num_A	Breeds_A	Num_M	Breeds_M	Chr	Gene_start	Gene_end	QTL_start	QTL_end	Trait_class	Trait	QTL_IDs	Cluster
WZSP000528	PGM2	NA	NA	1	CH_M.up	8	30723266	30751828	30596163	31034477	Production_QTL	Daily feed intake	66257	Single
WZSP000961	PNMA1	NA	NA	1	TP_M.up	7	102682181	102683240	102587535	102709252	Meat_and_Carcass_QTL	Carcass length	8985	Single
WZSP001012	SLC30A4	NA	NA	1	CH_M.down	1	140771127	140793338	140716292	141412550	Meat_and_Carcass_Association	Average backfat thickness	17773	Single
WZSP001012	SLC30A4	NA	NA	1	CH_M.down	1	140771127	140793338	140716292	141412550	Meat_and_Carcass_Association	Conductivity 45 minutes post-mortem	17772	Single
WZSP001012	SLC30A4	NA	NA	1	CH_M.down	1	140771127	140793338	140716292	141412550	Meat_and_Carcass_Association	Loin muscle area	17771	Single
WZSP001012	SLC30A4	NA	NA	1	CH_M.down	1	140771127	140793338	140716292	141412550	Meat_and_Carcass_Association	pH 24 hr post mortem (ham)	17770	Single
WZSP001118	CHN2	NA	NA	1	CH_M.up	18	47596369	47715249	46687783	47658029	Meat_and_Carcass_QTL	Palmitic acid content	17745	Cluster 1
WZSP001124	C7ORF41	1	TP_A.down	NA	NA	18	47156376	47174850	46687783	47658029	Meat_and_Carcass_QTL	Palmitic acid content	17745	Cluster 1
WZSP001206	ST8SIA2	NA	NA	1	WJ_M.down	7	92393437	92425584	92377094	92531110	Meat_and_Carcass_Association	Drip loss	36304	Single
WZSP001206	ST8SIA2	NA	NA	1	WJ_M.down	7	92393437	92425584	92377094	92531110	Meat_and_Carcass_Association	Percentage type I fibers	36302	Single
WZSP001206	ST8SIA2	NA	NA	1	WJ_M.down	7	92393437	92425584	92377094	92531110	Meat_and_Carcass_Association	Percentage type IIb fibers	36303	Single
WZSP001239	ARG2	NA	NA	2	WJ_M.down,YN_M.down	7	97650833	97692784	97671001	97671041	Meat_and_Carcass_Association	Palmitoleic acid content	18590	Single
WZSP001313	SELS	NA	NA	1	CH_M.up	1	156058430	156065970	155977038	156168386	Meat_and_Carcass_Association	Average backfat thickness	9801	Single
WZSP001313	SELS	NA	NA	1	CH_M.up	1	156058430	156065970	155977038	156168386	Meat_and_Carcass_Association	Backfat at last lumbar	9802	Single
WZSP001313	SELS	NA	NA	1	CH_M.up	1	156058430	156065970	155977038	156168386	Meat_and_Carcass_Association	backfat at last rib	9803	Single
WZSP001313	SELS	NA	NA	1	CH_M.up	1	156058430	156065970	155977038	156168386	Meat_and_Carcass_Association	Backfat at tenth rib	10627;10628;10629	Single
WZSP001313	SELS	NA	NA	1	CH_M.up	1	156058430	156065970	155977038	156168386	Production_Association	average daily gain	10621;10622;10623;10624;10625;10626;9798;9799	Single
WZSP001320	COL4A5	7	CH_A.down,TP_A.down,NJ_A.down,QY_A.down,WJ_A.down,YC_A.down,YN_A.down	NA	NA	X	103622685	103637938	103627228	103627268	Meat_and_Carcass_Association	Intramuscular fat content	21959	Single
WZSP001782	HOXC6	1	TP_A.down	NA	NA	5	19694869	19696302	19695510	19695550	Meat_and_Carcass_Association	Marbling	23071	Single
WZSP001938	GALNTL4	NA	NA	1	CH_M.up	2	51311846	51510556	51152765	51859731	Meat_and_Carcass_QTL	External fat on ham	12744	Single
WZSP001945	AMPD3	1	TP_A.up	1	CH_M.up	2	52379714	52417659	52386077	52386117	Meat_and_Carcass_Association	CIE-L*	23054	Single
WZSP002274	TTC28	NA	NA	1	CH_M.down	14	48561475	48572244	48468784	50181449	Meat_and_Carcass_QTL	Cholesterol level in meat	17753	Cluster 2
WZSP002295	ZMAT5	3	CH_A.up,TP_A.up,QY_A.up	NA	NA	14	49792885	49806328	48468784	50181449	Meat_and_Carcass_QTL	Cholesterol level in meat	17753	Cluster 2
WZSP003013	KCNC1	NA	NA	1	CH_M.up	2	44433090	44435709	44281896	44455744	Meat_and_Carcass_QTL	Shear force	7388	Single
WZSP003024	SOX6	NA	NA	1	CH_M.down	2	45670341	46206659	46167930	46167970	Meat_and_Carcass_Association	Meat color score	56225	Single
WZSP003143	KLHL28	NA	NA	1	CH_M.down	1	194967820	194977887	194055592	195653836	Meat_and_Carcass_QTL	Liver weight	8971	Single
WZSP003626	FRYL	NA	NA	1	CH_M.down	8	40431234	40691447	40460167	40884871	Meat_and_Carcass_QTL	Reflectance value	18713	Single
WZSP003735	CHCHD8	4	TP_A.up,QY_A.up,YC_A.up,YN_A.up	NA	NA	9	9067977	9068229	8780883	9379787	Production_QTL	Daily feed intake	66258	Cluster 3
WZSP003736	PAAF1	NA	NA	1	CH_M.down	9	9071875	9121220	8780883	9379787	Production_QTL	Daily feed intake	66258	Cluster 3
WZSP003957	BCAP31	NA	NA	1	CH_M.up	X	142021853	142048325	142047311	142047351	Meat_and_Carcass_Association	pH 24 hr post-mortem (loin)	21927	Single
WZSP004007	TSPAN17	1	TP_A.up	NA	NA	2	82868938	82874732	82717608	84012417	Production_Association	average daily gain	8636;8637	Single
WZSP004007	TSPAN17	1	TP_A.up	NA	NA	2	82868938	82874732	82717608	84012417	Production_Association	Body weight (16 days)	8638	Single
WZSP004009	HK3	1	TP_A.up	NA	NA	2	82654052	82668901	81786822	82717608	Meat_and_Carcass_QTL	tenderness score	7389	Cluster 4
WZSP004018	RGS14	NA	NA	1	YN_M.down	2	82286047	82292983	81786822	82717608	Meat_and_Carcass_QTL	tenderness score	7389	Cluster 4
WZSP004033	NHP2	1	TP_A.up	NA	NA	2	81839982	81843830	81786822	82717608	Meat_and_Carcass_QTL	tenderness score	7389	Cluster 4
WZSP004127	L2HGDH	NA	NA	1	CH_M.down	1	200363916	200406672	200117477	200768080	Meat_and_Carcass_QTL	External fat on ham	12716	Single
WZSP004390	NA	NA	NA	1	CH_M.up	3	48017218	48017473	47985207	48333590	Meat_and_Carcass_QTL	Meat color score	9058	Single
WZSP004445	AK5	3	CH_A.down,TP_A.down,YN_A.down	NA	NA	6	125964980	126218488	126023530	126023570	Meat_and_Carcass_Association	pH 45 minutes post mortem	36120	Single
WZSP004445	AK5	3	CH_A.down,TP_A.down,YN_A.down	NA	NA	6	125964980	126218488	126049776	126049816	Meat_and_Carcass_Association	Conductivity 24 hours postmortem (loin)	36089	Single
WZSP004445	AK5	3	CH_A.down,TP_A.down,YN_A.down	NA	NA	6	125964980	126218488	126049776	126049816	Meat_and_Carcass_Association	Impedance 24 hours postmortem	36086	Single
WZSP004445	AK5	3	CH_A.down,TP_A.down,YN_A.down	NA	NA	6	125964980	126218488	126049776	126049816	Meat_and_Carcass_Association	pH 45 minutes post mortem	36121	Single
WZSP004510	SLC2A4	NA	NA	1	CH_M.up	3	139905296	139909273	138213648	140070086	Production_QTL	Daily feed intake	66265	Cluster 5
WZSP004512	DERP6	NA	NA	1	CH_M.up	3	139881804	139887204	138213648	140070086	Production_QTL	Daily feed intake	66265	Cluster 5
WZSP004518	DLG4	NA	NA	1	CH_M.down	3	139825467	139837085	138213648	140070086	Production_QTL	Daily feed intake	66265	Cluster 5
WZSP004563	WSCD1	1	TP_A.up	NA	NA	12	53232312	53261282	53063765	53310059	Production_QTL	Body weight	66278	Single
WZSP004626	RAD54B	NA	NA	2	CH_M.down,WJ_M.down	4	45648834	45730409	44244171	46135452	Production_QTL	Body weight	66269	Cluster 6
WZSP004626	RAD54B	NA	NA	2	CH_M.down,WJ_M.down	4	45648834	45730409	44970633	46728798	Meat_and_Carcass_QTL	Linoleic acid content	6401	Cluster 7
WZSP004626	RAD54B	NA	NA	2	CH_M.down,WJ_M.down	4	45648834	45730409	44970633	46728798	Meat_and_Carcass_QTL	Linolenic acid content	6402	Cluster 7
WZSP004757	ALG2	NA	NA	2	NJ_M.down,QY_M.down	1	269211203	269215658	269098735	269349118	Meat_and_Carcass_eQTL	Drip loss	7978;8202;8529;8558;8585	Single
WZSP004782	ITGA1	NA	NA	1	CH_M.down	16	33999299	34123646	34003949	35190026	Meat_and_Carcass_QTL	Ham weight	28035	Single
WZSP005049	MT-ND4L	7	CH_A.down,TP_A.down,NJ_A.down,QY_A.down,WJ_A.down,YC_A.down,YN_A.down	7	CH_M.down,TP_M.down,NJ_M.down,QY_M.down,WJ_M.down,YC_M.down,YN_M.down	2	96268309	96268597	95055312	96317330	Meat_and_Carcass_QTL	Shear force	7394	Single
WZSP005066	FAM151B	NA	NA	1	TP_M.up	2	90967313	90990035	90466651	91308314	Meat_and_Carcass_QTL	Intramuscular fat content	7372	Single
WZSP005066	FAM151B	NA	NA	1	TP_M.up	2	90967313	90990035	90958605	91572442	Meat_and_Carcass_QTL	Muscle fat content	6245	Single
WZSP005576	PLCD1	NA	NA	1	CH_M.up	13	24835052	24847570	24846523	24846563	Meat_and_Carcass_Association	Front leg weight	19454	Single
WZSP005857	FAM166B	NA	NA	1	CH_M.up	1	264048101	264049976	263976068	264899125	Meat_and_Carcass_eQTL	Drip loss	8203;8359;8361;8513	Cluster 8
WZSP006129	ALDH4A1	2	TP_A.up,NJ_A.up	NA	NA	6	71494102	71511313	71019914	71715366	Meat_and_Carcass_QTL	Loin muscle area	5777	Single
WZSP006256	FAM46B	NA	NA	1	CH_M.up	6	77874607	77880766	77719557	77907573	Meat_and_Carcass_QTL	Fat-cuts percentage	12759	Single
WZSP006256	FAM46B	NA	NA	1	CH_M.up	6	77874607	77880766	77719557	77907573	Production_Association	average daily gain	7668	Single
WZSP006275	RPA2	NA	NA	1	CH_M.down	6	78573542	78585868	78331746	78734016	Meat_and_Carcass_QTL	Average backfat thickness	7557	Single
WZSP006275	RPA2	NA	NA	1	CH_M.down	6	78573542	78585868	78331746	78734016	Production_QTL	Body weight	7556	Single
WZSP006300	LAPTM5	1	TP_A.up	NA	NA	6	81069891	81079065	80284968	81867419	Meat_and_Carcass_QTL	Backfat at tenth rib	7376	Cluster 9
WZSP006309	ODC1	1	TP_A.up	1	CH_M.up	6	81759746	81807714	80284968	81867419	Meat_and_Carcass_QTL	Backfat at tenth rib	7376	Cluster 9
WZSP006310	TINAGL1	NA	NA	1	CH_M.up	6	81808663	81820843	80284968	81867419	Meat_and_Carcass_QTL	Backfat at tenth rib	7376	Cluster 9
WZSP006881	RCN1	2	NJ_A.down,QY_A.down	NA	NA	2	31202581	31209533	31203757	31203797	Meat_and_Carcass_Association	CIE-L*	27281	Single
WZSP006881	RCN1	2	NJ_A.down,QY_A.down	NA	NA	2	31202581	31209533	31203757	31203797	Meat_and_Carcass_Association	pH 24 hr post-mortem (loin)	27280	Single
WZSP006937	KANK1	NA	NA	1	QY_M.up	1	247077169	247303170	247188770	247470022	Meat_and_Carcass_eQTL	Drip loss	7854;7934;7977;8018;8418;8490;8494;8510;8544	Single
WZSP007396	FAM126B	NA	NA	1	CH_M.down	15	115927855	116040891	116028974	116029014	Meat_and_Carcass_Association	Skin thickness	31818	Single
WZSP007497	LPXN	1	TP_A.up	NA	NA	2	12191536	12242414	12111121	12252444	Production_QTL	Feed conversion ratio	9583	Single
WZSP007834	ZNF473	1	NJ_A.down	NA	NA	6	50799113	50803141	50789760	51314334	Meat_and_Carcass_QTL	Conductivity 24 hours postmortem (loin)	18696	Single
WZSP007948	OGFOD2	NA	NA	1	CH_M.up	14	31578612	31583343	31036695	31983579	Production_Association	average daily gain	22237;22238;22239;22240;22241;22242;22243;22244	Cluster 10
WZSP007952	C12ORF65	NA	NA	1	CH_M.down	14	31335695	31338163	31036695	31983579	Production_Association	average daily gain	22237;22238;22239;22240;22241;22242;22243;22244	Cluster 10
WZSP007953	CDK2AP1	1	TP_A.up	NA	NA	14	31326033	31331715	31036695	31983579	Production_Association	average daily gain	22237;22238;22239;22240;22241;22242;22243;22244	Cluster 10
WZSP007954	SBNO1	NA	NA	1	CH_M.down	14	31262407	31306669	31036695	31983579	Production_Association	average daily gain	22237;22238;22239;22240;22241;22242;22243;22244	Cluster 10
WZSP007972	DHX37	NA	NA	1	CH_M.up	14	29911024	29943704	29004529	29985434	Production_Association	average daily gain	22271;22272;22273;22274;22275;22276	Single
WZSP008168	STX3	NA	NA	2	CH_M.up,WJ_M.up	2	11061521	11080869	10998468	11200467	Meat_and_Carcass_QTL	Loin muscle area	8959	Cluster 11
WZSP008168	STX3	NA	NA	2	CH_M.up,WJ_M.up	2	11061521	11080869	11025920	11097124	Production_QTL	Scapula length	6503	Cluster 12
WZSP008169	MRPL16	NA	NA	1	CH_M.up	2	11088973	11093400	10998468	11200467	Meat_and_Carcass_QTL	Loin muscle area	8959	Cluster 11
WZSP008169	MRPL16	NA	NA	1	CH_M.up	2	11088973	11093400	11025920	11097124	Production_QTL	Scapula length	6503	Cluster 12
WZSP008599	TAGLN	1	TP_A.down	1	CH_M.up	9	49634793	49636260	49324118	49825126	Meat_and_Carcass_QTL	Intramuscular fat content	9035	Single
WZSP008877	APITD1	NA	NA	1	CH_M.up	6	64636882	64650800	64261058	64763856	Meat_and_Carcass_QTL	Loin muscle area	5776	Single
WZSP008887	TMEM201	NA	NA	1	CH_M.up	6	64118326	64138268	64081882	64420104	Meat_and_Carcass_Association	Connective tissue protein	10603	Single
WZSP008887	TMEM201	NA	NA	1	CH_M.up	6	64118326	64138268	64081882	64420104	Meat_and_Carcass_QTL	Average glycolytic potential	5855	Single
WZSP008941	PLCH2	1	TP_A.down	NA	NA	6	58635740	58656010	57886136	59136767	Meat_and_Carcass_Association	Lean meat percentage	18524	Cluster 13
WZSP008950	CALML6	1	QY_A.down	NA	NA	6	58548997	58549668	57886136	59136767	Meat_and_Carcass_Association	Lean meat percentage	18524	Cluster 13
WZSP008957	C1ORF70	NA	NA	2	CH_M.up,TP_M.up	6	58325405	58326597	57886136	59136767	Meat_and_Carcass_Association	Lean meat percentage	18524	Cluster 13
WZSP008958	ATAD3	NA	NA	1	CH_M.up	6	58312949	58324641	57886136	59136767	Meat_and_Carcass_Association	Lean meat percentage	18524	Cluster 13
WZSP008970	UBE2J2	NA	NA	1	CH_M.up	6	57974121	57981762	57886136	59136767	Meat_and_Carcass_Association	Lean meat percentage	18524	Cluster 13
WZSP009311	CRISPLD1	3	CH_A.down,TP_A.down,QY_A.down	NA	NA	4	66613222	66660733	66154331	67509911	Meat_and_Carcass_QTL	Arachidonic acid content	6406	Single
WZSP009342	C8ORF34	NA	NA	1	CH_M.down	4	72321457	72475803	72386291	72894408	Meat_and_Carcass_Association	Carcass length	17597	Cluster 14
WZSP009342	C8ORF34	NA	NA	1	CH_M.down	4	72321457	72475803	72386291	72894408	Meat_and_Carcass_Association	Carcass weight (hot)	17595	Cluster 14
WZSP009342	C8ORF34	NA	NA	1	CH_M.down	4	72321457	72475803	72386291	72894408	Production_Association	average daily gain	17596	Cluster 14
WZSP009606	AGL	NA	NA	1	CH_M.down	4	129761876	129831027	129771506	129771546	Meat_and_Carcass_Association	Backfat thickness between 3rd and 4th rib	23175	Single
WZSP009606	AGL	NA	NA	1	CH_M.down	4	129761876	129831027	129807396	129807436	Meat_and_Carcass_Association	Backfat thickness between 3rd and 4th rib	23176	Single
WZSP010079	RAB4B	NA	NA	1	CH_M.up	6	44675335	44679286	44676699	44676739	Meat_and_Carcass_Association	pH 24 hr post-mortem (loin)	19388	Single
WZSP010572	RCE1	1	TP_A.up	1	CH_M.up	2	4612349	4614730	4614053	4614093	Production_Association	average daily gain	62189	Single
WZSP010622	CCND1	NA	NA	1	CH_M.up	2	2342870	2346814	609757	2387169	Meat_and_Carcass_QTL	Average backfat thickness	5964	Cluster 15
WZSP010622	CCND1	NA	NA	1	CH_M.up	2	2342870	2346814	609757	2387169	Meat_and_Carcass_QTL	Loin weight	5174	Cluster 15
WZSP010628	FADD	NA	NA	1	CH_M.up	2	1565198	1567753	609757	2387169	Meat_and_Carcass_QTL	Average backfat thickness	5964	Cluster 15
WZSP010628	FADD	NA	NA	1	CH_M.up	2	1565198	1567753	609757	2387169	Meat_and_Carcass_QTL	Loin weight	5174	Cluster 15
WZSP010636	DHCR7	1	TP_A.up	NA	NA	2	851770	862795	609757	2387169	Meat_and_Carcass_QTL	Average backfat thickness	5964	Cluster 15
WZSP010636	DHCR7	1	TP_A.up	NA	NA	2	851770	862795	609757	2387169	Meat_and_Carcass_QTL	Loin weight	5174	Cluster 15
WZSP010707	FERMT3	1	TP_A.up	NA	NA	2	6954046	6975957	6947966	7124118	Meat_and_Carcass_Association	Arachidonic acid content	31547;31559	Cluster 16
WZSP010707	FERMT3	1	TP_A.up	NA	NA	2	6954046	6975957	6947966	7124118	Meat_and_Carcass_Association	cis-Vaccenic acid content	31545	Cluster 16
WZSP010707	FERMT3	1	TP_A.up	NA	NA	2	6954046	6975957	6947966	7124118	Meat_and_Carcass_Association	Fatty acid C20:3 to C18:2 ratio	31560;31562	Cluster 16
WZSP010707	FERMT3	1	TP_A.up	NA	NA	2	6954046	6975957	6947966	7124118	Meat_and_Carcass_Association	Intramuscular fat content	31554	Cluster 16
WZSP010707	FERMT3	1	TP_A.up	NA	NA	2	6954046	6975957	6947966	7124118	Meat_and_Carcass_Association	Myristic acid content	31549;31555	Cluster 16
WZSP010707	FERMT3	1	TP_A.up	NA	NA	2	6954046	6975957	6947966	7124118	Meat_and_Carcass_Association	Palmitoleic acid content	31551;31556	Cluster 16
WZSP010707	FERMT3	1	TP_A.up	NA	NA	2	6954046	6975957	6947966	7124118	Meat_and_Carcass_Association	Stearic acid content	31557	Cluster 16
WZSP010708	STIP1	NA	NA	1	YN_M.up	2	6978925	7040691	6947966	7124118	Meat_and_Carcass_Association	Arachidonic acid content	31547;31559	Cluster 16
WZSP010708	STIP1	NA	NA	1	YN_M.up	2	6978925	7040691	6947966	7124118	Meat_and_Carcass_Association	cis-Vaccenic acid content	31545	Cluster 16
WZSP010708	STIP1	NA	NA	1	YN_M.up	2	6978925	7040691	6947966	7124118	Meat_and_Carcass_Association	Fatty acid C20:3 to C18:2 ratio	31560;31562	Cluster 16
WZSP010708	STIP1	NA	NA	1	YN_M.up	2	6978925	7040691	6947966	7124118	Meat_and_Carcass_Association	Intramuscular fat content	31554	Cluster 16
WZSP010708	STIP1	NA	NA	1	YN_M.up	2	6978925	7040691	6947966	7124118	Meat_and_Carcass_Association	Myristic acid content	31549;31555	Cluster 16
WZSP010708	STIP1	NA	NA	1	YN_M.up	2	6978925	7040691	6947966	7124118	Meat_and_Carcass_Association	Palmitoleic acid content	31551;31556	Cluster 16
WZSP010708	STIP1	NA	NA	1	YN_M.up	2	6978925	7040691	6947966	7124118	Meat_and_Carcass_Association	Stearic acid content	31557	Cluster 16
WZSP010741	NPC1	NA	NA	2	CH_M.up,WJ_M.up	6	101002414	101037308	100711009	101083863	Meat_and_Carcass_QTL	Loin muscle area	6260	Single
WZSP010886	ZNF208	1	TP_A.down	NA	NA	6	56900714	56973618	56948658	56948698	Meat_and_Carcass_Association	Impedance 24 hours postmortem	36206	Single
WZSP010947	COX6B1	1	TP_A.up	1	CH_M.up	6	40550542	40552601	40552569	40552609	Meat_and_Carcass_Association	Impedance 24 hours postmortem	36200	Single
WZSP010947	COX6B1	1	TP_A.up	1	CH_M.up	6	40550542	40552601	40552569	40552609	Meat_and_Carcass_Association	pH 45 minutes post mortem	36256	Single
WZSP011003	IGSF3	1	NJ_A.down	NA	NA	4	114119942	114163234	114151562	114151602	Meat_and_Carcass_Association	Backfat at rump	23316	Single
WZSP011003	IGSF3	1	NJ_A.down	NA	NA	4	114119942	114163234	114151562	114151602	Production_Association	average daily gain	28811	Single
WZSP011145	BTNL9	1	TP_A.down	NA	NA	2	159561014	159571177	159311827	159566550	Meat_and_Carcass_QTL	Percentage type IIb fibers	7039	Single
WZSP011244	COL28A1	NA	NA	2	CH_M.up,TP_M.up	9	85222172	85232789	85229343	85229383	Meat_and_Carcass_Association	Backfat at rump	23308	Single
WZSP011509	CD24	4	CH_A.down,TP_A.down,NJ_A.down,QY_A.down	NA	NA	1	82268797	82271789	81900607	82383795	Meat_and_Carcass_eQTL	Drip loss	7811;7870;7915;7999;8013;8219;8371;8567;8568	Single
WZSP011661	PDE1C	2	TP_A.up,QY_A.up	NA	NA	18	45404845	45553105	45408779	45408819	Production_Association	average daily gain	28915	Single
WZSP011759	PRPS2	NA	NA	1	NJ_M.down	X	10411136	10429857	10414032	10414072	Meat_and_Carcass_Association	pH 45 minutes post mortem	36272	Single
WZSP012065	MIER3	NA	NA	1	CH_M.down	16	38259976	38286233	38004706	38989787	Meat_and_Carcass_Association	Loin muscle area	22324;22325;22326	Single
WZSP012300	ASCC3	NA	NA	1	CH_M.down	1	76108263	76423834	76416337	76416377	Meat_and_Carcass_Association	Backfat at rump	23370	Single
WZSP012507	ZNF326	NA	NA	1	QY_M.up	4	138557159	138782936	138058182	138987333	Production_Association	Daily feed intake	22202	Single
WZSP012552	TTC9	NA	NA	3	CH_M.up,WJ_M.up,YN_M.up	7	100539339	100541162	99225754	101176460	Meat_and_Carcass_QTL	Loin muscle area	16928	Cluster 17
WZSP012554	PCNX	NA	NA	1	CH_M.down	7	100745885	100858875	99225754	101176460	Meat_and_Carcass_QTL	Loin muscle area	16928	Cluster 17
WZSP012792	HSPA5	1	TP_A.down	NA	NA	1	299754102	299758325	299755712	299755752	Meat_and_Carcass_Association	Loin muscle area	19372	Single
WZSP012820	ST6GALNAC4	NA	NA	1	QY_M.down	1	302314732	302322741	302261400	302373322	Meat_and_Carcass_eQTL	Drip loss	7848	Single
WZSP013106	LGALS3	1	TP_A.up	NA	NA	1	204965640	204973955	204653903	205061662	Meat_and_Carcass_Association	pH 24 hr post mortem (ham)	31526;31527	Single
WZSP013378	TMEM187	NA	NA	1	CH_M.up	X	142263546	142263993	142211168	142267066	Meat_and_Carcass_QTL	Jowl weight	6455	Single
WZSP013483	CCL5	NA	NA	1	QY_M.down	12	41222257	41228192	41206971	41258544	Meat_and_Carcass_QTL	Palmitoleic acid content	7678	Single
WZSP013544	TBX18	2	TP_A.up,NJ_A.up	NA	NA	1	60194925	60222789	60027875	60358692	Meat_and_Carcass_eQTL	Drip loss	7762;7818;7886;7894;7895;8059;8094;8158;8179;8182;8210;8477;8570	Single
WZSP013637	EEF1E1	NA	NA	1	CH_M.up	7	5403732	5420921	5406935	5406975	Meat_and_Carcass_Association	Meat color score	55956	Single
WZSP013691	CLCC1	NA	NA	1	CH_M.down	4	121576606	121582414	121564664	121761821	Meat_and_Carcass_Association	androstenone, laboratory	31209	Single
WZSP013713	GSTM5	2	CH_A.down,TP_A.down	NA	NA	4	120827667	120830486	120823063	121009531	Meat_and_Carcass_QTL	CIE-a*	6302	Single
WZSP014008	KRT27	1	NJ_A.up	NA	NA	12	21806718	21811846	21538316	21916480	Meat_and_Carcass_QTL	PH for Longissmus dorsi	5580	Cluster 18
WZSP014010	KRT25	1	NJ_A.up	NA	NA	12	21779177	21785514	21538316	21916480	Meat_and_Carcass_QTL	PH for Longissmus dorsi	5580	Cluster 18
WZSP014119	ZCCHC2	1	TP_A.down	NA	NA	1	176374361	176410881	176015699	176949944	Production_Association	average daily gain	22225;22226;22227;22228;22229	Single
WZSP014119	ZCCHC2	1	TP_A.down	NA	NA	1	176374361	176410881	176015699	176949944	Production_Association	Daily feed intake	22209;22210;22211	Single
WZSP014119	ZCCHC2	1	TP_A.down	NA	NA	1	176374361	176410881	176186716	177757558	Production_QTL	Body weight	66268	Single
WZSP014488	AGPS	NA	NA	1	CH_M.down	15	92643514	92831149	92671866	92671906	Meat_and_Carcass_Association	CIE-b*	55968	Single
WZSP014646	ERAP2	NA	NA	1	CH_M.down	2	107211533	107362141	107119123	107336147	Meat_and_Carcass_QTL	Average instron (star probe) force	5763	Single
WZSP014646	ERAP2	NA	NA	1	CH_M.down	2	107211533	107362141	107119123	107336147	Meat_and_Carcass_QTL	Shear force	7370	Single
WZSP014646	ERAP2	NA	NA	1	CH_M.down	2	107211533	107362141	107119123	107336147	Meat_and_Carcass_QTL	tenderness score	5761	Single
WZSP014646	ERAP2	NA	NA	1	CH_M.down	2	107211533	107362141	107246485	107345524	Meat_and_Carcass_QTL	Shear force	6246	Single
WZSP014847	COMMD10	NA	NA	1	CH_M.down	2	125146030	125180148	125009891	125989308	Meat_and_Carcass_Association	Average backfat thickness	22289	Single
WZSP014865	APC	NA	NA	1	CH_M.down	2	121534779	121573844	121545985	121790367	Meat_and_Carcass_QTL	Muscle fat content	5753	Single
WZSP015131	DOM3Z	NA	NA	1	CH_M.up	7	27752678	27754468	27740821	27801235	Production_QTL	Number of visits to feeder per day	9586	Single
WZSP015404	PREX2	NA	NA	1	CH_M.down	4	72772832	72921482	72386291	72894408	Meat_and_Carcass_Association	Carcass length	17597	Cluster 14
WZSP015404	PREX2	NA	NA	1	CH_M.down	4	72772832	72921482	72386291	72894408	Meat_and_Carcass_Association	Carcass weight (hot)	17595	Cluster 14
WZSP015404	PREX2	NA	NA	1	CH_M.down	4	72772832	72921482	72386291	72894408	Production_Association	average daily gain	17596	Cluster 14
WZSP015447	PENK	1	TP_A.down	NA	NA	4	82445516	82449351	82079152	82888774	Production_QTL	Body weight	66276	Cluster 19
WZSP015447	PENK	1	TP_A.down	NA	NA	4	82445516	82449351	82332505	82527275	Meat_and_Carcass_QTL	Biceps brachii weight	8713	Single
WZSP015451	PLAG1	1	TP_A.down	NA	NA	4	82606861	82608847	82079152	82888774	Production_QTL	Body weight	66276	Cluster 19
WZSP015631	HABP2	NA	NA	1	QY_M.up	14	135131171	135145226	135032574	135180711	Production_QTL	Body weight (birth)	23010	Single
WZSP015662	RAB11FIP2	NA	NA	1	CH_M.down	14	139586855	139625203	139323621	140809988	Meat_and_Carcass_QTL	Average backfat thickness	28032	Single
WZSP015662	RAB11FIP2	NA	NA	1	CH_M.down	14	139586855	139625203	139323621	140809988	Meat_and_Carcass_QTL	Backfat weight	28030	Single
WZSP015662	RAB11FIP2	NA	NA	1	CH_M.down	14	139586855	139625203	139323621	140809988	Meat_and_Carcass_QTL	Carcass length	28033	Single
WZSP015662	RAB11FIP2	NA	NA	1	CH_M.down	14	139586855	139625203	139323621	140809988	Meat_and_Carcass_QTL	Estimated carcass lean content	28031	Single
WZSP015693	SUCLG2	1	TP_A.down	NA	NA	13	53673088	53975686	53707221	53707261	Production_Association	Days to 100 kg	62343	Single
WZSP015862	KCNN3	1	TP_A.up	NA	NA	4	103701043	103872870	103531283	103833293	Production_QTL	Body weight (slaughter)	7292	Single
WZSP015984	NA	6	CH_A.up,TP_A.up,NJ_A.up,QY_A.up,YC_A.up,YN_A.up	NA	NA	X	141376519	141380480	140716292	141412550	Meat_and_Carcass_Association	backfat at last rib	16329	Single
WZSP016106	KIAA0240	NA	NA	1	CH_M.down	7	43345362	43378921	43160389	44594910	Meat_and_Carcass_QTL	Backfat at rump	21247	Cluster 20
WZSP016113	GUCA1A	1	TP_A.up	NA	NA	7	42754189	42760257	42591706	43077836	Meat_and_Carcass_QTL	Average chain length	6408	Cluster 21
WZSP016113	GUCA1A	1	TP_A.up	NA	NA	7	42754189	42760257	42591706	43077836	Meat_and_Carcass_QTL	Eicosadienoic acid content	6421	Cluster 21
WZSP016113	GUCA1A	1	TP_A.up	NA	NA	7	42754189	42760257	42591706	43077836	Meat_and_Carcass_QTL	Monounsaturated fatty acid content	6423	Cluster 21
WZSP016113	GUCA1A	1	TP_A.up	NA	NA	7	42754189	42760257	42591706	43077836	Meat_and_Carcass_QTL	Oleic acid content	6420	Cluster 21
WZSP016113	GUCA1A	1	TP_A.up	NA	NA	7	42754189	42760257	42591706	43077836	Meat_and_Carcass_QTL	Polyunsaturated fatty acid content	6422	Cluster 21
WZSP016113	GUCA1A	1	TP_A.up	NA	NA	7	42754189	42760257	42591706	43077836	Meat_and_Carcass_QTL	Ratio of polyunsaturated fatty acids to saturated fatty acids	6424	Cluster 21
WZSP016115	C6ORF132	1	TP_A.up	NA	NA	7	42581892	42684015	42591706	43077836	Meat_and_Carcass_QTL	Average chain length	6408	Cluster 21
WZSP016115	C6ORF132	1	TP_A.up	NA	NA	7	42581892	42684015	42591706	43077836	Meat_and_Carcass_QTL	Eicosadienoic acid content	6421	Cluster 21
WZSP016115	C6ORF132	1	TP_A.up	NA	NA	7	42581892	42684015	42591706	43077836	Meat_and_Carcass_QTL	Monounsaturated fatty acid content	6423	Cluster 21
WZSP016115	C6ORF132	1	TP_A.up	NA	NA	7	42581892	42684015	42591706	43077836	Meat_and_Carcass_QTL	Oleic acid content	6420	Cluster 21
WZSP016115	C6ORF132	1	TP_A.up	NA	NA	7	42581892	42684015	42591706	43077836	Meat_and_Carcass_QTL	Polyunsaturated fatty acid content	6422	Cluster 21
WZSP016115	C6ORF132	1	TP_A.up	NA	NA	7	42581892	42684015	42591706	43077836	Meat_and_Carcass_QTL	Ratio of polyunsaturated fatty acids to saturated fatty acids	6424	Cluster 21
WZSP016143	MOCS1	1	YC_A.up	NA	NA	7	40417641	40443713	40441868	40441908	Meat_and_Carcass_Association	Backfat at rump	23285	Single
WZSP016148	KCNK5	1	YN_A.up	NA	NA	7	39706189	39742932	39508384	39766312	Meat_and_Carcass_QTL	CIE-L*	9078	Cluster 22
WZSP016149	NA	1	TP_A.up	NA	NA	7	39639685	39642120	39508384	39766312	Meat_and_Carcass_QTL	CIE-L*	9078	Cluster 22
WZSP016158	RNF8	NA	NA	1	CH_M.down	7	37836210	37865782	37753932	37998204	Production_QTL	Femur length	6510	Single
WZSP016158	RNF8	NA	NA	1	CH_M.down	7	37836210	37865782	37753932	37998204	Production_QTL	Scapula length	6511	Single
WZSP016163	FGD2	1	TP_A.up	NA	NA	7	37551886	37577620	37358524	37753932	Meat_and_Carcass_QTL	muscle protein percentage	9044	Single
WZSP016186	CLPS	2	CH_A.down,TP_A.down	NA	NA	7	36546914	36548967	36444985	36608550	Meat_and_Carcass_QTL	Backfat at tenth rib	12771	Cluster 23
WZSP016188	C6ORF81	NA	NA	1	CH_M.up	7	36518832	36529625	36444985	36608550	Meat_and_Carcass_QTL	Backfat at tenth rib	12771	Cluster 23
WZSP016222	SYNGAP1	1	TP_A.up	NA	NA	7	34346464	34368217	34181903	34514572	Meat_and_Carcass_QTL	Linolenic acid content	6407	Single
WZSP016244	KLHL31	2	TP_A.up,NJ_A.up	NA	NA	7	31591684	31595293	31011932	31989509	Meat_and_Carcass_Association	Loin muscle area	22301;22302;22303;22304;22305;22306;22307;22308	Single
WZSP016311	HES1-A	NA	NA	1	TP_M.up	13	140633462	140635350	139952579	141328096	Meat_and_Carcass_QTL	Palmitoleic acid content	7192	Single
WZSP016311	HES1-A	NA	NA	1	TP_M.up	13	140633462	140635350	140120987	141398868	Meat_and_Carcass_Association	Loin muscle area	30916	Single
WZSP016311	HES1-A	NA	NA	1	TP_M.up	13	140633462	140635350	140120987	141398868	Meat_and_Carcass_Association	Loin muscle depth	30914	Single
WZSP016311	HES1-A	NA	NA	1	TP_M.up	13	140633462	140635350	140120987	141398868	Meat_and_Carcass_Association	Loin muscle width	30913;30915	Single
WZSP016430	TP53INP1	NA	NA	1	CH_M.down	4	45007851	45014358	44244171	46135452	Production_QTL	Body weight	66269	Cluster 6
WZSP016430	TP53INP1	NA	NA	1	CH_M.down	4	45007851	45014358	44970633	46728798	Meat_and_Carcass_QTL	Linoleic acid content	6401	Cluster 7
WZSP016430	TP53INP1	NA	NA	1	CH_M.down	4	45007851	45014358	44970633	46728798	Meat_and_Carcass_QTL	Linolenic acid content	6402	Cluster 7
WZSP016585	UHMK1	NA	NA	1	CH_M.down	4	95987561	95990257	95921536	96488856	Meat_and_Carcass_QTL	Shoulder weight	7282	Single
WZSP016675	CTSZ	1	TP_A.up	NA	NA	17	66510234	66519541	66354222	66637344	Meat_and_Carcass_Association	Percentage type I fibers	24114	Cluster 24
WZSP016675	CTSZ	1	TP_A.up	NA	NA	17	66510234	66519541	66354222	66637344	Meat_and_Carcass_Association	Relative area of type IIa fibers	24115	Cluster 24
WZSP016676	TH1L	NA	NA	2	CH_M.up,TP_M.up	17	66503556	66511458	66354222	66637344	Meat_and_Carcass_Association	Percentage type I fibers	24114	Cluster 24
WZSP016676	TH1L	NA	NA	2	CH_M.up,TP_M.up	17	66503556	66511458	66354222	66637344	Meat_and_Carcass_Association	Relative area of type IIa fibers	24115	Cluster 24
WZSP016849	RRM2B	NA	NA	1	CH_M.down	4	37682702	37703110	37092369	37742401	Production_QTL	Daily feed intake	66266	Single
WZSP016862	RGS22	1	NJ_A.up	NA	NA	4	39802697	39983998	39684255	39964800	Meat_and_Carcass_QTL	CIE-a*	9088	Single
WZSP016880	PTDSS1	NA	NA	1	WJ_M.down	4	43479300	43554467	43449807	43782801	Meat_and_Carcass_QTL	Double-bond index	6400	Single
WZSP016880	PTDSS1	NA	NA	1	WJ_M.down	4	43479300	43554467	43449807	43782801	Meat_and_Carcass_QTL	Ratio of polyunsaturated fatty acids to saturated fatty acids	6399	Single
WZSP016923	TPM1	1	TP_A.down	NA	NA	1	120211960	120240066	120190886	120307666	Meat_and_Carcass_eQTL	Drip loss	7767;7850;8010;8075;8447;8561;8630	Single
WZSP017030	C14ORF126	1	TP_A.down	3	CH_M.down,TP_M.down,QY_M.down	7	72991103	72996064	72751383	73987981	Meat_and_Carcass_QTL	cis-Vaccenic acid content	17743	Single
WZSP017087	MNS1	NA	NA	1	QY_M.down	1	127767314	127820845	126920321	128265522	Meat_and_Carcass_eQTL	Drip loss	7853;7909;8029;8072;8089;8200;8372;8576	Single
WZSP017387	POLH	NA	NA	1	CH_M.down	7	44155714	44183018	43160389	44594910	Meat_and_Carcass_QTL	Backfat at rump	21247	Cluster 20
WZSP017387	POLH	NA	NA	1	CH_M.down	7	44155714	44183018	43932670	44448309	Meat_and_Carcass_QTL	Average backfat thickness	7261	Single
WZSP017392	VEGFA	1	TP_A.down	2	CH_M.up,WJ_M.up	7	44463583	44471608	43160389	44594910	Meat_and_Carcass_QTL	Backfat at rump	21247	Cluster 20
WZSP017393	MRPL14	NA	NA	1	CH_M.up	7	44942590	44945237	44670455	44971021	Meat_and_Carcass_QTL	Adipocyte area	9103	Single
WZSP017393	MRPL14	NA	NA	1	CH_M.up	7	44942590	44945237	44670455	44971021	Meat_and_Carcass_QTL	Adipocyte perimeter	9104	Single
WZSP017538	FKBP10	3	NJ_A.down,QY_A.down,WJ_A.down	NA	NA	12	21195673	21201312	21200756	21200796	Production_Association	average daily gain	19421;19423	Single
WZSP017538	FKBP10	3	NJ_A.down,QY_A.down,WJ_A.down	NA	NA	12	21195673	21201312	21200756	21200796	Production_Association	Body weight (3 weeks)	19422;19424	Single
WZSP017583	WDR93	1	YC_A.up	NA	NA	7	60158034	60195946	60183511	60183551	Meat_and_Carcass_Association	Backfat at rump	23384	Single
WZSP017628	NA	NA	NA	1	CH_M.up	1	264392573	264392798	263976068	264899125	Meat_and_Carcass_eQTL	Drip loss	8203;8359;8361;8513	Cluster 8
WZSP017653	WDR32	NA	NA	1	CH_M.down	1	266578997	266612324	266456292	266904102	Meat_and_Carcass_eQTL	Drip loss	8023;8498	Single
WZSP017738	NAAA	1	TP_A.up	3	CH_M.up,TP_M.up,WJ_M.up	8	75717122	75737695	74836470	75730729	Meat_and_Carcass_QTL	Loin muscle area	21393	Cluster 25
WZSP017738	NAAA	1	TP_A.up	3	CH_M.up,TP_M.up,WJ_M.up	8	75717122	75737695	75579664	75913709	Meat_and_Carcass_QTL	Saturated fatty acid content	6434	Single
WZSP017748	UNQ1879/PRO4322	2	QY_A.up,YC_A.up	NA	NA	8	75007828	75040131	74836470	75730729	Meat_and_Carcass_QTL	Loin muscle area	21393	Cluster 25
WZSP017749	NA	1	WJ_A.down	NA	NA	8	74845843	74846422	74836470	75730729	Meat_and_Carcass_QTL	Loin muscle area	21393	Cluster 25
WZSP017778	IGJ	NA	NA	1	WJ_M.up	8	71347971	71356237	71348184	71348224	Production_Association	Body weight (birth)	19393	Single
WZSP017973	SERPINE2	1	TP_A.up	NA	NA	15	139184643	139211794	139058720	140420777	Meat_and_Carcass_Association	CIE-a*	27254	Cluster 26
WZSP017973	SERPINE2	1	TP_A.up	NA	NA	15	139184643	139211794	139058720	140420777	Meat_and_Carcass_Association	pH 24 hr post-mortem (loin)	27252	Cluster 26
WZSP017973	SERPINE2	1	TP_A.up	NA	NA	15	139184643	139211794	139058720	140420777	Meat_and_Carcass_Association	pH 24 hr post mortem (ham)	27253	Cluster 26
WZSP017974	MRPL44	NA	NA	1	YN_M.up	15	139167953	139174987	139058720	140420777	Meat_and_Carcass_Association	CIE-a*	27254	Cluster 26
WZSP017974	MRPL44	NA	NA	1	YN_M.up	15	139167953	139174987	139058720	140420777	Meat_and_Carcass_Association	pH 24 hr post-mortem (loin)	27252	Cluster 26
WZSP017974	MRPL44	NA	NA	1	YN_M.up	15	139167953	139174987	139058720	140420777	Meat_and_Carcass_Association	pH 24 hr post mortem (ham)	27253	Cluster 26
WZSP018100	SFRP5	NA	NA	1	TP_M.up	14	118624690	118629361	118610184	119217060	Meat_and_Carcass_QTL	Belly meat content	5182	Single
WZSP018259	NA	3	CH_A.up,TP_A.up,NJ_A.up	NA	NA	7	99429977	99462298	99225754	101176460	Meat_and_Carcass_QTL	Loin muscle area	16928	Cluster 17
WZSP018259	NA	3	CH_A.up,TP_A.up,NJ_A.up	NA	NA	7	99429977	99462298	99405782	99568253	Meat_and_Carcass_QTL	Carcass length	8992	Single
WZSP018329	TLE4	2	TP_A.up,QY_A.up	NA	NA	1	259253287	259397752	258932628	259433268	Meat_and_Carcass_eQTL	Drip loss	7801;8276;8319;8345;8374;8465;8522	Single
WZSP018672	TTLL7	NA	NA	1	CH_M.down	6	119952715	120013037	119777050	120019328	Meat_and_Carcass_QTL	Docosapentaenoic acid content	7189	Single
WZSP018979	C9ORF4	3	TP_A.up,NJ_A.up,QY_A.up	NA	NA	1	280723684	280733252	280547030	280748461	Meat_and_Carcass_eQTL	Drip loss	8091;8387;8554	Cluster 27
WZSP018980	C9ORF5	2	NJ_A.up,QY_A.up	NA	NA	1	280627974	280700394	280547030	280748461	Meat_and_Carcass_eQTL	Drip loss	8091;8387;8554	Cluster 27
WZSP018981	CTNNAL1	1	TP_A.down	NA	NA	1	280536283	280589395	280547030	280748461	Meat_and_Carcass_eQTL	Drip loss	8091;8387;8554	Cluster 27
WZSP019115	NAT9	NA	NA	1	CH_M.up	12	6449635	6452812	6434408	6498668	Meat_and_Carcass_Association	cis-11-Eicosenoic acid content	7684	Single
WZSP019293	EXD1	2	TP_A.down,YN_A.down	NA	NA	1	145262936	145313557	145160310	145405029	Meat_and_Carcass_eQTL	Drip loss	7849;7989;8040;8114;8244;8257;8360;8398;8400;8405;8436;8535;8573	Single
WZSP019622	C19ORF43	NA	NA	1	CH_M.up	2	66645040	66645699	66309690	66772828	Meat_and_Carcass_QTL	Juiciness score	6258	Cluster 28
WZSP019624	FBXW9	NA	NA	1	CH_M.up	2	66670667	66676095	66309690	66772828	Meat_and_Carcass_QTL	Juiciness score	6258	Cluster 28
WZSP019627	MORG1	NA	NA	1	CH_M.up	2	66687022	66691777	66309690	66772828	Meat_and_Carcass_QTL	Juiciness score	6258	Cluster 28
WZSP019763	IYD	1	TP_A.up	5	CH_M.up,TP_M.up,NJ_M.up,QY_M.up,YN_M.up	1	17891406	17908112	17421909	18352419	Production_QTL	Body weight	66275	Single
