# Supplementary material for: Transcriptomic profiling in muscle and adipose tissue identifies genes related to growth and lipid deposition
Source: PLoS One. 2017 Sep 6;12(9):e0184120. doi: 10.1371/journal.pone.0184120 (PMC5587268; doi:10.1371/journal.pone.0184120)
Supplement: S13 Table — (XLSX) [file pone.0184120.s030.xlsx]

## Sheet: Sheet1
S13 Table. GO enrichment for the modules from adipose and muscle tissues, respectively.
GO_ID	GO_Term	GO_Class	AdjustedPv	GOlevl
AM6
GO:0098772	molecular function regulator	MF	5.05973e-05	2
GO:0035556	intracellular signal transduction	BP	0.000104572	5
GO:0030029	actin filament-based process	BP	0.000203127	4
GO:0007010	cytoskeleton organization	BP	0.000413581	5
GO:0002376	immune system process	BP	0.000413581	2
GO:0030036	actin cytoskeleton organization	BP	0.000413581	5
GO:0044877	macromolecular complex binding	MF	0.000538468	3
GO:0007264	small GTPase mediated signal transduction	BP	0.000801604	6
GO:0004896	cytokine receptor activity	MF	0.00112094	6
GO:0030695	GTPase regulator activity	MF	0.00145751	5
GO:0003779	actin binding	MF	0.0029178	5
GO:0006955	immune response	BP	0.00303149	3
GO:0030234	enzyme regulator activity	MF	0.00308809	3
GO:0005525	GTP binding	MF	0.00442305	6
GO:0008092	cytoskeletal protein binding	MF	0.00451504	4
GO:0071822	protein complex subunit organization	BP	0.00595587	5
GO:0005096	GTPase activator activity	MF	0.00768831	5
GO:0032403	protein complex binding	MF	0.0097213	4
GO:0008047	enzyme activator activity	MF	0.0101274	4
GO:0006935	chemotaxis	BP	0.0178426	4
GO:0060326	cell chemotaxis	BP	0.018202	5
GO:0005515	protein binding	MF	0.0196149	3
GO:0050900	leukocyte migration	BP	0.0227826	3
GO:0001678	cellular glucose homeostasis	BP	0.0235457	6
GO:0090026	positive regulation of monocyte chemotaxis	BP	0.0249212	6
GO:1902589	single-organism organelle organization	BP	0.0249212	4
GO:0043623	cellular protein complex assembly	BP	0.0255679	6
GO:0009605	response to external stimulus	BP	0.0261014	3
GO:0007015	actin filament organization	BP	0.0283467	6
GO:0005092	GDP-dissociation inhibitor activity	MF	0.0287231	6
GO:0043933	macromolecular complex subunit organization	BP	0.0366211	4
GO:0040011	locomotion	BP	0.0373787	2
GO:0042613	MHC class II protein complex	CC	0.0395957	6
AM23
GO:0005488	binding	MF	1.71237e-22	2
GO:0003676	nucleic acid binding	MF	3.69796e-22	4
GO:0044260	cellular macromolecule metabolic process	BP	9.2049e-18	4
GO:1901363	heterocyclic compound binding	MF	9.24354e-18	3
GO:0097159	organic cyclic compound binding	MF	1.33293e-17	3
GO:0005622	intracellular	CC	5.41325e-17	3
GO:0044428	nuclear part	CC	2.93673e-14	4
GO:0090304	nucleic acid metabolic process	BP	3.67916e-14	5
GO:0043170	macromolecule metabolic process	BP	7.78721e-14	4
GO:0034641	cellular nitrogen compound metabolic process	BP	1.00755e-12	4
GO:0044237	cellular metabolic process	BP	2.78288e-12	3
GO:0003723	RNA binding	MF	3.61882e-12	5
GO:0044464	cell part	CC	6.8863e-11	2
GO:0044424	intracellular part	CC	7.79241e-11	3
GO:0006139	nucleobase-containing compound metabolic process	BP	7.79241e-11	4
GO:0046483	heterocycle metabolic process	BP	1.35786e-10	4
GO:0006807	nitrogen compound metabolic process	BP	2.09867e-10	3
GO:0010467	gene expression	BP	2.37265e-10	5
GO:0006725	cellular aromatic compound metabolic process	BP	3.65745e-10	4
GO:0016070	RNA metabolic process	BP	1.15792e-09	5
GO:1901360	organic cyclic compound metabolic process	BP	1.15792e-09	4
GO:0046907	intracellular transport	BP	2.65191e-09	5
GO:0051649	establishment of localization in cell	BP	4.48165e-09	4
GO:0006396	RNA processing	BP	5.34741e-09	6
GO:0007049	cell cycle	BP	5.34741e-09	4
GO:0044238	primary metabolic process	BP	6.22357e-09	3
GO:0005634	nucleus	CC	7.77175e-09	5
GO:0000398	mRNA splicing, via spliceosome	BP	2.31591e-08	8
GO:0006996	organelle organization	BP	3.90875e-08	4
GO:0015031	protein transport	BP	7.05935e-08	5
GO:0071704	organic substance metabolic process	BP	8.7856e-08	3
GO:0043231	intracellular membrane-bounded organelle	CC	1.02429e-07	4
GO:0008152	metabolic process	BP	1.12256e-07	2
GO:0070013	intracellular organelle lumen	CC	1.17321e-07	4
GO:0031981	nuclear lumen	CC	1.57402e-07	5
GO:0051641	cellular localization	BP	1.68572e-07	3
GO:1902589	single-organism organelle organization	BP	1.84527e-07	4
GO:0022402	cell cycle process	BP	2.20043e-07	4
GO:0000166	nucleotide binding	MF	2.26666e-07	4
GO:0034645	cellular macromolecule biosynthetic process	BP	5.00189e-07	5
GO:1990234	transferase complex	CC	6.87514e-07	5
GO:0009059	macromolecule biosynthetic process	BP	9.25817e-07	5
GO:0036094	small molecule binding	MF	9.55683e-07	3
GO:1902582	single-organism intracellular transport	BP	9.5961e-07	5
GO:0043226	organelle	CC	1.12506e-06	2
GO:0043229	intracellular organelle	CC	1.50687e-06	3
GO:0016591	DNA-directed RNA polymerase II, holoenzyme	CC	1.71977e-06	6
GO:0008104	protein localization	BP	2.58497e-06	4
GO:0043167	ion binding	MF	4.6579e-06	3
GO:0033036	macromolecule localization	BP	4.97571e-06	3
GO:0006886	intracellular protein transport	BP	5.73442e-06	6
GO:0051276	chromosome organization	BP	6.181e-06	5
GO:1902494	catalytic complex	CC	7.87995e-06	4
GO:0061695	transferase complex, transferring phosphorus-containing groups	CC	9.10473e-06	6
GO:0006259	DNA metabolic process	BP	9.45234e-06	5
GO:0008380	RNA splicing	BP	9.62966e-06	7
GO:0044249	cellular biosynthetic process	BP	1.27463e-05	4
GO:0071840	cellular component organization or biogenesis	BP	1.44189e-05	2
GO:0016071	mRNA metabolic process	BP	1.71111e-05	6
GO:0042384	cilium assembly	BP	2.06422e-05	5
GO:0006397	mRNA processing	BP	2.06817e-05	7
GO:0044271	cellular nitrogen compound biosynthetic process	BP	2.35724e-05	5
GO:0032991	macromolecular complex	CC	2.78786e-05	2
GO:0016043	cellular component organization	BP	3.11245e-05	3
GO:0044782	cilium organization	BP	3.45163e-05	5
GO:0044451	nucleoplasm part	CC	3.45163e-05	5
GO:0009058	biosynthetic process	BP	4.10067e-05	3
GO:1901576	organic substance biosynthetic process	BP	4.51245e-05	4
GO:0006281	DNA repair	BP	6.49531e-05	4
GO:0006352	DNA-templated transcription, initiation	BP	7.47252e-05	7
GO:0060271	cilium morphogenesis	BP	7.74963e-05	6
GO:0044267	cellular protein metabolic process	BP	0.000114811	5
GO:0070925	organelle assembly	BP	0.000119503	5
GO:0044798	nuclear transcription factor complex	CC	0.000124598	5
GO:0034613	cellular protein localization	BP	0.000161945	5
GO:0030529	ribonucleoprotein complex	CC	0.00016241	3
GO:0003743	translation initiation factor activity	MF	0.000191465	7
GO:0000280	nuclear division	BP	0.000222246	6
GO:0001882	nucleoside binding	MF	0.000224873	4
GO:0032549	ribonucleoside binding	MF	0.000239867	5
GO:0006974	cellular response to DNA damage stimulus	BP	0.000256771	5
GO:0044422	organelle part	CC	0.000276932	2
GO:0090575	RNA polymerase II transcription factor complex	CC	0.000277588	6
GO:0071702	organic substance transport	BP	0.000285517	5
GO:0035639	purine ribonucleoside triphosphate binding	MF	0.000302216	5
GO:0044446	intracellular organelle part	CC	0.000317352	3
GO:0032550	purine ribonucleoside binding	MF	0.000336915	6
GO:0032555	purine ribonucleotide binding	MF	0.000433018	5
GO:0008135	translation factor activity, RNA binding	MF	0.000506256	6
GO:0006605	protein targeting	BP	0.000619276	6
GO:0032553	ribonucleotide binding	MF	0.000730857	4
GO:0017016	Ras GTPase binding	MF	0.00102299	7
GO:0016482	cytoplasmic transport	BP	0.00102774	6
GO:0007067	mitotic nuclear division	BP	0.00126176	5
GO:0043604	amide biosynthetic process	BP	0.00173038	6
GO:0097367	carbohydrate derivative binding	MF	0.00177792	3
GO:0016568	chromatin modification	BP	0.00234545	6
GO:0033554	cellular response to stress	BP	0.00241898	4
GO:1903047	mitotic cell cycle process	BP	0.00244222	5
GO:0006413	translational initiation	BP	0.00271997	4
GO:0006412	translation	BP	0.00296106	6
GO:0006457	protein folding	BP	0.00303622	6
GO:0019899	enzyme binding	MF	0.00318083	4
GO:0043603	cellular amide metabolic process	BP	0.00343652	5
GO:0000723	telomere maintenance	BP	0.00370768	4
GO:0019538	protein metabolic process	BP	0.00396562	4
GO:0006354	DNA-templated transcription, elongation	BP	0.00453029	7
GO:0072594	establishment of protein localization to organelle	BP	0.0046458	5
GO:0098687	chromosomal region	CC	0.0046458	5
GO:0034660	ncRNA metabolic process	BP	0.00489619	6
GO:0006367	transcription initiation from RNA polymerase II promoter	BP	0.00592991	8
GO:0032774	RNA biosynthetic process	BP	0.00593025	6
GO:0043168	anion binding	MF	0.00685736	4
GO:0051082	unfolded protein binding	MF	0.00736534	4
GO:0006325	chromatin organization	BP	0.00761636	5
GO:0019438	aromatic compound biosynthetic process	BP	0.00840691	5
GO:0018130	heterocycle biosynthetic process	BP	0.00857441	5
GO:0034654	nucleobase-containing compound biosynthetic process	BP	0.00963767	5
GO:0006351	transcription, DNA-templated	BP	0.0101694	6
GO:0000902	cell morphogenesis	BP	0.0107973	5
GO:0016853	isomerase activity	MF	0.0111364	3
GO:0006518	peptide metabolic process	BP	0.01139	5
GO:1901362	organic cyclic compound biosynthetic process	BP	0.01139	5
GO:0000278	mitotic cell cycle	BP	0.0115437	5
GO:0016741	transferase activity, transferring one-carbon groups	MF	0.0118883	4
GO:0005681	spliceosomal complex	CC	0.0122584	4
GO:0005669	transcription factor TFIID complex	CC	0.0122584	6
GO:0030163	protein catabolic process	BP	0.012593	5
GO:0008536	Ran GTPase binding	MF	0.013115	8
GO:0060249	anatomical structure homeostasis	BP	0.013115	5
GO:0045995	regulation of embryonic development	BP	0.0133672	5
GO:0009057	macromolecule catabolic process	BP	0.0137493	5
GO:0009451	RNA modification	BP	0.0146419	6
GO:0005737	cytoplasm	CC	0.0149089	4
GO:0043169	cation binding	MF	0.0168139	4
GO:0005524	ATP binding	MF	0.0180225	6
GO:0008168	methyltransferase activity	MF	0.018559	5
GO:0006368	transcription elongation from RNA polymerase II promoter	BP	0.0195914	8
GO:0030684	preribosome	CC	0.0195914	4
GO:0043234	protein complex	CC	0.0228461	3
GO:0046872	metal ion binding	MF	0.0231046	5
GO:0030030	cell projection organization	BP	0.0236633	4
GO:0006399	tRNA metabolic process	BP	0.0281634	7
GO:0008094	DNA-dependent ATPase activity	MF	0.0308209	10
GO:0032040	small-subunit processome	CC	0.0318757	5
GO:0042162	telomeric DNA binding	MF	0.0318757	7
GO:0005732	small nucleolar ribonucleoprotein complex	CC	0.0318757	4
GO:0032259	methylation	BP	0.0320317	3
GO:0000775	chromosome, centromeric region	CC	0.0362037	6
GO:0048858	cell projection morphogenesis	BP	0.0382049	5
GO:0000077	DNA damage checkpoint	BP	0.0388332	6
GO:0009306	protein secretion	BP	0.0388811	5
GO:0006366	transcription from RNA polymerase II promoter	BP	0.0397745	7
GO:0005667	transcription factor complex	CC	0.0409908	4
GO:0031461	cullin-RING ubiquitin ligase complex	CC	0.0443456	5
GO:0005815	microtubule organizing center	CC	0.0443456	5
GO:1901566	organonitrogen compound biosynthetic process	BP	0.0477814	5
GO:0016593	Cdc73/Paf1 complex	CC	0.0477814	5
GO:0034593	phosphatidylinositol bisphosphate phosphatase activity	MF	0.0477814	8
GO:0034518	RNA cap binding complex	CC	0.0477814	4
GO:0044452	nucleolar part	CC	0.0477814	5
GO:0005525	GTP binding	MF	0.0498246	6
AM22
GO:0005488	binding	MF	3.84154e-15	2
GO:0036094	small molecule binding	MF	5.46191e-12	3
GO:0000166	nucleotide binding	MF	1.22843e-11	4
GO:0032559	adenyl ribonucleotide binding	MF	1.73312e-11	6
GO:0005524	ATP binding	MF	2.02888e-11	6
GO:0003824	catalytic activity	MF	2.82053e-11	2
GO:0032549	ribonucleoside binding	MF	9.11212e-11	5
GO:0032550	purine ribonucleoside binding	MF	1.06045e-10	6
GO:0032555	purine ribonucleotide binding	MF	1.45168e-10	5
GO:0035639	purine ribonucleoside triphosphate binding	MF	1.45289e-10	5
GO:0032553	ribonucleotide binding	MF	2.70974e-10	4
GO:0043167	ion binding	MF	6.95075e-10	3
GO:0097367	carbohydrate derivative binding	MF	9.32735e-10	3
GO:0043168	anion binding	MF	2.19449e-09	4
GO:0016740	transferase activity	MF	1.39981e-08	3
GO:1901363	heterocyclic compound binding	MF	4.51625e-07	3
GO:0097159	organic cyclic compound binding	MF	5.59298e-07	3
GO:0033043	regulation of organelle organization	BP	2.63964e-06	5
GO:0016787	hydrolase activity	MF	2.84254e-06	3
GO:0006886	intracellular protein transport	BP	8.64248e-06	6
GO:0043412	macromolecule modification	BP	1.02183e-05	5
GO:0006464	cellular protein modification process	BP	1.15542e-05	6
GO:0046907	intracellular transport	BP	1.59335e-05	5
GO:0006511	ubiquitin-dependent protein catabolic process	BP	2.72128e-05	8
GO:0006468	protein phosphorylation	BP	4.75799e-05	7
GO:0036459	ubiquitinyl hydrolase activity	MF	6.1411e-05	4
GO:0044267	cellular protein metabolic process	BP	6.49689e-05	5
GO:0051649	establishment of localization in cell	BP	8.11777e-05	4
GO:0016817	hydrolase activity, acting on acid anhydrides	MF	8.11777e-05	4
GO:0016462	pyrophosphatase activity	MF	8.86319e-05	6
GO:0051603	proteolysis involved in cellular protein catabolic process	BP	8.86319e-05	6
GO:0006796	phosphate-containing compound metabolic process	BP	8.87132e-05	5
GO:0005515	protein binding	MF	9.83982e-05	3
GO:0051493	regulation of cytoskeleton organization	BP	9.92255e-05	6
GO:0019787	ubiquitin-like protein transferase activity	MF	0.000100896	4
GO:0044237	cellular metabolic process	BP	0.000103459	3
GO:0034613	cellular protein localization	BP	0.000106459	5
GO:0004842	ubiquitin-protein transferase activity	MF	0.000115066	5
GO:0016773	phosphotransferase activity, alcohol group as acceptor	MF	0.000115066	5
GO:0017111	nucleoside-triphosphatase activity	MF	0.000133759	7
GO:0015031	protein transport	BP	0.000144818	5
GO:1902589	single-organism organelle organization	BP	0.000148883	4
GO:0004672	protein kinase activity	MF	0.000151296	6
GO:0044265	cellular macromolecule catabolic process	BP	0.000152405	5
GO:0016772	transferase activity, transferring phosphorus-containing groups	MF	0.000152405	4
GO:0006996	organelle organization	BP	0.00018542	4
GO:0016310	phosphorylation	BP	0.000219194	6
GO:0007017	microtubule-based process	BP	0.000256166	4
GO:0044260	cellular macromolecule metabolic process	BP	0.000262039	4
GO:0035556	intracellular signal transduction	BP	0.000285979	5
GO:0030163	protein catabolic process	BP	0.000291714	5
GO:0051641	cellular localization	BP	0.000424019	3
GO:0032956	regulation of actin cytoskeleton organization	BP	0.000480467	5
GO:0008092	cytoskeletal protein binding	MF	0.0004823	4
GO:0008017	microtubule binding	MF	0.000573115	5
GO:0043624	cellular protein complex disassembly	BP	0.000573115	7
GO:0044238	primary metabolic process	BP	0.00066008	3
GO:0009057	macromolecule catabolic process	BP	0.000835234	5
GO:0007018	microtubule-based movement	BP	0.000929989	5
GO:0008104	protein localization	BP	0.000957331	4
GO:0071704	organic substance metabolic process	BP	0.0009709	3
GO:0016301	kinase activity	MF	0.00104901	5
GO:0051128	regulation of cellular component organization	BP	0.0013682	4
GO:0007010	cytoskeleton organization	BP	0.00152517	5
GO:0032403	protein complex binding	MF	0.00189728	4
GO:0003777	microtubule motor activity	MF	0.00257367	9
GO:0016192	vesicle-mediated transport	BP	0.00364187	5
GO:0005871	kinesin complex	CC	0.00404741	5
GO:0033036	macromolecule localization	BP	0.00404741	3
GO:0016482	cytoplasmic transport	BP	0.00404741	6
GO:0007049	cell cycle	BP	0.00404741	4
GO:0022402	cell cycle process	BP	0.00426813	4
GO:0008064	regulation of actin polymerization or depolymerization	BP	0.00473636	6
GO:0071840	cellular component organization or biogenesis	BP	0.004864	2
GO:1903047	mitotic cell cycle process	BP	0.00605914	5
GO:0016043	cellular component organization	BP	0.00605914	3
GO:0043933	macromolecular complex subunit organization	BP	0.00617007	4
GO:0071702	organic substance transport	BP	0.00763106	5
GO:0016567	protein ubiquitination	BP	0.00803833	9
GO:0019538	protein metabolic process	BP	0.00803833	4
GO:0071822	protein complex subunit organization	BP	0.00846753	5
GO:0043170	macromolecule metabolic process	BP	0.00904527	4
GO:0044877	macromolecular complex binding	MF	0.00957327	3
GO:0008152	metabolic process	BP	0.0102335	2
GO:0006974	cellular response to DNA damage stimulus	BP	0.0117067	5
GO:0051726	regulation of cell cycle	BP	0.0135667	4
GO:0006281	DNA repair	BP	0.0139916	4
GO:0006259	DNA metabolic process	BP	0.0161199	5
GO:0000278	mitotic cell cycle	BP	0.0180504	5
GO:0032446	protein modification by small protein conjugation	BP	0.0180504	8
GO:0030834	regulation of actin filament depolymerization	BP	0.0225543	7
GO:0030042	actin filament depolymerization	BP	0.0225543	8
GO:0043244	regulation of protein complex disassembly	BP	0.0225543	5
GO:0000226	microtubule cytoskeleton organization	BP	0.0299367	5
GO:0033554	cellular response to stress	BP	0.0300685	4
GO:0046112	nucleobase biosynthetic process	BP	0.0308734	5
GO:0005622	intracellular	CC	0.0319963	3
GO:0005875	microtubule associated complex	CC	0.0341296	4
GO:0030833	regulation of actin filament polymerization	BP	0.0341296	6
GO:0008154	actin polymerization or depolymerization	BP	0.0365707	7
GO:0015630	microtubule cytoskeleton	CC	0.0402117	6
GO:0051130	positive regulation of cellular component organization	BP	0.041267	4
GO:0046872	metal ion binding	MF	0.041267	5
GO:0004064	arylesterase activity	MF	0.041267	6
GO:0043140	ATP-dependent 3'-5' DNA helicase activity	MF	0.041267	11
GO:0009112	nucleobase metabolic process	BP	0.041267	5
GO:0044087	regulation of cellular component biogenesis	BP	0.0449222	3
GO:0043169	cation binding	MF	0.0449222	4
GO:1902582	single-organism intracellular transport	BP	0.0466738	5
GO:0008170	N-methyltransferase activity	MF	0.0468504	6
GO:0006913	nucleocytoplasmic transport	BP	0.0468504	7
GO:0007264	small GTPase mediated signal transduction	BP	0.0472985	6
AM4
GO:0003824	catalytic activity	MF	2.99029e-05	2
GO:0033014	tetrapyrrole biosynthetic process	BP	0.00167175	6
GO:0065009	regulation of molecular function	BP	0.00454429	3
GO:0006779	porphyrin-containing compound biosynthetic process	BP	0.00640184	6
GO:0008152	metabolic process	BP	0.00681514	2
GO:0006793	phosphorus metabolic process	BP	0.00984094	4
GO:0008009	chemokine activity	MF	0.0101064	6
GO:0050790	regulation of catalytic activity	BP	0.0149218	4
GO:0006796	phosphate-containing compound metabolic process	BP	0.0263261	5
GO:0042287	MHC protein binding	MF	0.0324403	5
GO:0071621	granulocyte chemotaxis	BP	0.0324403	5
GO:0044710	single-organism metabolic process	BP	0.0424657	3
GO:0002376	immune system process	BP	0.0469763	2
GO:0016773	phosphotransferase activity, alcohol group as acceptor	MF	0.0469763	5
AM19
GO:0055114	oxidation-reduction process	BP	3.41602e-07	4
GO:0044710	single-organism metabolic process	BP	3.585e-07	3
GO:0016491	oxidoreductase activity	MF	3.585e-07	3
GO:0003824	catalytic activity	MF	1.23888e-06	2
GO:0019752	carboxylic acid metabolic process	BP	0.000160772	6
GO:0044281	small molecule metabolic process	BP	0.000160772	4
GO:0048037	cofactor binding	MF	0.000248066	3
GO:0032787	monocarboxylic acid metabolic process	BP	0.00108674	7
GO:0006090	pyruvate metabolic process	BP	0.00133312	8
GO:1990391	DNA repair complex	CC	0.0030648	4
GO:0006733	oxidoreduction coenzyme metabolic process	BP	0.00360753	6
GO:0038032	termination of G-protein coupled receptor signaling pathway	BP	0.0096034	6
GO:0009132	nucleoside diphosphate metabolic process	BP	0.0106964	6
GO:0051186	cofactor metabolic process	BP	0.0109953	4
GO:0043168	anion binding	MF	0.0152725	4
GO:0006790	sulfur compound metabolic process	BP	0.0152725	4
GO:0006732	coenzyme metabolic process	BP	0.0174824	5
GO:0004739	pyruvate dehydrogenase (acetyl-transferring) activity	MF	0.018724	6
GO:0004077	biotin-[acetyl-CoA-carboxylase] ligase activity	MF	0.018724	6
GO:0050662	coenzyme binding	MF	0.018724	4
GO:0046128	purine ribonucleoside metabolic process	BP	0.0251104	7
GO:0006165	nucleoside diphosphate phosphorylation	BP	0.0280881	7
GO:0044262	cellular carbohydrate metabolic process	BP	0.0306902	4
GO:0016903	oxidoreductase activity, acting on the aldehyde or oxo group of donors	MF	0.0306902	4
GO:0009205	purine ribonucleoside triphosphate metabolic process	BP	0.0353751	8
GO:0016879	ligase activity, forming carbon-nitrogen bonds	MF	0.0356173	4
GO:0004471	malate dehydrogenase (decarboxylating) (NAD+) activity	MF	0.0365063	6
GO:0032300	mismatch repair complex	CC	0.0365063	4
GO:0004013	adenosylhomocysteinase activity	MF	0.0365063	6
GO:0006534	cysteine metabolic process	BP	0.0365063	6
GO:0043648	dicarboxylic acid metabolic process	BP	0.0365063	7
GO:0000096	sulfur amino acid metabolic process	BP	0.0365063	5
GO:0006096	glycolytic process	BP	0.0365063	6
GO:0046496	nicotinamide nucleotide metabolic process	BP	0.0365063	7
GO:0048583	regulation of response to stimulus	BP	0.0417412	3
GO:0036094	small molecule binding	MF	0.0495992	3
AM21
GO:0006464	cellular protein modification process	BP	4.77703e-10	6
GO:0006796	phosphate-containing compound metabolic process	BP	1.32676e-06	5
GO:0006468	protein phosphorylation	BP	3.46599e-05	7
GO:0016773	phosphotransferase activity, alcohol group as acceptor	MF	9.02428e-05	5
GO:0016301	kinase activity	MF	0.000116792	5
GO:0004672	protein kinase activity	MF	0.000127626	6
GO:0016740	transferase activity	MF	0.000127626	3
GO:0044260	cellular macromolecule metabolic process	BP	0.000229192	4
GO:0016570	histone modification	BP	0.000294806	4
GO:0000166	nucleotide binding	MF	0.00174406	4
GO:0018205	peptidyl-lysine modification	BP	0.00264985	8
GO:0018193	peptidyl-amino acid modification	BP	0.00264985	7
GO:0044237	cellular metabolic process	BP	0.00288372	3
GO:0004725	protein tyrosine phosphatase activity	MF	0.00294631	8
GO:0043168	anion binding	MF	0.00298543	4
GO:0004402	histone acetyltransferase activity	MF	0.004357	10
GO:0005488	binding	MF	0.004357	2
GO:0035639	purine ribonucleoside triphosphate binding	MF	0.004357	5
GO:0032550	purine ribonucleoside binding	MF	0.004357	6
GO:0032555	purine ribonucleotide binding	MF	0.004357	5
GO:0016573	histone acetylation	BP	0.00439226	5
GO:0006470	protein dephosphorylation	BP	0.00439226	7
GO:0005524	ATP binding	MF	0.00494129	6
GO:0003824	catalytic activity	MF	0.00494129	2
GO:0043167	ion binding	MF	0.0052037	3
GO:0044238	primary metabolic process	BP	0.0148211	3
GO:0071704	organic substance metabolic process	BP	0.0207623	3
GO:0035097	histone methyltransferase complex	CC	0.0207623	5
GO:0042800	histone methyltransferase activity (H3-K4 specific)	MF	0.0207623	9
GO:0007175	negative regulation of epidermal growth factor-activated receptor activity	BP	0.0207623	6
GO:0032330	regulation of chondrocyte differentiation	BP	0.0207623	5
GO:1903031	regulation of microtubule plus-end binding	BP	0.0207623	7
GO:0004702	receptor signaling protein serine/threonine kinase activity	MF	0.0261487	5
GO:0065009	regulation of molecular function	BP	0.0300288	3
GO:0051568	histone H3-K4 methylation	BP	0.0335202	7
GO:0032436	positive regulation of proteasomal ubiquitin-dependent protein catabolic process	BP	0.0335202	8
GO:0031063	regulation of histone deacetylation	BP	0.0335202	6
GO:0051010	microtubule plus-end binding	MF	0.0335202	6
GO:0004674	protein serine/threonine kinase activity	MF	0.0436937	7
AM14
GO:0005515	protein binding	MF	0.000756061	3
GO:0007166	cell surface receptor signaling pathway	BP	0.00500914	5
GO:0005488	binding	MF	0.00500914	2
GO:0004714	transmembrane receptor protein tyrosine kinase activity	MF	0.00500914	7
GO:0004713	protein tyrosine kinase activity	MF	0.00500914	7
GO:0016055	Wnt signaling pathway	BP	0.0084233	6
GO:0007169	transmembrane receptor protein tyrosine kinase signaling pathway	BP	0.0223978	7
GO:0061134	peptidase regulator activity	MF	0.0312082	4
AM5
GO:0008528	G-protein coupled peptide receptor activity	MF	0.00363374	6
GO:0009605	response to external stimulus	BP	0.00363374	3
GO:0004942	anaphylatoxin receptor activity	MF	0.00363374	7
GO:0006935	chemotaxis	BP	0.00363374	4
GO:0042221	response to chemical	BP	0.00970681	3
GO:1901292	nucleoside phosphate catabolic process	BP	0.0233512	5
GO:0046700	heterocycle catabolic process	BP	0.02599	5
GO:1901361	organic cyclic compound catabolic process	BP	0.0281816	5
GO:0006955	immune response	BP	0.0395162	3
GO:0004177	aminopeptidase activity	MF	0.0395162	7
AM16
AM20
GO:0005488	binding	MF	0.00362457	2
GO:0008270	zinc ion binding	MF	0.00362457	7
GO:0005515	protein binding	MF	0.00797505	3
GO:0019222	regulation of metabolic process	BP	0.0132398	3
GO:0005634	nucleus	CC	0.0255506	5
GO:0080090	regulation of primary metabolic process	BP	0.0329037	4
GO:0031323	regulation of cellular metabolic process	BP	0.0329037	4
GO:0060255	regulation of macromolecule metabolic process	BP	0.0329037	4
GO:0009893	positive regulation of metabolic process	BP	0.0329037	3
GO:0044212	transcription regulatory region DNA binding	MF	0.0329037	7
GO:0006355	regulation of transcription, DNA-templated	BP	0.0329037	6
GO:0000989	transcription factor activity, transcription factor binding	MF	0.0329037	3
GO:0006351	transcription, DNA-templated	BP	0.0329037	6
GO:0035497	cAMP response element binding	MF	0.0329037	8
GO:0004402	histone acetyltransferase activity	MF	0.0366655	10
GO:0030968	endoplasmic reticulum unfolded protein response	BP	0.0366655	5
GO:0006357	regulation of transcription from RNA polymerase II promoter	BP	0.0407067	7
GO:0043170	macromolecule metabolic process	BP	0.0411351	4
GO:0043231	intracellular membrane-bounded organelle	CC	0.0411351	4
GO:0034654	nucleobase-containing compound biosynthetic process	BP	0.0411351	5
GO:0008289	lipid binding	MF	0.0418023	3
GO:0003700	transcription factor activity, sequence-specific DNA binding	MF	0.0427827	3
GO:0004842	ubiquitin-protein transferase activity	MF	0.0453543	5
AM15
GO:0006548	histidine catabolic process	BP	0.00360213	7
GO:0006547	histidine metabolic process	BP	0.00360213	6
GO:0052805	imidazole-containing compound catabolic process	BP	0.00360213	6
AM17
GO:0016529	sarcoplasmic reticulum	CC	0.000875718	5
GO:0015629	actin cytoskeleton	CC	0.00294797	6
GO:0007517	muscle organ development	BP	0.00294797	5
GO:0005515	protein binding	MF	0.00294797	3
GO:0048513	organ development	BP	0.00294797	4
GO:0048741	skeletal muscle fiber development	BP	0.0030252	8
GO:0009167	purine ribonucleoside monophosphate metabolic process	BP	0.00500141	8
GO:0070588	calcium ion transmembrane transport	BP	0.00500141	8
GO:0016459	myosin complex	CC	0.00501979	4
GO:0005861	troponin complex	CC	0.00558446	4
GO:0005509	calcium ion binding	MF	0.00795944	6
GO:0006096	glycolytic process	BP	0.00829427	6
GO:0015085	calcium ion transmembrane transporter activity	MF	0.00857646	9
GO:0009888	tissue development	BP	0.00914576	4
GO:0005488	binding	MF	0.00936423	2
GO:0034220	ion transmembrane transport	BP	0.00936423	5
GO:0098662	inorganic cation transmembrane transport	BP	0.00961491	7
GO:0009150	purine ribonucleotide metabolic process	BP	0.00973081	7
GO:0046034	ATP metabolic process	BP	0.00986345	8
GO:0005262	calcium channel activity	MF	0.0169091	8
GO:0007275	multicellular organismal development	BP	0.0210804	4
GO:0003779	actin binding	MF	0.0211527	5
GO:0044430	cytoskeletal part	CC	0.0295131	4
GO:0022890	inorganic cation transmembrane transporter activity	MF	0.0410822	7
GO:0035025	positive regulation of Rho protein signal transduction	BP	0.0410822	8
GO:0035914	skeletal muscle cell differentiation	BP	0.0410822	6
GO:0004631	phosphomevalonate kinase activity	MF	0.0410822	6
GO:0006695	cholesterol biosynthetic process	BP	0.0410822	8
GO:0003774	motor activity	MF	0.041358	8
GO:0005245	voltage-gated calcium channel activity	MF	0.0464657	9
AM10
AM12
AM2
GO:0005882	intermediate filament	CC	7.26496e-13	4
GO:0045095	keratin filament	CC	1.75653e-08	5
GO:0005856	cytoskeleton	CC	3.06069e-07	5
GO:0043232	intracellular non-membrane-bounded organelle	CC	6.83529e-07	4
GO:0005198	structural molecule activity	MF	1.8502e-06	2
GO:0044446	intracellular organelle part	CC	1.22145e-05	3
GO:0043234	protein complex	CC	7.6838e-05	3
GO:0043229	intracellular organelle	CC	9.96919e-05	3
GO:0032991	macromolecular complex	CC	0.000349464	2
GO:0044464	cell part	CC	0.000894979	2
GO:0044424	intracellular part	CC	0.00100139	3
GO:0005622	intracellular	CC	0.00357265	3
GO:0030054	cell junction	CC	0.0313435	2
AM13
GO:0005576	extracellular region	CC	1.49663e-11	2
GO:0005509	calcium ion binding	MF	2.76319e-10	6
GO:0005578	proteinaceous extracellular matrix	CC	4.32573e-09	3
GO:0031012	extracellular matrix	CC	1.44957e-08	2
GO:0044421	extracellular region part	CC	6.94972e-07	2
GO:0007166	cell surface receptor signaling pathway	BP	1.17403e-05	5
GO:0006956	complement activation	BP	0.00947315	4
GO:0005044	scavenger receptor activity	MF	0.00962203	5
GO:0005515	protein binding	MF	0.0177103	3
GO:0004252	serine-type endopeptidase activity	MF	0.0177103	6
GO:0016055	Wnt signaling pathway	BP	0.0193899	6
GO:0070011	peptidase activity, acting on L-amino acid peptides	MF	0.0248367	5
GO:0050776	regulation of immune response	BP	0.0248367	4
GO:0005488	binding	MF	0.0281296	2
GO:0046872	metal ion binding	MF	0.0281296	5
GO:0005201	extracellular matrix structural constituent	MF	0.0281296	3
AM11
GO:0006621	protein retention in ER lumen	BP	0.0354616	8
GO:0046923	ER retention sequence binding	MF	0.0354616	6
GO:0051220	cytoplasmic sequestering of protein	BP	0.0354616	6
AM9
GO:0048562	embryonic organ morphogenesis	BP	0.00619261	5
GO:0048568	embryonic organ development	BP	0.00619261	4
AM1
GO:0005615	extracellular space	CC	3.28587e-10	3
GO:0005576	extracellular region	CC	3.25941e-08	2
GO:0007596	blood coagulation	BP	1.95891e-06	5
GO:0030168	platelet activation	BP	9.36899e-06	5
GO:0065008	regulation of biological quality	BP	6.83675e-05	3
GO:0005577	fibrinogen complex	CC	0.000142394	3
GO:0006869	lipid transport	BP	0.000925738	5
GO:0030674	protein binding, bridging	MF	0.00107525	4
GO:0030234	enzyme regulator activity	MF	0.00562804	3
GO:0042157	lipoprotein metabolic process	BP	0.0120184	5
GO:0004867	serine-type endopeptidase inhibitor activity	MF	0.0124558	7
GO:0015091	ferric iron transmembrane transporter activity	MF	0.0124558	9
GO:2000266	regulation of blood coagulation, intrinsic pathway	BP	0.0124558	5
GO:0042627	chylomicron	CC	0.0124558	4
GO:0042572	retinol metabolic process	BP	0.0124558	5
GO:0070324	thyroid hormone binding	MF	0.0124558	4
GO:0005499	vitamin D binding	MF	0.0124558	5
GO:0008289	lipid binding	MF	0.0124558	3
GO:0005506	iron ion binding	MF	0.0129116	7
GO:0044765	single-organism transport	BP	0.0181864	4
GO:0070327	thyroid hormone transport	BP	0.0192025	6
GO:0006810	transport	BP	0.0216085	4
GO:0051258	protein polymerization	BP	0.0234178	7
GO:0004938	alpha2-adrenergic receptor activity	MF	0.0234178	10
GO:0004332	fructose-bisphosphate aldolase activity	MF	0.0234178	6
GO:0071702	organic substance transport	BP	0.0248942	5
GO:0044699	single-organism process	BP	0.0248942	2
GO:0051239	regulation of multicellular organismal process	BP	0.0249108	3
GO:0051183	vitamin transporter activity	MF	0.0270731	3
GO:0006940	regulation of smooth muscle contraction	BP	0.0323897	7
GO:0051180	vitamin transport	BP	0.0367701	5
GO:0044710	single-organism metabolic process	BP	0.0420011	3
GO:0000159	protein phosphatase type 2A complex	CC	0.0491469	4
AM18
GO:0006396	RNA processing	BP	0.00517944	6
GO:0006139	nucleobase-containing compound metabolic process	BP	0.0139263	4
GO:0090304	nucleic acid metabolic process	BP	0.0173299	5
GO:0019904	protein domain specific binding	MF	0.046384	4
AM8
GO:0051607	defense response to virus	BP	0.0227369	4
GO:0009615	response to virus	BP	0.0227369	4
GO:0002252	immune effector process	BP	0.0339738	3
AM3
GO:0031090	organelle membrane	CC	0.000511811	3
GO:0042605	peptide antigen binding	MF	0.000588017	4
GO:0042612	MHC class I protein complex	CC	0.000758968	6
GO:0031301	integral component of organelle membrane	CC	0.00121698	4
GO:0005737	cytoplasm	CC	0.00186725	4
GO:0008654	phospholipid biosynthetic process	BP	0.00191642	5
GO:0005515	protein binding	MF	0.00210838	3
GO:0002474	antigen processing and presentation of peptide antigen via MHC class I	BP	0.00259723	5
GO:0044444	cytoplasmic part	CC	0.00545128	4
GO:0005783	endoplasmic reticulum	CC	0.00974545	4
GO:0012505	endomembrane system	CC	0.0152753	3
GO:0016740	transferase activity	MF	0.0159686	3
GO:0005488	binding	MF	0.0161317	2
GO:0008610	lipid biosynthetic process	BP	0.0194993	5
GO:0072358	cardiovascular system development	BP	0.0225576	5
GO:0001525	angiogenesis	BP	0.0351916	4
GO:0022603	regulation of anatomical structure morphogenesis	BP	0.0351916	4
GO:0044711	single-organism biosynthetic process	BP	0.0368593	4
GO:0098588	bounding membrane of organelle	CC	0.0420425	4
AM7
GO:0017017	MAP kinase tyrosine/serine/threonine phosphatase activity	MF	0.000156714	9
GO:0003700	transcription factor activity, sequence-specific DNA binding	MF	0.00146833	3
GO:0006351	transcription, DNA-templated	BP	0.00146833	6
GO:0006355	regulation of transcription, DNA-templated	BP	0.00166988	6
GO:0034645	cellular macromolecule biosynthetic process	BP	0.00312415	5
GO:0016791	phosphatase activity	MF	0.0038817	6
GO:0043565	sequence-specific DNA binding	MF	0.00543878	6
GO:0043170	macromolecule metabolic process	BP	0.00823794	4
GO:0003676	nucleic acid binding	MF	0.00823794	4
GO:0006357	regulation of transcription from RNA polymerase II promoter	BP	0.0108319	7
GO:0006470	protein dephosphorylation	BP	0.0108319	7
GO:0005146	leukemia inhibitory factor receptor binding	MF	0.0126753	6
GO:0044260	cellular macromolecule metabolic process	BP	0.0129327	4
GO:0003677	DNA binding	MF	0.0181175	5
GO:0044238	primary metabolic process	BP	0.0196258	3
GO:0005578	proteinaceous extracellular matrix	CC	0.0276667	3
GO:0071704	organic substance metabolic process	BP	0.0288824	3
GO:0003956	NAD(P)+-protein-arginine ADP-ribosyltransferase activity	MF	0.0390082	6
GO:0046872	metal ion binding	MF	0.0456621	5
MM16
GO:0002376	immune system process	BP	3.44281e-40	2
GO:0006955	immune response	BP	1.94118e-37	3
GO:0009605	response to external stimulus	BP	6.38529e-11	3
GO:0006954	inflammatory response	BP	5.36228e-09	5
GO:0002682	regulation of immune system process	BP	6.54237e-09	3
GO:0002684	positive regulation of immune system process	BP	6.54237e-09	3
GO:0002757	immune response-activating signal transduction	BP	1.08161e-08	4
GO:0005515	protein binding	MF	2.49495e-08	3
GO:0006935	chemotaxis	BP	2.49495e-08	4
GO:0004896	cytokine receptor activity	MF	2.82682e-08	6
GO:0006952	defense response	BP	2.83001e-07	4
GO:0005126	cytokine receptor binding	MF	4.53705e-07	5
GO:0042221	response to chemical	BP	7.11785e-07	3
GO:0002755	MyD88-dependent toll-like receptor signaling pathway	BP	7.58095e-07	8
GO:0048584	positive regulation of response to stimulus	BP	9.4215e-07	3
GO:0008009	chemokine activity	MF	2.62095e-06	6
GO:0004950	chemokine receptor activity	MF	2.77824e-06	7
GO:0050707	regulation of cytokine secretion	BP	2.84567e-06	5
GO:0040011	locomotion	BP	3.76427e-06	2
GO:0016493	C-C chemokine receptor activity	MF	1.66275e-05	8
GO:0005525	GTP binding	MF	1.74151e-05	6
GO:0035556	intracellular signal transduction	BP	2.45985e-05	5
GO:0048518	positive regulation of biological process	BP	2.68141e-05	2
GO:0032103	positive regulation of response to external stimulus	BP	4.07479e-05	4
GO:0005125	cytokine activity	MF	4.07479e-05	5
GO:0002685	regulation of leukocyte migration	BP	0.0002234	4
GO:0002237	response to molecule of bacterial origin	BP	0.0002234	5
GO:0005164	tumor necrosis factor receptor binding	MF	0.000493987	7
GO:0003924	GTPase activity	MF	0.000515069	8
GO:0051707	response to other organism	BP	0.000515069	3
GO:0032879	regulation of localization	BP	0.000886237	3
GO:0002690	positive regulation of leukocyte chemotaxis	BP	0.00105617	5
GO:0009617	response to bacterium	BP	0.00131543	4
GO:0030029	actin filament-based process	BP	0.00168955	4
GO:0007166	cell surface receptor signaling pathway	BP	0.00459694	5
GO:0004713	protein tyrosine kinase activity	MF	0.00459694	7
GO:0035639	purine ribonucleoside triphosphate binding	MF	0.00459694	5
GO:0007264	small GTPase mediated signal transduction	BP	0.00459694	6
GO:0030036	actin cytoskeleton organization	BP	0.00459694	5
GO:0032550	purine ribonucleoside binding	MF	0.00459694	6
GO:0032555	purine ribonucleotide binding	MF	0.00493047	5
GO:0005885	Arp2/3 protein complex	CC	0.00493047	4
GO:0050896	response to stimulus	BP	0.00512394	2
GO:0043235	receptor complex	CC	0.00633585	4
GO:0050852	T cell receptor signaling pathway	BP	0.00673826	7
GO:0008528	G-protein coupled peptide receptor activity	MF	0.00923107	6
GO:0038024	cargo receptor activity	MF	0.00977059	4
GO:0097367	carbohydrate derivative binding	MF	0.0117939	3
GO:0005102	receptor binding	MF	0.0152586	4
GO:0060326	cell chemotaxis	BP	0.0152586	5
GO:0045321	leukocyte activation	BP	0.0152586	3
GO:0042116	macrophage activation	BP	0.0152586	5
GO:0090026	positive regulation of monocyte chemotaxis	BP	0.0152586	6
GO:0003727	single-stranded RNA binding	MF	0.0152586	6
GO:0070340	detection of bacterial lipopeptide	BP	0.0152586	7
GO:0008305	integrin complex	CC	0.0163926	5
GO:0002274	myeloid leukocyte activation	BP	0.0167168	4
GO:0003950	NAD+ ADP-ribosyltransferase activity	MF	0.0181797	6
GO:0034314	Arp2/3 complex-mediated actin nucleation	BP	0.0181797	8
GO:0048583	regulation of response to stimulus	BP	0.0186107	3
GO:0016477	cell migration	BP	0.0186218	4
GO:0016773	phosphotransferase activity, alcohol group as acceptor	MF	0.0186218	5
GO:0006796	phosphate-containing compound metabolic process	BP	0.0230308	5
GO:0005488	binding	MF	0.0244696	2
GO:0015629	actin cytoskeleton	CC	0.0261299	6
GO:0005044	scavenger receptor activity	MF	0.0278697	5
GO:0030041	actin filament polymerization	BP	0.0312695	8
GO:0007155	cell adhesion	BP	0.0341153	3
GO:0015026	coreceptor activity	MF	0.035308	5
GO:0050856	regulation of T cell receptor signaling pathway	BP	0.035308	5
GO:0004672	protein kinase activity	MF	0.0365994	6
GO:0051336	regulation of hydrolase activity	BP	0.0375006	5
GO:0098542	defense response to other organism	BP	0.0377487	4
GO:0043168	anion binding	MF	0.0385526	4
GO:0006950	response to stress	BP	0.0419654	3
GO:0016310	phosphorylation	BP	0.0419654	6
GO:0044712	single-organism catabolic process	BP	0.0432619	4
GO:0015031	protein transport	BP	0.0440726	5
GO:0005085	guanyl-nucleotide exchange factor activity	MF	0.047815	3
GO:0043087	regulation of GTPase activity	BP	0.0491576	6
GO:0008373	sialyltransferase activity	MF	0.0491576	5
MM18
GO:0003824	catalytic activity	MF	1.52254e-11	2
GO:0016874	ligase activity	MF	7.92968e-08	3
GO:0008152	metabolic process	BP	1.25044e-05	2
GO:0044711	single-organism biosynthetic process	BP	1.39387e-05	4
GO:0006399	tRNA metabolic process	BP	2.18469e-05	7
GO:0004812	aminoacyl-tRNA ligase activity	MF	6.45673e-05	6
GO:0034660	ncRNA metabolic process	BP	6.45673e-05	6
GO:0000166	nucleotide binding	MF	6.47126e-05	4
GO:0036094	small molecule binding	MF	8.2384e-05	3
GO:0044710	single-organism metabolic process	BP	8.82723e-05	3
GO:0008610	lipid biosynthetic process	BP	8.82723e-05	5
GO:1901363	heterocyclic compound binding	MF	0.000103311	3
GO:0044237	cellular metabolic process	BP	0.000103915	3
GO:0097159	organic cyclic compound binding	MF	0.000115947	3
GO:0043168	anion binding	MF	0.00013103	4
GO:0006418	tRNA aminoacylation for protein translation	BP	0.000188626	7
GO:0071704	organic substance metabolic process	BP	0.000323076	3
GO:0044281	small molecule metabolic process	BP	0.00187142	4
GO:0044238	primary metabolic process	BP	0.00219103	3
GO:0048037	cofactor binding	MF	0.00434442	3
GO:0017076	purine nucleotide binding	MF	0.00594223	5
GO:0009451	RNA modification	BP	0.00813687	6
GO:0097367	carbohydrate derivative binding	MF	0.0108528	3
GO:0016741	transferase activity, transferring one-carbon groups	MF	0.0108528	4
GO:0032553	ribonucleotide binding	MF	0.0118635	4
GO:0032550	purine ribonucleoside binding	MF	0.0118635	6
GO:0008168	methyltransferase activity	MF	0.0121457	5
GO:0032555	purine ribonucleotide binding	MF	0.0132242	5
GO:0001522	pseudouridine synthesis	BP	0.0138735	7
GO:0033013	tetrapyrrole metabolic process	BP	0.0138735	5
GO:0035639	purine ribonucleoside triphosphate binding	MF	0.0138735	5
GO:0009058	biosynthetic process	BP	0.0138735	3
GO:0006629	lipid metabolic process	BP	0.0138735	4
GO:0006066	alcohol metabolic process	BP	0.0138735	5
GO:0033014	tetrapyrrole biosynthetic process	BP	0.0140396	6
GO:0044260	cellular macromolecule metabolic process	BP	0.0142752	4
GO:0005622	intracellular	CC	0.0147603	3
GO:0046483	heterocycle metabolic process	BP	0.0162791	4
GO:1901360	organic cyclic compound metabolic process	BP	0.0162791	4
GO:0090304	nucleic acid metabolic process	BP	0.0164449	5
GO:0044424	intracellular part	CC	0.0182887	3
GO:0000502	proteasome complex	CC	0.0184929	4
GO:0051188	cofactor biosynthetic process	BP	0.0185635	5
GO:0009982	pseudouridine synthase activity	MF	0.0211621	5
GO:0006725	cellular aromatic compound metabolic process	BP	0.0211621	4
GO:0006520	cellular amino acid metabolic process	BP	0.0211621	4
GO:0005488	binding	MF	0.0232139	2
GO:0006084	acetyl-CoA metabolic process	BP	0.0251325	6
GO:0030554	adenyl nucleotide binding	MF	0.0292078	6
GO:0030149	sphingolipid catabolic process	BP	0.0294061	6
GO:0034641	cellular nitrogen compound metabolic process	BP	0.0338688	4
GO:0006807	nitrogen compound metabolic process	BP	0.0349855	3
GO:0050662	coenzyme binding	MF	0.0399051	4
GO:0016787	hydrolase activity	MF	0.0422576	3
GO:0030118	clathrin coat	CC	0.0426877	5
GO:1901576	organic substance biosynthetic process	BP	0.0432833	4
GO:0008654	phospholipid biosynthetic process	BP	0.046548	5
GO:0003723	RNA binding	MF	0.0479242	5
MM5
GO:0005488	binding	MF	5.17839e-32	2
GO:0006464	cellular protein modification process	BP	6.71078e-20	6
GO:0043412	macromolecule modification	BP	1.18619e-18	5
GO:0005515	protein binding	MF	2.74888e-18	3
GO:0043167	ion binding	MF	2.60425e-14	3
GO:0006468	protein phosphorylation	BP	2.39177e-12	7
GO:0016773	phosphotransferase activity, alcohol group as acceptor	MF	2.91911e-12	5
GO:0006796	phosphate-containing compound metabolic process	BP	4.40604e-12	5
GO:0060255	regulation of macromolecule metabolic process	BP	9.39405e-12	4
GO:0044260	cellular macromolecule metabolic process	BP	1.65244e-11	4
GO:0031323	regulation of cellular metabolic process	BP	1.66011e-11	4
GO:0019222	regulation of metabolic process	BP	1.70514e-11	3
GO:0016310	phosphorylation	BP	2.18712e-11	6
GO:0080090	regulation of primary metabolic process	BP	2.55165e-11	4
GO:0010556	regulation of macromolecule biosynthetic process	BP	2.73033e-11	5
GO:2000112	regulation of cellular macromolecule biosynthetic process	BP	3.68956e-11	6
GO:0031326	regulation of cellular biosynthetic process	BP	4.91714e-11	5
GO:0010468	regulation of gene expression	BP	6.3845e-11	5
GO:0051171	regulation of nitrogen compound metabolic process	BP	6.89959e-11	4
GO:0016740	transferase activity	MF	7.12685e-11	3
GO:0004672	protein kinase activity	MF	1.15313e-10	6
GO:0006355	regulation of transcription, DNA-templated	BP	3.97923e-10	6
GO:0016301	kinase activity	MF	6.31727e-10	5
GO:1901363	heterocyclic compound binding	MF	8.44313e-10	3
GO:0019219	regulation of nucleobase-containing compound metabolic process	BP	1.01849e-09	5
GO:0097159	organic cyclic compound binding	MF	1.01849e-09	3
GO:0043169	cation binding	MF	1.21324e-09	4
GO:0046872	metal ion binding	MF	1.22881e-09	5
GO:0006351	transcription, DNA-templated	BP	1.459e-09	6
GO:0008270	zinc ion binding	MF	2.06248e-09	7
GO:0044237	cellular metabolic process	BP	2.81179e-09	3
GO:0016772	transferase activity, transferring phosphorus-containing groups	MF	7.46985e-09	4
GO:0034654	nucleobase-containing compound biosynthetic process	BP	3.1697e-08	5
GO:0051056	regulation of small GTPase mediated signal transduction	BP	5.07834e-08	6
GO:0035556	intracellular signal transduction	BP	1.21009e-07	5
GO:0019438	aromatic compound biosynthetic process	BP	1.43699e-07	5
GO:0018130	heterocycle biosynthetic process	BP	3.16489e-07	5
GO:0044267	cellular protein metabolic process	BP	3.23187e-07	5
GO:0003676	nucleic acid binding	MF	3.47534e-07	4
GO:0004842	ubiquitin-protein transferase activity	MF	3.8835e-07	5
GO:0010646	regulation of cell communication	BP	3.8835e-07	4
GO:0003700	transcription factor activity, sequence-specific DNA binding	MF	5.23882e-07	3
GO:1901362	organic cyclic compound biosynthetic process	BP	6.08759e-07	5
GO:0016070	RNA metabolic process	BP	8.48018e-07	5
GO:0043170	macromolecule metabolic process	BP	9.99722e-07	4
GO:0023051	regulation of signaling	BP	1.06883e-06	3
GO:0004674	protein serine/threonine kinase activity	MF	1.08962e-06	7
GO:0005085	guanyl-nucleotide exchange factor activity	MF	1.13002e-06	3
GO:0009966	regulation of signal transduction	BP	1.47501e-06	4
GO:1902531	regulation of intracellular signal transduction	BP	2.4363e-06	5
GO:0005634	nucleus	CC	3.17327e-06	5
GO:0046578	regulation of Ras protein signal transduction	BP	8.7742e-06	7
GO:0005524	ATP binding	MF	9.32109e-06	6
GO:0007264	small GTPase mediated signal transduction	BP	1.14051e-05	6
GO:0044238	primary metabolic process	BP	2.8104e-05	3
GO:0034613	cellular protein localization	BP	5.36521e-05	5
GO:0046914	transition metal ion binding	MF	6.10745e-05	6
GO:0090304	nucleic acid metabolic process	BP	6.19241e-05	5
GO:0006886	intracellular protein transport	BP	6.84348e-05	6
GO:0005088	Ras guanyl-nucleotide exchange factor activity	MF	9.00041e-05	4
GO:0016311	dephosphorylation	BP	0.000105091	6
GO:0046907	intracellular transport	BP	0.000110882	5
GO:0005089	Rho guanyl-nucleotide exchange factor activity	MF	0.00011592	5
GO:0004721	phosphoprotein phosphatase activity	MF	0.00011592	7
GO:0016482	cytoplasmic transport	BP	0.00011592	6
GO:0071704	organic substance metabolic process	BP	0.00014505	3
GO:0035023	regulation of Rho protein signal transduction	BP	0.000212647	8
GO:0048193	Golgi vesicle transport	BP	0.000226432	6
GO:0048583	regulation of response to stimulus	BP	0.000226503	3
GO:0000989	transcription factor activity, transcription factor binding	MF	0.000231028	3
GO:0032549	ribonucleoside binding	MF	0.000290904	5
GO:0004402	histone acetyltransferase activity	MF	0.000307077	10
GO:0035639	purine ribonucleoside triphosphate binding	MF	0.00033525	5
GO:0032550	purine ribonucleoside binding	MF	0.00035902	6
GO:0032555	purine ribonucleotide binding	MF	0.00042899	5
GO:0032553	ribonucleotide binding	MF	0.000521155	4
GO:0000166	nucleotide binding	MF	0.000536131	4
GO:0043231	intracellular membrane-bounded organelle	CC	0.000538203	4
GO:0003712	transcription cofactor activity	MF	0.000695277	4
GO:0016568	chromatin modification	BP	0.000809382	6
GO:0046486	glycerolipid metabolic process	BP	0.000831164	5
GO:0042578	phosphoric ester hydrolase activity	MF	0.000844882	5
GO:0004725	protein tyrosine phosphatase activity	MF	0.000883225	8
GO:1902582	single-organism intracellular transport	BP	0.00123663	5
GO:0016791	phosphatase activity	MF	0.00149366	6
GO:0036094	small molecule binding	MF	0.00165648	3
GO:0003677	DNA binding	MF	0.00165648	5
GO:0034645	cellular macromolecule biosynthetic process	BP	0.00253295	5
GO:0097367	carbohydrate derivative binding	MF	0.00284405	3
GO:0009059	macromolecule biosynthetic process	BP	0.00285154	5
GO:0008276	protein methyltransferase activity	MF	0.00287849	6
GO:0006139	nucleobase-containing compound metabolic process	BP	0.00302277	4
GO:0006650	glycerophospholipid metabolic process	BP	0.0033155	6
GO:0005096	GTPase activator activity	MF	0.00346031	5
GO:0008104	protein localization	BP	0.00352556	4
GO:0007178	transmembrane receptor protein serine/threonine kinase signaling pathway	BP	0.00391536	7
GO:0051641	cellular localization	BP	0.00421012	3
GO:0015031	protein transport	BP	0.00465195	5
GO:0006470	protein dephosphorylation	BP	0.00474396	7
GO:0019538	protein metabolic process	BP	0.0047575	4
GO:0006892	post-Golgi vesicle-mediated transport	BP	0.00501393	7
GO:0003824	catalytic activity	MF	0.00538608	2
GO:0046483	heterocycle metabolic process	BP	0.00585562	4
GO:0033036	macromolecule localization	BP	0.00585562	3
GO:0051649	establishment of localization in cell	BP	0.00588111	4
GO:0006725	cellular aromatic compound metabolic process	BP	0.00595698	4
GO:0043168	anion binding	MF	0.00614794	4
GO:0003713	transcription coactivator activity	MF	0.0067978	5
GO:0030658	transport vesicle membrane	CC	0.00860771	4
GO:0036459	ubiquitinyl hydrolase activity	MF	0.00973913	4
GO:0046488	phosphatidylinositol metabolic process	BP	0.00973913	7
GO:0007167	enzyme linked receptor protein signaling pathway	BP	0.0106922	6
GO:0007173	epidermal growth factor receptor signaling pathway	BP	0.0106922	9
GO:0030374	ligand-dependent nuclear receptor transcription coactivator activity	MF	0.0106922	6
GO:0016567	protein ubiquitination	BP	0.0122576	9
GO:0006366	transcription from RNA polymerase II promoter	BP	0.0122576	7
GO:0035329	hippo signaling	BP	0.0122709	6
GO:0030127	COPII vesicle coat	CC	0.0122709	6
GO:1901360	organic cyclic compound metabolic process	BP	0.0134318	4
GO:0018024	histone-lysine N-methyltransferase activity	MF	0.0134318	8
GO:0007179	transforming growth factor beta receptor signaling pathway	BP	0.0142507	6
GO:0044271	cellular nitrogen compound biosynthetic process	BP	0.0144356	5
GO:0016570	histone modification	BP	0.0144356	4
GO:0071702	organic substance transport	BP	0.0162266	5
GO:0044877	macromolecular complex binding	MF	0.0184193	3
GO:0008757	S-adenosylmethionine-dependent methyltransferase activity	MF	0.019635	6
GO:0006325	chromatin organization	BP	0.022499	5
GO:0044451	nucleoplasm part	CC	0.0239991	5
GO:0006511	ubiquitin-dependent protein catabolic process	BP	0.025003	8
GO:0010467	gene expression	BP	0.0252196	5
GO:0098772	molecular function regulator	MF	0.026131	2
GO:1901576	organic substance biosynthetic process	BP	0.0266176	4
GO:0006913	nucleocytoplasmic transport	BP	0.0278844	7
GO:0044249	cellular biosynthetic process	BP	0.0283196	4
GO:0005667	transcription factor complex	CC	0.0289732	4
GO:0032268	regulation of cellular protein metabolic process	BP	0.0323592	5
GO:0004438	phosphatidylinositol-3-phosphatase activity	MF	0.0323594	9
GO:0052629	phosphatidylinositol-3,5-bisphosphate 3-phosphatase activity	MF	0.0323594	9
GO:0061061	muscle structure development	BP	0.0332448	4
GO:0030120	vesicle coat	CC	0.0337117	5
GO:0071495	cellular response to endogenous stimulus	BP	0.0353331	4
GO:0006357	regulation of transcription from RNA polymerase II promoter	BP	0.035886	7
GO:0016765	transferase activity, transferring alkyl or aryl (other than methyl) groups	MF	0.040581	4
GO:1990234	transferase complex	CC	0.0410283	5
GO:0030258	lipid modification	BP	0.0434992	5
GO:0009058	biosynthetic process	BP	0.0438945	3
GO:0004722	protein serine/threonine phosphatase activity	MF	0.0450102	8
GO:0070647	protein modification by small protein conjugation or removal	BP	0.0450102	7
GO:0030117	membrane coat	CC	0.0450102	4
GO:0030135	coated vesicle	CC	0.0490281	6
MM20
GO:1901564	organonitrogen compound metabolic process	BP	7.69923e-53	4
GO:0044444	cytoplasmic part	CC	1.00949e-49	4
GO:0043232	intracellular non-membrane-bounded organelle	CC	2.15619e-40	4
GO:0043043	peptide biosynthetic process	BP	1.06687e-35	6
GO:0005737	cytoplasm	CC	1.50049e-35	4
GO:0003735	structural constituent of ribosome	MF	1.65432e-35	3
GO:0005840	ribosome	CC	1.65432e-35	4
GO:0006412	translation	BP	6.32388e-35	6
GO:0030529	ribonucleoprotein complex	CC	1.94859e-34	3
GO:0034645	cellular macromolecule biosynthetic process	BP	1.87153e-28	5
GO:0032991	macromolecular complex	CC	2.56152e-27	2
GO:0044271	cellular nitrogen compound biosynthetic process	BP	7.35219e-27	5
GO:0010467	gene expression	BP	4.22181e-26	5
GO:0044267	cellular protein metabolic process	BP	2.12912e-23	5
GO:0044249	cellular biosynthetic process	BP	2.81412e-23	4
GO:1901576	organic substance biosynthetic process	BP	1.0064e-22	4
GO:0034641	cellular nitrogen compound metabolic process	BP	5.52159e-20	4
GO:0006807	nitrogen compound metabolic process	BP	7.85623e-19	3
GO:0043229	intracellular organelle	CC	4.76762e-14	3
GO:0044424	intracellular part	CC	6.66717e-13	3
GO:0044260	cellular macromolecule metabolic process	BP	8.60289e-13	4
GO:0005622	intracellular	CC	1.70052e-11	3
GO:0044237	cellular metabolic process	BP	3.71556e-10	3
GO:0044464	cell part	CC	1.3102e-09	2
GO:0044238	primary metabolic process	BP	1.07756e-06	3
GO:0071704	organic substance metabolic process	BP	1.549e-06	3
GO:0044391	ribosomal subunit	CC	1.73326e-06	4
GO:0008152	metabolic process	BP	5.30985e-05	2
GO:0015935	small ribosomal subunit	CC	0.00027803	5
GO:0004129	cytochrome-c oxidase activity	MF	0.000632842	3
GO:0003723	RNA binding	MF	0.00160423	5
GO:0015078	hydrogen ion transmembrane transporter activity	MF	0.00924476	9
GO:0015934	large ribosomal subunit	CC	0.0143015	5
GO:0003899	DNA-directed RNA polymerase activity	MF	0.028262	7
GO:0019843	rRNA binding	MF	0.0333531	6
MM14
GO:0017017	MAP kinase tyrosine/serine/threonine phosphatase activity	MF	0.00616853	9
GO:0033549	MAP kinase phosphatase activity	MF	0.00616853	8
MM4
GO:0005488	binding	MF	4.05168e-13	2
GO:0003676	nucleic acid binding	MF	4.79582e-10	4
GO:1901363	heterocyclic compound binding	MF	5.04896e-08	3
GO:0097159	organic cyclic compound binding	MF	5.56343e-08	3
GO:0006396	RNA processing	BP	8.73489e-07	6
GO:0046907	intracellular transport	BP	9.65822e-06	5
GO:0006886	intracellular protein transport	BP	2.2097e-05	6
GO:0015031	protein transport	BP	2.61958e-05	5
GO:0036094	small molecule binding	MF	4.18695e-05	3
GO:0000166	nucleotide binding	MF	0.000144634	4
GO:0051649	establishment of localization in cell	BP	0.00025208	4
GO:0000042	protein targeting to Golgi	BP	0.000406013	5
GO:0033036	macromolecule localization	BP	0.000429879	3
GO:0071702	organic substance transport	BP	0.000468362	5
GO:0006397	mRNA processing	BP	0.000921613	7
GO:0006281	DNA repair	BP	0.00128678	4
GO:0005634	nucleus	CC	0.00211714	5
GO:0090304	nucleic acid metabolic process	BP	0.00371969	5
GO:0008536	Ran GTPase binding	MF	0.0110663	8
GO:0033554	cellular response to stress	BP	0.0114421	4
GO:0016192	vesicle-mediated transport	BP	0.0116125	5
GO:0006298	mismatch repair	BP	0.0165843	5
GO:0030983	mismatched DNA binding	MF	0.0165843	8
GO:1902582	single-organism intracellular transport	BP	0.0225321	5
GO:0043167	ion binding	MF	0.0235161	3
GO:0017016	Ras GTPase binding	MF	0.0335816	7
GO:0032777	Piccolo NuA4 histone acetyltransferase complex	CC	0.0368593	9
GO:0016740	transferase activity	MF	0.0426011	3
GO:0003723	RNA binding	MF	0.0464798	5
GO:0043231	intracellular membrane-bounded organelle	CC	0.0464798	4
GO:0016070	RNA metabolic process	BP	0.0474092	5
GO:0001882	nucleoside binding	MF	0.0475229	4
MM11
GO:0007155	cell adhesion	BP	8.5332e-06	3
GO:0005201	extracellular matrix structural constituent	MF	0.00014962	3
GO:0031012	extracellular matrix	CC	0.000226487	2
GO:0005509	calcium ion binding	MF	0.000381138	6
GO:0005578	proteinaceous extracellular matrix	CC	0.000431708	3
GO:0005085	guanyl-nucleotide exchange factor activity	MF	0.0257969	3
GO:0035023	regulation of Rho protein signal transduction	BP	0.0257969	8
GO:0005088	Ras guanyl-nucleotide exchange factor activity	MF	0.0266523	4
GO:0005581	collagen trimer	CC	0.0370311	4
MM7
GO:0043167	ion binding	MF	1.28581e-06	3
GO:0003824	catalytic activity	MF	2.82106e-05	2
GO:0044710	single-organism metabolic process	BP	3.46221e-05	3
GO:0008152	metabolic process	BP	0.000362785	2
GO:0043169	cation binding	MF	0.000616988	4
GO:0046872	metal ion binding	MF	0.000634052	5
GO:0044237	cellular metabolic process	BP	0.000696446	3
GO:0016740	transferase activity	MF	0.000757543	3
GO:0005524	ATP binding	MF	0.00120219	6
GO:0071704	organic substance metabolic process	BP	0.00206076	3
GO:0033554	cellular response to stress	BP	0.00206076	4
GO:0044238	primary metabolic process	BP	0.00206076	3
GO:0006281	DNA repair	BP	0.00461983	4
GO:0005488	binding	MF	0.00539805	2
GO:0003873	6-phosphofructo-2-kinase activity	MF	0.0121077	7
GO:0006000	fructose metabolic process	BP	0.0121077	7
GO:0006003	fructose 2,6-bisphosphate metabolic process	BP	0.0121077	5
GO:0006325	chromatin organization	BP	0.0149866	5
GO:0051276	chromosome organization	BP	0.0270283	5
GO:0016568	chromatin modification	BP	0.0270752	6
GO:0044711	single-organism biosynthetic process	BP	0.0277283	4
GO:0008299	isoprenoid biosynthetic process	BP	0.0277283	5
GO:0043231	intracellular membrane-bounded organelle	CC	0.0277283	4
GO:0032549	ribonucleoside binding	MF	0.0277283	5
GO:0006464	cellular protein modification process	BP	0.0277283	6
GO:0016772	transferase activity, transferring phosphorus-containing groups	MF	0.0297569	4
GO:0043412	macromolecule modification	BP	0.0297569	5
GO:0044281	small molecule metabolic process	BP	0.0310466	4
GO:0070972	protein localization to endoplasmic reticulum	BP	0.0334087	7
GO:0006289	nucleotide-excision repair	BP	0.0334087	5
GO:0032553	ribonucleotide binding	MF	0.0334087	4
GO:0035639	purine ribonucleoside triphosphate binding	MF	0.0334087	5
GO:0008610	lipid biosynthetic process	BP	0.0334087	5
GO:0032550	purine ribonucleoside binding	MF	0.0334087	6
GO:0008312	7S RNA binding	MF	0.0349775	6
GO:0048500	signal recognition particle	CC	0.0349775	4
GO:0032555	purine ribonucleotide binding	MF	0.0351313	5
GO:0046483	heterocycle metabolic process	BP	0.0364134	4
GO:0016860	intramolecular oxidoreductase activity	MF	0.0397584	4
GO:1901360	organic cyclic compound metabolic process	BP	0.041363	4
GO:0006520	cellular amino acid metabolic process	BP	0.041363	4
MM6
GO:0031010	ISWI-type complex	CC	0.000922935	5
GO:0003676	nucleic acid binding	MF	0.000922935	4
GO:1901363	heterocyclic compound binding	MF	0.000995117	3
GO:0097159	organic cyclic compound binding	MF	0.000995117	3
GO:0006996	organelle organization	BP	0.0019729	4
GO:0051276	chromosome organization	BP	0.00313555	5
GO:0016043	cellular component organization	BP	0.00567085	3
GO:0016589	NURF complex	CC	0.00795683	6
GO:0070603	SWI/SNF superfamily-type complex	CC	0.00795683	4
GO:0000166	nucleotide binding	MF	0.016407	4
GO:0036094	small molecule binding	MF	0.016407	3
GO:0005488	binding	MF	0.0180679	2
GO:0022402	cell cycle process	BP	0.0265126	4
GO:0090304	nucleic acid metabolic process	BP	0.0265126	5
GO:0036459	ubiquitinyl hydrolase activity	MF	0.0265126	4
GO:0007062	sister chromatid cohesion	BP	0.0312483	5
GO:0043229	intracellular organelle	CC	0.0357923	3
GO:0008234	cysteine-type peptidase activity	MF	0.0357923	6
GO:0006259	DNA metabolic process	BP	0.0358114	5
GO:0005622	intracellular	CC	0.0370641	3
GO:0003918	DNA topoisomerase type II (ATP-hydrolyzing) activity	MF	0.0387263	6
GO:0007049	cell cycle	BP	0.0471224	4
GO:0005813	centrosome	CC	0.0471224	5
MM9
GO:0005576	extracellular region	CC	5.20365e-13	2
GO:0005615	extracellular space	CC	2.37878e-11	3
GO:0044421	extracellular region part	CC	1.26378e-10	2
GO:0009611	response to wounding	BP	1.91334e-05	4
GO:0005577	fibrinogen complex	CC	2.65212e-05	3
GO:0007596	blood coagulation	BP	2.65212e-05	5
GO:0065008	regulation of biological quality	BP	0.000636195	3
GO:0030674	protein binding, bridging	MF	0.000636195	4
GO:0030168	platelet activation	BP	0.00124732	5
GO:0004866	endopeptidase inhibitor activity	MF	0.0022882	6
GO:0016712	oxidoreductase activity, acting on paired donors, with incorporation or reduction of molecular oxygen, reduced flavin or flavoprotein as one donor, and incorporation of one atom of oxygen	MF	0.0039805	5
GO:0006869	lipid transport	BP	0.00613576	5
GO:0006950	response to stress	BP	0.00819095	3
GO:0042157	lipoprotein metabolic process	BP	0.0140991	5
GO:0051258	protein polymerization	BP	0.0174945	7
GO:0006879	cellular iron ion homeostasis	BP	0.0208169	10
GO:0004867	serine-type endopeptidase inhibitor activity	MF	0.0232972	7
GO:0005102	receptor binding	MF	0.0303491	4
GO:1903034	regulation of response to wounding	BP	0.0375795	5
GO:0008289	lipid binding	MF	0.045778	3
GO:0030234	enzyme regulator activity	MF	0.0479487	3
GO:0005506	iron ion binding	MF	0.0480764	7
GO:0004869	cysteine-type endopeptidase inhibitor activity	MF	0.0485128	7
GO:0032101	regulation of response to external stimulus	BP	0.0485128	4
GO:0006954	inflammatory response	BP	0.0485128	5
GO:0005125	cytokine activity	MF	0.0485128	5
GO:0015091	ferric iron transmembrane transporter activity	MF	0.0485128	9
GO:0004322	ferroxidase activity	MF	0.0485128	6
GO:2000266	regulation of blood coagulation, intrinsic pathway	BP	0.0485128	5
GO:0042627	chylomicron	CC	0.0485128	4
GO:0007585	respiratory gaseous exchange	BP	0.0485128	4
GO:0042572	retinol metabolic process	BP	0.0485128	5
GO:0070324	thyroid hormone binding	MF	0.0485128	4
GO:0005499	vitamin D binding	MF	0.0485128	5
GO:0044707	single-multicellular organism process	BP	0.0487474	3
MM10
GO:0005515	protein binding	MF	4.22663e-13	3
GO:0005488	binding	MF	2.25928e-10	2
GO:0007166	cell surface receptor signaling pathway	BP	5.1896e-07	5
GO:0005509	calcium ion binding	MF	3.58222e-06	6
GO:0043167	ion binding	MF	5.76835e-06	3
GO:0043168	anion binding	MF	0.000109512	4
GO:0030036	actin cytoskeleton organization	BP	0.000128183	5
GO:0048856	anatomical structure development	BP	0.000158902	3
GO:0015629	actin cytoskeleton	CC	0.000158902	6
GO:0097367	carbohydrate derivative binding	MF	0.000158902	3
GO:0032559	adenyl ribonucleotide binding	MF	0.000367765	6
GO:0016459	myosin complex	CC	0.000372782	4
GO:0005524	ATP binding	MF	0.000502555	6
GO:0035556	intracellular signal transduction	BP	0.000617374	5
GO:0007167	enzyme linked receptor protein signaling pathway	BP	0.000656395	6
GO:0032502	developmental process	BP	0.000656395	2
GO:0005856	cytoskeleton	CC	0.000688625	5
GO:0048583	regulation of response to stimulus	BP	0.000731747	3
GO:0051128	regulation of cellular component organization	BP	0.000739182	4
GO:0044767	single-organism developmental process	BP	0.000778405	3
GO:0007010	cytoskeleton organization	BP	0.000836574	5
GO:0003779	actin binding	MF	0.000836574	5
GO:0032550	purine ribonucleoside binding	MF	0.00126526	6
GO:0032555	purine ribonucleotide binding	MF	0.00138342	5
GO:0032553	ribonucleotide binding	MF	0.00138342	4
GO:0035639	purine ribonucleoside triphosphate binding	MF	0.0016928	5
GO:0048731	system development	BP	0.00380249	4
GO:1902531	regulation of intracellular signal transduction	BP	0.00485705	5
GO:0023051	regulation of signaling	BP	0.00515879	3
GO:0015748	organophosphate ester transport	BP	0.00529592	5
GO:0009966	regulation of signal transduction	BP	0.00642571	4
GO:0051493	regulation of cytoskeleton organization	BP	0.00642571	6
GO:0007155	cell adhesion	BP	0.00691573	3
GO:0035058	nonmotile primary cilium assembly	BP	0.00691573	6
GO:0048869	cellular developmental process	BP	0.00785154	4
GO:0007275	multicellular organismal development	BP	0.00893238	4
GO:0005578	proteinaceous extracellular matrix	CC	0.00893238	3
GO:0046872	metal ion binding	MF	0.00968023	5
GO:0005085	guanyl-nucleotide exchange factor activity	MF	0.00968023	3
GO:0006468	protein phosphorylation	BP	0.00969908	7
GO:0006796	phosphate-containing compound metabolic process	BP	0.0106475	5
GO:0035091	phosphatidylinositol binding	MF	0.0106584	5
GO:0008484	sulfuric ester hydrolase activity	MF	0.0107103	5
GO:0015914	phospholipid transport	BP	0.0107103	6
GO:0098609	cell-cell adhesion	BP	0.0107103	4
GO:0048646	anatomical structure formation involved in morphogenesis	BP	0.0113807	3
GO:0007169	transmembrane receptor protein tyrosine kinase signaling pathway	BP	0.0113807	7
GO:0035591	signaling adaptor activity	MF	0.0117842	4
GO:0016773	phosphotransferase activity, alcohol group as acceptor	MF	0.0133266	5
GO:0046578	regulation of Ras protein signal transduction	BP	0.0144692	7
GO:0007265	Ras protein signal transduction	BP	0.0149518	7
GO:0000166	nucleotide binding	MF	0.0155817	4
GO:0004672	protein kinase activity	MF	0.0165079	6
GO:0030031	cell projection assembly	BP	0.016989	5
GO:0005794	Golgi apparatus	CC	0.0170977	4
GO:0003774	motor activity	MF	0.0188068	8
GO:0006897	endocytosis	BP	0.0196886	6
GO:0008092	cytoskeletal protein binding	MF	0.0207638	4
GO:0051056	regulation of small GTPase mediated signal transduction	BP	0.021101	6
GO:0004714	transmembrane receptor protein tyrosine kinase activity	MF	0.0221759	7
GO:0005543	phospholipid binding	MF	0.0221759	4
GO:0036094	small molecule binding	MF	0.0221759	3
GO:0004713	protein tyrosine kinase activity	MF	0.025754	7
GO:0007156	homophilic cell adhesion via plasma membrane adhesion molecules	BP	0.025754	6
GO:0045216	cell-cell junction organization	BP	0.0288326	5
GO:0048513	organ development	BP	0.0306566	4
GO:0072358	cardiovascular system development	BP	0.030888	5
GO:0048858	cell projection morphogenesis	BP	0.0361367	5
GO:0016301	kinase activity	MF	0.0366488	5
GO:0019199	transmembrane receptor protein kinase activity	MF	0.0379336	6
GO:0005021	vascular endothelial growth factor-activated receptor activity	MF	0.0389371	8
GO:0046856	phosphatidylinositol dephosphorylation	BP	0.0389371	7
GO:0004012	phospholipid-translocating ATPase activity	MF	0.0389371	6
GO:0042384	cilium assembly	BP	0.0389371	5
GO:0008081	phosphoric diester hydrolase activity	MF	0.0390648	6
GO:0009611	response to wounding	BP	0.0390648	4
GO:0031012	extracellular matrix	CC	0.0390648	2
GO:0007015	actin filament organization	BP	0.0390648	6
GO:0030030	cell projection organization	BP	0.0403692	4
GO:0042578	phosphoric ester hydrolase activity	MF	0.0422221	5
GO:0016310	phosphorylation	BP	0.0430771	6
GO:0071363	cellular response to growth factor stimulus	BP	0.0442286	6
GO:0004114	3',5'-cyclic-nucleotide phosphodiesterase activity	MF	0.0453888	8
GO:0044707	single-multicellular organism process	BP	0.0469669	3
MM15
GO:0002376	immune system process	BP	1.826e-20	2
GO:0006955	immune response	BP	4.81111e-15	3
GO:0019882	antigen processing and presentation	BP	3.87711e-13	3
GO:0042611	MHC protein complex	CC	9.57421e-11	5
GO:0005509	calcium ion binding	MF	1.10105e-08	6
GO:0042613	MHC class II protein complex	CC	6.70803e-07	6
GO:0003779	actin binding	MF	6.70803e-07	5
GO:0030036	actin cytoskeleton organization	BP	4.63415e-06	5
GO:0002474	antigen processing and presentation of peptide antigen via MHC class I	BP	6.20677e-05	5
GO:0007015	actin filament organization	BP	0.000130234	6
GO:0030234	enzyme regulator activity	MF	0.000275611	3
GO:0008092	cytoskeletal protein binding	MF	0.00050202	4
GO:0042612	MHC class I protein complex	CC	0.000784316	6
GO:0098772	molecular function regulator	MF	0.00127483	2
GO:0005515	protein binding	MF	0.00151906	3
GO:0005576	extracellular region	CC	0.0032817	2
GO:0019885	antigen processing and presentation of endogenous peptide antigen via MHC class I	BP	0.00336921	6
GO:0042287	MHC protein binding	MF	0.00336921	5
GO:0008009	chemokine activity	MF	0.00419168	6
GO:0001664	G-protein coupled receptor binding	MF	0.00483271	5
GO:0006956	complement activation	BP	0.0071429	4
GO:0008154	actin polymerization or depolymerization	BP	0.0101243	7
GO:0008277	regulation of G-protein coupled receptor protein signaling pathway	BP	0.0114349	5
GO:0016337	single organismal cell-cell adhesion	BP	0.0117189	4
GO:0042277	peptide binding	MF	0.0119834	4
GO:0007010	cytoskeleton organization	BP	0.0121739	5
GO:0005125	cytokine activity	MF	0.0195142	5
GO:0051128	regulation of cellular component organization	BP	0.0195142	4
GO:0019216	regulation of lipid metabolic process	BP	0.0195142	5
GO:0008233	peptidase activity	MF	0.0251609	4
GO:0045010	actin nucleation	BP	0.0267448	7
GO:0032956	regulation of actin cytoskeleton organization	BP	0.0299797	5
GO:0005615	extracellular space	CC	0.0304413	3
GO:0000975	regulatory region DNA binding	MF	0.0306991	6
GO:0070011	peptidase activity, acting on L-amino acid peptides	MF	0.0306991	5
GO:0044087	regulation of cellular component biogenesis	BP	0.0306991	3
GO:0004866	endopeptidase inhibitor activity	MF	0.0306991	6
GO:0061134	peptidase regulator activity	MF	0.0306991	4
GO:0030833	regulation of actin filament polymerization	BP	0.0306991	6
GO:0002684	positive regulation of immune system process	BP	0.0306991	3
GO:0050994	regulation of lipid catabolic process	BP	0.0306991	5
GO:0004560	alpha-L-fucosidase activity	MF	0.0306991	7
GO:0006004	fucose metabolic process	BP	0.0306991	7
GO:0004731	purine-nucleoside phosphorylase activity	MF	0.0306991	6
GO:2000249	regulation of actin cytoskeleton reorganization	BP	0.0306991	6
GO:0042825	TAP complex	CC	0.0306991	4
GO:0008238	exopeptidase activity	MF	0.0342749	6
GO:0019904	protein domain specific binding	MF	0.0342749	4
GO:0016049	cell growth	BP	0.0342749	3
GO:0002252	immune effector process	BP	0.0342749	3
GO:0002682	regulation of immune system process	BP	0.0345134	3
GO:0042605	peptide antigen binding	MF	0.0348283	4
GO:0034314	Arp2/3 complex-mediated actin nucleation	BP	0.0407766	8
GO:0050900	leukocyte migration	BP	0.0407766	3
GO:0048870	cell motility	BP	0.0459094	3
GO:0004553	hydrolase activity, hydrolyzing O-glycosyl compounds	MF	0.0469459	5
GO:0005488	binding	MF	0.0469459	2
GO:0005092	GDP-dissociation inhibitor activity	MF	0.0477789	6
GO:0034097	response to cytokine	BP	0.0477789	5
GO:0044421	extracellular region part	CC	0.0477789	2
GO:0016477	cell migration	BP	0.0477789	4
GO:0002253	activation of immune response	BP	0.0494073	3
MM2
GO:0031981	nuclear lumen	CC	0.0109557	5
GO:0005634	nucleus	CC	0.0109557	5
GO:0044428	nuclear part	CC	0.0109557	4
GO:0016591	DNA-directed RNA polymerase II, holoenzyme	CC	0.0124483	6
GO:1990234	transferase complex	CC	0.0124483	5
GO:0031072	heat shock protein binding	MF	0.0171135	4
GO:1902494	catalytic complex	CC	0.0309997	4
GO:0044451	nucleoplasm part	CC	0.0309997	5
GO:0043231	intracellular membrane-bounded organelle	CC	0.0390449	4
MM8
GO:0003676	nucleic acid binding	MF	3.32919e-27	4
GO:1901363	heterocyclic compound binding	MF	2.45178e-20	3
GO:0097159	organic cyclic compound binding	MF	3.17034e-20	3
GO:0044260	cellular macromolecule metabolic process	BP	5.6455e-19	4
GO:0005622	intracellular	CC	7.14255e-19	3
GO:0006396	RNA processing	BP	3.35216e-18	6
GO:0044237	cellular metabolic process	BP	3.87404e-17	3
GO:0003723	RNA binding	MF	1.33913e-15	5
GO:0090304	nucleic acid metabolic process	BP	3.76318e-15	5
GO:0046483	heterocycle metabolic process	BP	1.20628e-14	4
GO:0044424	intracellular part	CC	1.20628e-14	3
GO:0006725	cellular aromatic compound metabolic process	BP	6.37678e-14	4
GO:1901360	organic cyclic compound metabolic process	BP	1.02421e-13	4
GO:0034641	cellular nitrogen compound metabolic process	BP	1.16897e-13	4
GO:0006139	nucleobase-containing compound metabolic process	BP	1.31976e-13	4
GO:0044464	cell part	CC	1.31976e-13	2
GO:0043231	intracellular membrane-bounded organelle	CC	1.63367e-12	4
GO:0006807	nitrogen compound metabolic process	BP	2.24259e-12	3
GO:0005634	nucleus	CC	7.85308e-12	5
GO:0043170	macromolecule metabolic process	BP	7.85308e-12	4
GO:0006457	protein folding	BP	1.01425e-11	6
GO:0044428	nuclear part	CC	2.43501e-11	4
GO:0071704	organic substance metabolic process	BP	2.29678e-10	3
GO:0016071	mRNA metabolic process	BP	2.94491e-10	6
GO:0044238	primary metabolic process	BP	1.14551e-09	3
GO:0016070	RNA metabolic process	BP	1.6665e-09	5
GO:0007049	cell cycle	BP	2.04254e-09	4
GO:0043226	organelle	CC	2.07205e-09	2
GO:0008152	metabolic process	BP	2.65188e-09	2
GO:0043229	intracellular organelle	CC	2.65188e-09	3
GO:0070013	intracellular organelle lumen	CC	1.32117e-08	4
GO:0000166	nucleotide binding	MF	2.45782e-08	4
GO:0022402	cell cycle process	BP	3.88486e-08	4
GO:0010467	gene expression	BP	4.76616e-08	5
GO:0036094	small molecule binding	MF	5.54801e-08	3
GO:0030163	protein catabolic process	BP	8.91571e-07	5
GO:0006259	DNA metabolic process	BP	1.05485e-06	5
GO:1990234	transferase complex	CC	1.91141e-06	5
GO:0005488	binding	MF	2.26428e-06	2
GO:0051603	proteolysis involved in cellular protein catabolic process	BP	4.00655e-06	6
GO:0006511	ubiquitin-dependent protein catabolic process	BP	4.31412e-06	8
GO:1902589	single-organism organelle organization	BP	6.003e-06	4
GO:1902494	catalytic complex	CC	6.30911e-06	4
GO:0034660	ncRNA metabolic process	BP	7.62548e-06	6
GO:0044265	cellular macromolecule catabolic process	BP	7.69264e-06	5
GO:0006397	mRNA processing	BP	8.47119e-06	7
GO:0009057	macromolecule catabolic process	BP	2.75575e-05	5
GO:0005739	mitochondrion	CC	2.76143e-05	5
GO:0034470	ncRNA processing	BP	3.60007e-05	7
GO:0044446	intracellular organelle part	CC	4.5074e-05	3
GO:1903047	mitotic cell cycle process	BP	4.58257e-05	5
GO:0044267	cellular protein metabolic process	BP	0.000102977	5
GO:0051726	regulation of cell cycle	BP	0.000103064	4
GO:0031981	nuclear lumen	CC	0.000124487	5
GO:0006996	organelle organization	BP	0.000141855	4
GO:0051082	unfolded protein binding	MF	0.000141855	4
GO:0033554	cellular response to stress	BP	0.000145721	4
GO:0006974	cellular response to DNA damage stimulus	BP	0.000164778	5
GO:0016853	isomerase activity	MF	0.000164778	3
GO:0044451	nucleoplasm part	CC	0.000164778	5
GO:0032991	macromolecular complex	CC	0.000171662	2
GO:0071840	cellular component organization or biogenesis	BP	0.000175723	2
GO:0032555	purine ribonucleotide binding	MF	0.000278121	5
GO:0035639	purine ribonucleoside triphosphate binding	MF	0.000341724	5
GO:0032550	purine ribonucleoside binding	MF	0.000364671	6
GO:0006399	tRNA metabolic process	BP	0.000367346	7
GO:0016591	DNA-directed RNA polymerase II, holoenzyme	CC	0.000416185	6
GO:0006281	DNA repair	BP	0.000468876	4
GO:0008033	tRNA processing	BP	0.000535354	8
GO:0006260	DNA replication	BP	0.000729242	6
GO:0022613	ribonucleoprotein complex biogenesis	BP	0.000730095	4
GO:0005759	mitochondrial matrix	CC	0.00101281	5
GO:0034645	cellular macromolecule biosynthetic process	BP	0.00106257	5
GO:0008173	RNA methyltransferase activity	MF	0.00136255	6
GO:0016043	cellular component organization	BP	0.00152871	3
GO:0043566	structure-specific DNA binding	MF	0.0016176	6
GO:0007067	mitotic nuclear division	BP	0.00189926	5
GO:0044249	cellular biosynthetic process	BP	0.00199964	4
GO:1901576	organic substance biosynthetic process	BP	0.0021866	4
GO:0008380	RNA splicing	BP	0.00236598	7
GO:0005761	mitochondrial ribosome	CC	0.00241737	4
GO:0043168	anion binding	MF	0.00265178	4
GO:0044248	cellular catabolic process	BP	0.00276234	4
GO:0048285	organelle fission	BP	0.00284352	5
GO:0009058	biosynthetic process	BP	0.00324006	3
GO:0030684	preribosome	CC	0.00346471	4
GO:0000280	nuclear division	BP	0.00346471	6
GO:0005525	GTP binding	MF	0.00405455	6
GO:0008168	methyltransferase activity	MF	0.00429722	5
GO:0000398	mRNA splicing, via spliceosome	BP	0.00445687	8
GO:0008135	translation factor activity, RNA binding	MF	0.00505605	6
GO:0043167	ion binding	MF	0.0051275	3
GO:0032259	methylation	BP	0.00554328	3
GO:0051302	regulation of cell division	BP	0.00554328	4
GO:0019773	proteasome core complex, alpha-subunit complex	CC	0.00554328	4
GO:0006275	regulation of DNA replication	BP	0.00554328	6
GO:0000245	spliceosomal complex assembly	BP	0.00554328	6
GO:0008175	tRNA methyltransferase activity	MF	0.00554328	7
GO:0006367	transcription initiation from RNA polymerase II promoter	BP	0.00554328	8
GO:0000413	protein peptidyl-prolyl isomerization	BP	0.00554328	9
GO:0003755	peptidyl-prolyl cis-trans isomerase activity	MF	0.00554328	5
GO:0009451	RNA modification	BP	0.00554328	6
GO:0043234	protein complex	CC	0.00590433	3
GO:0007088	regulation of mitotic nuclear division	BP	0.00598639	6
GO:0000502	proteasome complex	CC	0.00703957	4
GO:0007346	regulation of mitotic cell cycle	BP	0.00703957	5
GO:0006366	transcription from RNA polymerase II promoter	BP	0.0071018	7
GO:0051276	chromosome organization	BP	0.007794	5
GO:0001510	RNA methylation	BP	0.0088068	5
GO:0044429	mitochondrial part	CC	0.00950746	4
GO:0032040	small-subunit processome	CC	0.010862	5
GO:0042162	telomeric DNA binding	MF	0.010862	7
GO:0003690	double-stranded DNA binding	MF	0.0119949	7
GO:0043161	proteasome-mediated ubiquitin-dependent protein catabolic process	BP	0.0119949	7
GO:0018193	peptidyl-amino acid modification	BP	0.0135511	7
GO:0000723	telomere maintenance	BP	0.0135511	4
GO:0061695	transferase complex, transferring phosphorus-containing groups	CC	0.0136502	6
GO:0008094	DNA-dependent ATPase activity	MF	0.0139647	10
GO:0003924	GTPase activity	MF	0.0143511	8
GO:0044271	cellular nitrogen compound biosynthetic process	BP	0.0145854	5
GO:0051246	regulation of protein metabolic process	BP	0.0145854	5
GO:0044798	nuclear transcription factor complex	CC	0.0160632	5
GO:0042254	ribosome biogenesis	BP	0.0167334	5
GO:0006352	DNA-templated transcription, initiation	BP	0.0167334	7
GO:0051301	cell division	BP	0.0167334	4
GO:0010564	regulation of cell cycle process	BP	0.0167882	5
GO:0016149	translation release factor activity, codon specific	MF	0.0171919	9
GO:0015893	drug transport	BP	0.0171919	5
GO:0000226	microtubule cytoskeleton organization	BP	0.0187309	5
GO:0008026	ATP-dependent helicase activity	MF	0.0199449	10
GO:0032268	regulation of cellular protein metabolic process	BP	0.0201832	5
GO:0044772	mitotic cell cycle phase transition	BP	0.0201832	6
GO:1902582	single-organism intracellular transport	BP	0.0225663	5
GO:0090575	RNA polymerase II transcription factor complex	CC	0.0259077	6
GO:0004298	threonine-type endopeptidase activity	MF	0.0259077	7
GO:0005839	proteasome core complex	CC	0.0259077	4
GO:0007005	mitochondrion organization	BP	0.0259077	5
GO:0015630	microtubule cytoskeleton	CC	0.0262112	6
GO:0003743	translation initiation factor activity	MF	0.0284575	7
GO:0031461	cullin-RING ubiquitin ligase complex	CC	0.0284575	5
GO:0051649	establishment of localization in cell	BP	0.0297558	4
GO:0006605	protein targeting	BP	0.0300163	6
GO:0098687	chromosomal region	CC	0.0323602	5
GO:0006207	'de novo' pyrimidine nucleobase biosynthetic process	BP	0.0343098	7
GO:0009225	nucleotide-sugar metabolic process	BP	0.0343098	5
GO:0016593	Cdc73/Paf1 complex	CC	0.0343098	5
GO:0044452	nucleolar part	CC	0.0343098	5
GO:0015031	protein transport	BP	0.0343098	5
GO:0018130	heterocycle biosynthetic process	BP	0.0360744	5
GO:0046907	intracellular transport	BP	0.0375062	5
GO:0005874	microtubule	CC	0.0375062	4
GO:0016874	ligase activity	MF	0.0380048	3
GO:0030162	regulation of proteolysis	BP	0.0389663	6
GO:0006400	tRNA modification	BP	0.0389947	7
GO:0007091	metaphase/anaphase transition of mitotic cell cycle	BP	0.0389947	5
GO:0030529	ribonucleoprotein complex	CC	0.041705	3
GO:0032559	adenyl ribonucleotide binding	MF	0.0420926	6
GO:0004003	ATP-dependent DNA helicase activity	MF	0.0420926	10
GO:0042176	regulation of protein catabolic process	BP	0.0420926	5
GO:0016879	ligase activity, forming carbon-nitrogen bonds	MF	0.0422941	4
GO:1902580	single-organism cellular localization	BP	0.0422941	4
GO:1901362	organic cyclic compound biosynthetic process	BP	0.0465831	5
GO:0006379	mRNA cleavage	BP	0.0466237	7
GO:0004427	inorganic diphosphatase activity	MF	0.0466237	7
GO:0045116	protein neddylation	BP	0.0466237	9
GO:0008156	negative regulation of DNA replication	BP	0.0466237	6
MM17
MM13
GO:0008241	peptidyl-dipeptidase activity	MF	0.036533	7
MM3
GO:0032420	stereocilium	CC	0.0377025	3
GO:0048839	inner ear development	BP	0.0377025	4
GO:0008531	riboflavin kinase activity	MF	0.0377025	6
GO:0009231	riboflavin biosynthetic process	BP	0.0377025	5
GO:0005550	pheromone binding	MF	0.0377025	4
GO:0003938	IMP dehydrogenase activity	MF	0.0430655	6
MM12
GO:0005515	protein binding	MF	0.0189158	3
GO:0008092	cytoskeletal protein binding	MF	0.0189158	4
GO:0005488	binding	MF	0.0189158	2
GO:0003779	actin binding	MF	0.0265845	5
GO:0007010	cytoskeleton organization	BP	0.0353628	5
MM1
GO:0003700	transcription factor activity, sequence-specific DNA binding	MF	0.0219584	3
GO:0001071	nucleic acid binding transcription factor activity	MF	0.0219584	2
MM19
GO:0005740	mitochondrial envelope	CC	9.05855e-11	5
GO:0016491	oxidoreductase activity	MF	1.49535e-10	3
GO:0005739	mitochondrion	CC	1.6276e-10	5
GO:0031966	mitochondrial membrane	CC	3.04311e-09	4
GO:0031090	organelle membrane	CC	2.96937e-07	3
GO:0031967	organelle envelope	CC	3.02213e-07	4
GO:0005743	mitochondrial inner membrane	CC	3.73264e-07	5
GO:0015078	hydrogen ion transmembrane transporter activity	MF	5.27748e-07	9
GO:0016469	proton-transporting two-sector ATPase complex	CC	3.38801e-06	4
GO:0044455	mitochondrial membrane part	CC	3.38801e-06	3
GO:0003824	catalytic activity	MF	4.52824e-06	2
GO:0009205	purine ribonucleoside triphosphate metabolic process	BP	1.99746e-05	8
GO:0045259	proton-transporting ATP synthase complex	CC	3.46036e-05	4
GO:0044710	single-organism metabolic process	BP	4.77289e-05	3
GO:1902600	hydrogen ion transmembrane transport	BP	4.92891e-05	7
GO:0046034	ATP metabolic process	BP	4.94538e-05	8
GO:0015992	proton transport	BP	4.94538e-05	6
GO:0009206	purine ribonucleoside triphosphate biosynthetic process	BP	5.26045e-05	8
GO:0015986	ATP synthesis coupled proton transport	BP	5.26045e-05	9
GO:0043231	intracellular membrane-bounded organelle	CC	6.4054e-05	4
GO:0050662	coenzyme binding	MF	0.000200652	4
GO:0046129	purine ribonucleoside biosynthetic process	BP	0.000287822	8
GO:0009141	nucleoside triphosphate metabolic process	BP	0.000338305	6
GO:0098798	mitochondrial protein complex	CC	0.000421803	4
GO:0046128	purine ribonucleoside metabolic process	BP	0.000435866	7
GO:0055114	oxidation-reduction process	BP	0.00065307	4
GO:0044444	cytoplasmic part	CC	0.000922949	4
GO:0098800	inner mitochondrial membrane protein complex	CC	0.00156631	4
GO:0045263	proton-transporting ATP synthase complex, coupling factor F(o)	CC	0.00173442	4
GO:0033177	proton-transporting two-sector ATPase complex, proton-transporting domain	CC	0.00176645	4
GO:0051920	peroxiredoxin activity	MF	0.00203344	3
GO:0009123	nucleoside monophosphate metabolic process	BP	0.0021053	6
GO:0009116	nucleoside metabolic process	BP	0.0021053	5
GO:0048037	cofactor binding	MF	0.00234263	3
GO:0016209	antioxidant activity	MF	0.00301186	2
GO:0098796	membrane protein complex	CC	0.00414101	3
GO:1901137	carbohydrate derivative biosynthetic process	BP	0.00452744	5
GO:0006753	nucleoside phosphate metabolic process	BP	0.00464691	5
GO:0008152	metabolic process	BP	0.00465188	2
GO:0005737	cytoplasm	CC	0.00483555	4
GO:0016684	oxidoreductase activity, acting on peroxide as acceptor	MF	0.00507039	4
GO:0051287	NAD binding	MF	0.00558812	5
GO:0003954	NADH dehydrogenase activity	MF	0.00591297	5
GO:0055086	nucleobase-containing small molecule metabolic process	BP	0.00842688	4
GO:0009117	nucleotide metabolic process	BP	0.0089565	6
GO:1901135	carbohydrate derivative metabolic process	BP	0.00941191	4
GO:0019693	ribose phosphate metabolic process	BP	0.0104293	5
GO:0044281	small molecule metabolic process	BP	0.0188805	4
GO:0009150	purine ribonucleotide metabolic process	BP	0.0196935	7
GO:0008137	NADH dehydrogenase (ubiquinone) activity	MF	0.0224444	7
GO:0031301	integral component of organelle membrane	CC	0.0238479	4
GO:0070403	NAD+ binding	MF	0.0252534	5
GO:0016782	transferase activity, transferring sulfur-containing groups	MF	0.0259334	4
GO:0090407	organophosphate biosynthetic process	BP	0.036527	5
GO:0015991	ATP hydrolysis coupled proton transport	BP	0.0403107	9
GO:0044711	single-organism biosynthetic process	BP	0.0445073	4
GO:0046933	proton-transporting ATP synthase activity, rotational mechanism	MF	0.0445073	8
GO:0009152	purine ribonucleotide biosynthetic process	BP	0.0445073	8
GO:0009165	nucleotide biosynthetic process	BP	0.0445073	6
GO:0008146	sulfotransferase activity	MF	0.0468465	5
GO:0098655	cation transmembrane transport	BP	0.0490083	6
GO:0044743	intracellular protein transmembrane import	BP	0.0490083	6
