# Supplementary material for: Transcriptomic profiling in muscle and adipose tissue identifies genes related to growth and lipid deposition
Source: PLoS One. 2017 Sep 6;12(9):e0184120. doi: 10.1371/journal.pone.0184120 (PMC5587268; doi:10.1371/journal.pone.0184120)
Supplement: S14 Table — (XLSX) [file pone.0184120.s031.xlsx]

## Sheet: Sheet1
S14 Table. KEGG enrichment for the modules from adipose and muscle tissues, respectively.
MapID	MapTitle	Pvalue	AdjustedPv	x	y	n	N	EnrichDirect	GeneIDs
AM6
map04145	Phagosome	3.18542e-08	7.48574e-06	20	143	223	6807	Over	WZSP000751 WZSP001669 WZSP002768 WZSP003072 WZSP003073 WZSP003450 WZSP004112 WZSP004377 WZSP005131 WZSP005283 WZSP006510 WZSP009630 WZSP012377 WZSP014791 WZSP016261 WZSP016268 WZSP016270 WZSP019469 WZSP020030 WZSP020322
map05166	HTLV-I infection	4.78352e-07	5.62063e-05	22	240	223	6807	Over	WZSP003274 WZSP003420 WZSP004377 WZSP005093 WZSP007782 WZSP008315 WZSP008886 WZSP009693 WZSP010581 WZSP011966 WZSP012342 WZSP012946 WZSP015095 WZSP016261 WZSP016268 WZSP016270 WZSP016695 WZSP016733 WZSP017482 WZSP018514 WZSP019747 WZSP019849
map04380	Osteoclast differentiation	7.65713e-07	5.99809e-05	16	114	223	6807	Over	WZSP004112 WZSP005131 WZSP005283 WZSP008315 WZSP008886 WZSP010966 WZSP013715 WZSP015095 WZSP016134 WZSP016733 WZSP016973 WZSP017482 WZSP018366 WZSP018514 WZSP019747 WZSP020030
map04640	Hematopoietic cell lineage	1.8407e-06	8.67902e-05	13	81	223	6807	Over	WZSP000882 WZSP004112 WZSP006389 WZSP007797 WZSP008194 WZSP010794 WZSP012173 WZSP012657 WZSP012666 WZSP013715 WZSP015095 WZSP018600 WZSP019689
map04062	Chemokine signaling pathway	1.8466e-06	8.67902e-05	17	170	223	6807	Over	WZSP001889 WZSP001891 WZSP003420 WZSP006500 WZSP008315 WZSP008886 WZSP012946 WZSP012984 WZSP013478 WZSP013479 WZSP013505 WZSP015454 WZSP016844 WZSP017482 WZSP018371 WZSP018860 WZSP019318
map04670	Leukocyte transendothelial migration	2.48805e-06	9.74485e-05	15	110	223	6807	Over	WZSP002735 WZSP004377 WZSP005131 WZSP005283 WZSP006500 WZSP008886 WZSP009928 WZSP011963 WZSP012342 WZSP014791 WZSP016844 WZSP017482 WZSP018527 WZSP018860 WZSP020030
map04142	Lysosome	4.89116e-06	0.000164203	15	116	223	6807	Over	WZSP000523 WZSP000751 WZSP002288 WZSP002898 WZSP003633 WZSP004409 WZSP004489 WZSP006300 WZSP007228 WZSP009630 WZSP011959 WZSP016675 WZSP018036 WZSP018403 WZSP018516
map05323	Rheumatoid arthritis	7.03202e-06	0.000206566	13	91	223	6807	Over	WZSP000751 WZSP003450 WZSP004377 WZSP012342 WZSP013478 WZSP013479 WZSP013505 WZSP013715 WZSP015095 WZSP016261 WZSP016268 WZSP016270 WZSP016733
map04015	Rap1 signaling pathway	8.10841e-06	0.00021172	18	198	223	6807	Over	WZSP003420 WZSP003976 WZSP004018 WZSP004112 WZSP004377 WZSP008886 WZSP010996 WZSP012342 WZSP012946 WZSP013715 WZSP014791 WZSP016695 WZSP017482 WZSP018366 WZSP018527 WZSP018860 WZSP019318 WZSP019940
map04611	Platelet activation	1.51755e-05	0.000356624	14	112	223	6807	Over	WZSP002735 WZSP003420 WZSP004112 WZSP007714 WZSP008886 WZSP010707 WZSP014791 WZSP015454 WZSP016605 WZSP016973 WZSP017482 WZSP018366 WZSP018860 WZSP019318
map04612	Antigen processing and presentation	2.08548e-05	0.000445534	10	60	223	6807	Over	WZSP000882 WZSP001978 WZSP002898 WZSP003633 WZSP009630 WZSP011876 WZSP015095 WZSP016261 WZSP016268 WZSP016270
map04664	Fc epsilon RI signaling pathway	4.29007e-05	0.000840139	10	65	223	6807	Over	WZSP006500 WZSP008886 WZSP012946 WZSP015095 WZSP015454 WZSP015478 WZSP016605 WZSP016973 WZSP017482 WZSP018366
map04662	B cell receptor signaling pathway	5.61203e-05	0.00101448	10	67	223	6807	Over	WZSP005855 WZSP006500 WZSP008315 WZSP008886 WZSP012946 WZSP015454 WZSP015478 WZSP016973 WZSP017482 WZSP018083
map04060	Cytokine-cytokine receptor interaction	8.59278e-05	0.00144236	19	240	223	6807	Over	WZSP001889 WZSP001891 WZSP003274 WZSP005203 WZSP006389 WZSP006508 WZSP010794 WZSP011966 WZSP012173 WZSP012174 WZSP013478 WZSP013479 WZSP013505 WZSP013715 WZSP015095 WZSP016695 WZSP016733 WZSP016844 WZSP018600
map05321	Inflammatory bowel disease (IBD)	0.000165332	0.00259021	9	62	223	6807	Over	WZSP003274 WZSP005438 WZSP005830 WZSP014916 WZSP015095 WZSP016261 WZSP016268 WZSP016270 WZSP016733
map05152	Tuberculosis	0.000252353	0.00353048	14	162	223	6807	Over	WZSP000751 WZSP003073 WZSP004377 WZSP007782 WZSP009630 WZSP011033 WZSP012377 WZSP015095 WZSP016261 WZSP016268 WZSP016270 WZSP016605 WZSP016733 WZSP016973
map04650	Natural killer cell mediated cytotoxicity	0.000255397	0.00353048	12	111	223	6807	Over	WZSP004377 WZSP006500 WZSP008886 WZSP010966 WZSP012342 WZSP012723 WZSP012946 WZSP015095 WZSP016605 WZSP016973 WZSP017482 WZSP018366
map04810	Regulation of actin cytoskeleton	0.000335918	0.00438559	16	201	223	6807	Over	WZSP001993 WZSP002735 WZSP003976 WZSP004112 WZSP004377 WZSP006500 WZSP008886 WZSP011623 WZSP012342 WZSP012946 WZSP014791 WZSP016695 WZSP017482 WZSP018117 WZSP018519 WZSP020102
map05310	Asthma	0.000354664	0.00438663	6	30	223	6807	Over	WZSP011966 WZSP015095 WZSP016261 WZSP016268 WZSP016270 WZSP016605
map04620	Toll-like receptor signaling pathway	0.000670632	0.00787993	10	90	223	6807	Over	WZSP001345 WZSP008315 WZSP008886 WZSP011761 WZSP011966 WZSP013478 WZSP013479 WZSP013611 WZSP015095 WZSP017482
map05145	Toxoplasmosis	0.000896063	0.0100274	11	110	223	6807	Over	WZSP001978 WZSP008315 WZSP008886 WZSP011966 WZSP015095 WZSP016261 WZSP016268 WZSP016270 WZSP016733 WZSP017482 WZSP018860
map04540	Gap junction	0.0012405	0.0132508	9	81	223	6807	Over	WZSP001669 WZSP002768 WZSP003420 WZSP006510 WZSP012946 WZSP016695 WZSP018860 WZSP019318 WZSP020322
map05140	Leishmaniasis	0.00144227	0.0147362	8	67	223	6807	Over	WZSP004377 WZSP005131 WZSP005283 WZSP015095 WZSP016261 WZSP016268 WZSP016270 WZSP016733
map04666	Fc gamma R-mediated phagocytosis	0.00160812	0.0157462	9	84	223	6807	Over	WZSP006500 WZSP008886 WZSP015454 WZSP015478 WZSP016973 WZSP017482 WZSP018117 WZSP018371 WZSP018519
map05205	Proteoglycans in cancer	0.00183804	0.0172617	14	185	223	6807	Over	WZSP001993 WZSP002148 WZSP002516 WZSP004112 WZSP008886 WZSP011963 WZSP012946 WZSP014791 WZSP015095 WZSP015727 WZSP016733 WZSP017482 WZSP018436 WZSP019689
map05142	Chagas disease (American trypanosomiasis)	0.0019098	0.0172617	10	103	223	6807	Over	WZSP008315 WZSP008886 WZSP013478 WZSP013479 WZSP013505 WZSP015095 WZSP016733 WZSP017482 WZSP018860 WZSP019318
map04930	Type II diabetes mellitus	0.00225784	0.0189497	6	42	223	6807	Over	WZSP001046 WZSP004009 WZSP008315 WZSP008886 WZSP015095 WZSP017482
map05130	Pathogenic Escherichia coli infection	0.00225784	0.0189497	6	42	223	6807	Over	WZSP001669 WZSP002516 WZSP002768 WZSP006510 WZSP014791 WZSP020322
map05169	Epstein-Barr virus infection	0.0026348	0.021351	14	190	223	6807	Over	WZSP001978 WZSP008315 WZSP008886 WZSP010848 WZSP011966 WZSP012342 WZSP012351 WZSP013611 WZSP014992 WZSP015454 WZSP016973 WZSP017482 WZSP019689 WZSP019747
map05100	Bacterial invasion of epithelial cells	0.00412475	0.0323106	8	79	223	6807	Over	WZSP001993 WZSP002516 WZSP003858 WZSP007520 WZSP008886 WZSP009928 WZSP014791 WZSP017482
map04668	TNF signaling pathway	0.00529315	0.0401255	9	100	223	6807	Over	WZSP008315 WZSP008886 WZSP010439 WZSP011963 WZSP013505 WZSP013611 WZSP013715 WZSP015095 WZSP017482
map04672	Intestinal immune network for IgA production	0.00550453	0.0404239	6	50	223	6807	Over	WZSP011966 WZSP016261 WZSP016268 WZSP016270 WZSP016733 WZSP016844
map05144	Malaria	0.00607188	0.0412073	6	51	223	6807	Over	WZSP004377 WZSP011966 WZSP012342 WZSP013505 WZSP015095 WZSP016733
map05150	Staphylococcus aureus infection	0.00607188	0.0412073	6	51	223	6807	Over	WZSP004377 WZSP006279 WZSP012342 WZSP016261 WZSP016268 WZSP016270
map00290	Valine, leucine and isoleucine biosynthesis	0.00613726	0.0412073	2	4	223	6807	Over	WZSP002175 WZSP009253
map05416	Viral myocarditis	0.00654373	0.042716	7	68	223	6807	Over	WZSP004377 WZSP011966 WZSP012342 WZSP014791 WZSP016261 WZSP016268 WZSP016270
map04010	MAPK signaling pathway	0.00739092	0.0469423	15	227	223	6807	Over	WZSP001978 WZSP003976 WZSP004108 WZSP006246 WZSP008315 WZSP009586 WZSP010996 WZSP011623 WZSP012946 WZSP015095 WZSP015727 WZSP016695 WZSP016733 WZSP017351 WZSP017353
AM23
map03013	RNA transport	2.3773e-16	3.73235e-14	63	151	1140	6807	Over	WZSP000778 WZSP000792 WZSP001234 WZSP001379 WZSP001752 WZSP001837 WZSP002663 WZSP002775 WZSP003194 WZSP003215 WZSP003860 WZSP003882 WZSP004490 WZSP004553 WZSP004722 WZSP005039 WZSP005117 WZSP005209 WZSP005210 WZSP005592 WZSP006092 WZSP006737 WZSP007114 WZSP007262 WZSP007360 WZSP007960 WZSP008053 WZSP008703 WZSP008717 WZSP010276 WZSP010486 WZSP010761 WZSP011169 WZSP011615 WZSP012574 WZSP012600 WZS…
map03008	Ribosome biogenesis in eukaryotes	1.0212e-11	1.06885e-09	34	72	1140	6807	Over	WZSP000290 WZSP000478 WZSP000943 WZSP001374 WZSP001982 WZSP002015 WZSP002414 WZSP003478 WZSP005472 WZSP005878 WZSP005954 WZSP006395 WZSP007114 WZSP007208 WZSP007381 WZSP008413 WZSP009299 WZSP009683 WZSP011015 WZSP011625 WZSP011997 WZSP012129 WZSP012621 WZSP013046 WZSP014668 WZSP014871 WZSP015960 WZSP016305 WZSP016869 WZSP017324 WZSP018936 WZSP019499 WZSP019578 WZSP019680
map03022	Basal transcription factors	1.93824e-11	1.52152e-09	23	40	1140	6807	Over	WZSP000730 WZSP002498 WZSP002523 WZSP003265 WZSP003777 WZSP003837 WZSP004616 WZSP004620 WZSP006289 WZSP006516 WZSP007030 WZSP008815 WZSP009969 WZSP010189 WZSP010727 WZSP013305 WZSP013693 WZSP014617 WZSP015214 WZSP016201 WZSP016442 WZSP016665 WZSP016914
map03040	Spliceosome	2.7605e-10	1.73359e-08	47	123	1140	6807	Over	WZSP001167 WZSP001288 WZSP001379 WZSP001536 WZSP001655 WZSP001787 WZSP002211 WZSP002507 WZSP002589 WZSP002958 WZSP002982 WZSP004250 WZSP004296 WZSP004637 WZSP004954 WZSP005027 WZSP005543 WZSP006213 WZSP006296 WZSP006405 WZSP006614 WZSP007020 WZSP007260 WZSP008228 WZSP008265 WZSP008302 WZSP008732 WZSP009049 WZSP009639 WZSP009890 WZSP010486 WZSP010754 WZSP010761 WZSP013686 WZSP014052 WZSP014490 WZS…
map03010	Ribosome	2.3482e-07	1.22889e-05	49	150	1140	6807	Over	WZSP000197 WZSP001037 WZSP001830 WZSP001999 WZSP002190 WZSP003338 WZSP003514 WZSP003859 WZSP004138 WZSP004140 WZSP004408 WZSP004739 WZSP004987 WZSP005056 WZSP005489 WZSP005499 WZSP005992 WZSP006080 WZSP006191 WZSP006388 WZSP006429 WZSP007022 WZSP007139 WZSP007191 WZSP008918 WZSP008961 WZSP010356 WZSP011297 WZSP011401 WZSP011645 WZSP011706 WZSP011846 WZSP012200 WZSP012786 WZSP013260 WZSP013310 WZS…
map04113	Meiosis - yeast	0.000275611	0.0119124	20	56	1140	6807	Over	WZSP000023 WZSP000184 WZSP001377 WZSP002082 WZSP004617 WZSP005090 WZSP005702 WZSP007397 WZSP007901 WZSP007910 WZSP008567 WZSP009040 WZSP009703 WZSP010217 WZSP015615 WZSP016497 WZSP016846 WZSP017020 WZSP019019 WZSP020081
map03060	Protein export	0.000323866	0.0119124	11	22	1140	6807	Over	WZSP000320 WZSP000499 WZSP007674 WZSP011451 WZSP011516 WZSP012582 WZSP012792 WZSP014713 WZSP014866 WZSP015521 WZSP017876
map04111	Cell cycle - yeast	0.000525408	0.0164978	23	70	1140	6807	Over	WZSP000023 WZSP000184 WZSP000659 WZSP001377 WZSP002048 WZSP002276 WZSP003831 WZSP004617 WZSP007397 WZSP007910 WZSP008567 WZSP009040 WZSP009703 WZSP010217 WZSP011530 WZSP012735 WZSP014597 WZSP015615 WZSP016846 WZSP016966 WZSP017020 WZSP019019 WZSP020081
map04110	Cell cycle	0.000705556	0.0201404	35	123	1140	6807	Over	WZSP000023 WZSP000184 WZSP000342 WZSP001377 WZSP001398 WZSP001816 WZSP001924 WZSP001951 WZSP002048 WZSP002276 WZSP003382 WZSP003557 WZSP004713 WZSP005319 WZSP006609 WZSP007343 WZSP007397 WZSP007910 WZSP008567 WZSP009040 WZSP009920 WZSP010217 WZSP012084 WZSP012735 WZSP014617 WZSP015258 WZSP015615 WZSP016680 WZSP016846 WZSP017020 WZSP017337 WZSP018162 WZSP018397 WZSP019019 WZSP019589
map03015	mRNA surveillance pathway	0.00106303	0.0270187	25	81	1140	6807	Over	WZSP000778 WZSP002779 WZSP003613 WZSP003831 WZSP003860 WZSP004784 WZSP005090 WZSP005132 WZSP005702 WZSP007074 WZSP007901 WZSP010479 WZSP010486 WZSP011414 WZSP011453 WZSP012591 WZSP013875 WZSP014796 WZSP016292 WZSP016437 WZSP016497 WZSP016855 WZSP017664 WZSP019864 WZSP020081
map04130	SNARE interactions in vesicular transport	0.00111861	0.0270187	13	33	1140	6807	Over	WZSP001240 WZSP003541 WZSP004156 WZSP004754 WZSP008903 WZSP010140 WZSP010310 WZSP010826 WZSP012325 WZSP012610 WZSP014969 WZSP018345 WZSP019269
map03018	RNA degradation	0.00155754	0.0349333	23	74	1140	6807	Over	WZSP004839 WZSP004954 WZSP005518 WZSP006081 WZSP006614 WZSP007086 WZSP007420 WZSP008166 WZSP008870 WZSP009049 WZSP009086 WZSP012054 WZSP012116 WZSP013074 WZSP014637 WZSP015375 WZSP016855 WZSP017642 WZSP018091 WZSP019060 WZSP019202 WZSP019473 WZSP019590
map04144	Endocytosis	0.0018547	0.0388251	60	248	1140	6807	Over	WZSP000217 WZSP000521 WZSP000849 WZSP000983 WZSP001157 WZSP001164 WZSP002974 WZSP003001 WZSP003307 WZSP003607 WZSP004104 WZSP004552 WZSP004901 WZSP005029 WZSP005067 WZSP005130 WZSP005607 WZSP005917 WZSP006136 WZSP006945 WZSP007037 WZSP007205 WZSP007343 WZSP007946 WZSP008410 WZSP009647 WZSP009988 WZSP010452 WZSP010649 WZSP011330 WZSP011447 WZSP011519 WZSP011999 WZSP012019 WZSP012285 WZSP012498 WZS…
map05169	Epstein-Barr virus infection	0.00200254	0.0392998	48	190	1140	6807	Over	WZSP000188 WZSP000205 WZSP001398 WZSP001646 WZSP001816 WZSP001838 WZSP002523 WZSP002679 WZSP002879 WZSP003056 WZSP003382 WZSP003467 WZSP003557 WZSP004207 WZSP004276 WZSP004698 WZSP004713 WZSP005878 WZSP007020 WZSP007114 WZSP007921 WZSP008072 WZSP008448 WZSP008639 WZSP010413 WZSP012011 WZSP013046 WZSP013859 WZSP014147 WZSP014503 WZSP014624 WZSP014776 WZSP015120 WZSP015702 WZSP016181 WZSP016182 WZS…
map03450	Non-homologous end-joining	0.00244264	0.045117	7	13	1140	6807	Over	WZSP001996 WZSP002034 WZSP002459 WZSP004629 WZSP005053 WZSP009862 WZSP018016
AM22
map03460	Fanconi anemia pathway	1.41726e-06	0.000218967	18	48	890	6807	Over	WZSP001524 WZSP002579 WZSP003139 WZSP003571 WZSP003901 WZSP004912 WZSP005521 WZSP006275 WZSP006433 WZSP007179 WZSP007365 WZSP007658 WZSP008301 WZSP013450 WZSP015554 WZSP017491 WZSP017591 WZSP019307
map03420	Nucleotide excision repair	7.37959e-06	0.000760097	16	43	890	6807	Over	WZSP002478 WZSP003004 WZSP003571 WZSP004614 WZSP005521 WZSP006275 WZSP007880 WZSP007961 WZSP011170 WZSP014938 WZSP015622 WZSP015985 WZSP018792 WZSP018989 WZSP019798 WZSP019873
map04111	Cell cycle - yeast	5.25457e-05	0.00405915	21	70	890	6807	Over	WZSP001762 WZSP002838 WZSP003667 WZSP003684 WZSP004110 WZSP004720 WZSP005378 WZSP007916 WZSP008375 WZSP009882 WZSP009918 WZSP010336 WZSP010859 WZSP011325 WZSP012513 WZSP013586 WZSP013948 WZSP015857 WZSP017773 WZSP018177 WZSP018215
map04120	Ubiquitin mediated proteolysis	0.000155796	0.00962818	33	136	890	6807	Over	WZSP000020 WZSP000495 WZSP000545 WZSP000749 WZSP001385 WZSP002235 WZSP002478 WZSP002585 WZSP003684 WZSP004110 WZSP004580 WZSP004748 WZSP005558 WZSP005790 WZSP005976 WZSP006758 WZSP007334 WZSP007916 WZSP008579 WZSP009318 WZSP009884 WZSP009918 WZSP010398 WZSP011023 WZSP012063 WZSP014691 WZSP016848 WZSP017491 WZSP017949 WZSP018490 WZSP019375 WZSP019423 WZSP019873
map03015	mRNA surveillance pathway	0.000297841	0.0153388	22	81	890	6807	Over	WZSP000509 WZSP001181 WZSP001450 WZSP002401 WZSP002492 WZSP002838 WZSP002894 WZSP003724 WZSP004397 WZSP004691 WZSP005497 WZSP007122 WZSP009882 WZSP009926 WZSP015809 WZSP015978 WZSP016015 WZSP017369 WZSP018240 WZSP019160 WZSP019425 WZSP020052
map04110	Cell cycle	0.00080307	0.0354498	29	123	890	6807	Over	WZSP000758 WZSP001762 WZSP002579 WZSP002582 WZSP003667 WZSP003684 WZSP004110 WZSP004164 WZSP004612 WZSP004614 WZSP005378 WZSP005445 WZSP006026 WZSP006055 WZSP006329 WZSP007361 WZSP007916 WZSP008375 WZSP009918 WZSP010336 WZSP012513 WZSP013586 WZSP013948 WZSP016509 WZSP016854 WZSP018177 WZSP018215 WZSP019321 WZSP019423
map03050	Proteasome	0.00129174	0.0453708	13	42	890	6807	Over	WZSP000816 WZSP006370 WZSP007147 WZSP007242 WZSP007543 WZSP010361 WZSP010392 WZSP013702 WZSP016361 WZSP017501 WZSP017935 WZSP018318 WZSP019415
AM4
map05120	Epithelial cell signaling in Helicobacter pylori infection	1.87723e-05	0.00276892	16	64	612	6807	Over	WZSP000416 WZSP003919 WZSP005964 WZSP006170 WZSP007288 WZSP009950 WZSP010608 WZSP013483 WZSP015253 WZSP016620 WZSP017565 WZSP017607 WZSP017761 WZSP018044 WZSP018347 WZSP019519
map01200	Carbon metabolism	0.000140512	0.0114112	22	112	612	6807	Over	WZSP000876 WZSP000894 WZSP001052 WZSP002039 WZSP002699 WZSP002935 WZSP006044 WZSP007574 WZSP008007 WZSP008878 WZSP008896 WZSP009150 WZSP011019 WZSP011473 WZSP012118 WZSP012936 WZSP013155 WZSP014989 WZSP015294 WZSP016599 WZSP018090 WZSP020191
map00190	Oxidative phosphorylation	0.000154728	0.0114112	24	127	612	6807	Over	WZSP000416 WZSP001461 WZSP002914 WZSP003862 WZSP005239 WZSP005327 WZSP005804 WZSP005964 WZSP006044 WZSP006527 WZSP006634 WZSP006765 WZSP008012 WZSP008578 WZSP009871 WZSP010608 WZSP013349 WZSP013433 WZSP014502 WZSP016599 WZSP018347 WZSP019519 WZSP019754 WZSP020246
map05012	Parkinson's disease	0.00027718	0.0147817	25	138	612	6807	Over	WZSP000553 WZSP001461 WZSP002914 WZSP003862 WZSP004375 WZSP005239 WZSP005327 WZSP005549 WZSP005804 WZSP006044 WZSP006155 WZSP006527 WZSP006634 WZSP006765 WZSP008970 WZSP009871 WZSP010304 WZSP013349 WZSP013433 WZSP014502 WZSP015571 WZSP016599 WZSP018871 WZSP019754 WZSP020246
map00960	Tropane, piperidine and pyridine alkaloid biosynthesis	0.000300644	0.0147817	4	5	612	6807	Over	WZSP008007 WZSP009150 WZSP017499 WZSP017500
map00010	Glycolysis / Gluconeogenesis	0.000525686	0.0221539	14	63	612	6807	Over	WZSP000876 WZSP000894 WZSP002935 WZSP008065 WZSP008896 WZSP009077 WZSP010603 WZSP011473 WZSP015294 WZSP017700 WZSP018090 WZSP019646 WZSP019648 WZSP020191
map01230	Biosynthesis of amino acids	0.000711359	0.0239364	15	71	612	6807	Over	WZSP000876 WZSP000894 WZSP002039 WZSP002699 WZSP007574 WZSP008007 WZSP008896 WZSP009150 WZSP011473 WZSP012118 WZSP012147 WZSP012936 WZSP018090 WZSP019909 WZSP020191
map04330	Notch signaling pathway	0.000730262	0.0239364	11	41	612	6807	Over	WZSP002109 WZSP002159 WZSP002430 WZSP003193 WZSP007968 WZSP009779 WZSP012565 WZSP015145 WZSP016311 WZSP018802 WZSP019296
map00220	Arginine biosynthesis	0.00125451	0.0370079	7	20	612	6807	Over	WZSP002699 WZSP003490 WZSP008007 WZSP009150 WZSP012147 WZSP017904 WZSP019909
map04066	HIF-1 signaling pathway	0.00143775	0.0376898	18	96	612	6807	Over	WZSP000856 WZSP000894 WZSP003490 WZSP004915 WZSP006488 WZSP008084 WZSP008868 WZSP008896 WZSP009628 WZSP015169 WZSP015868 WZSP016171 WZSP017565 WZSP017904 WZSP018435 WZSP018658 WZSP019367 WZSP019504
map00860	Porphyrin and chlorophyll metabolism	0.00153314	0.0376898	9	32	612	6807	Over	WZSP008012 WZSP008055 WZSP010069 WZSP011711 WZSP015621 WZSP016609 WZSP016952 WZSP017183 WZSP018689
AM19
map00620	Pyruvate metabolism	0.000128539	0.0154246	7	43	183	6807	Over	WZSP001418 WZSP001975 WZSP009055 WZSP013469 WZSP015721 WZSP016152 WZSP017724
AM21
map05211	Renal cell carcinoma	0.000658741	0.0368305	3	63	19	6807	Over	WZSP002189 WZSP010297 WZSP013930
map04013	MAPK signaling pathway - fly	0.000758512	0.0368305	2	15	19	6807	Over	WZSP002189 WZSP010297
map04350	TGF-beta signaling pathway	0.00101368	0.0368305	3	73	19	6807	Over	WZSP007380 WZSP010297 WZSP013930
map04320	Dorso-ventral axis formation	0.0023052	0.0489769	2	26	19	6807	Over	WZSP010297 WZSP018342
map04114	Oocyte meiosis	0.00280997	0.0489769	3	104	19	6807	Over	WZSP010297 WZSP018342 WZSP018356
map04919	Thyroid hormone signaling pathway	0.00312809	0.0489769	3	108	19	6807	Over	WZSP010297 WZSP013528 WZSP013930
map04010	MAPK signaling pathway	0.00314531	0.0489769	4	227	19	6807	Over	WZSP008814 WZSP010297 WZSP014515 WZSP016747
map04722	Neurotrophin signaling pathway	0.00364561	0.0496714	3	114	19	6807	Over	WZSP002189 WZSP010297 WZSP019428
AM14
map04974	Protein digestion and absorption	0.000162128	0.0067884	4	64	30	6807	Over	WZSP001579 WZSP004091 WZSP011650 WZSP018704
map04512	ECM-receptor interaction	0.000256166	0.0067884	4	72	30	6807	Over	WZSP001579 WZSP011650 WZSP015135 WZSP018704
map05205	Proteoglycans in cancer	0.00115179	0.0154889	5	185	30	6807	Over	WZSP004178 WZSP006905 WZSP009367 WZSP015495 WZSP019803
map05217	Basal cell carcinoma	0.00116897	0.0154889	3	48	30	6807	Over	WZSP004178 WZSP013237 WZSP015495
map04550	Signaling pathways regulating pluripotency of stem cells	0.00199241	0.0211196	4	124	30	6807	Over	WZSP004178 WZSP009367 WZSP013237 WZSP015495
map04390	Hippo signaling pathway	0.0027913	0.0241684	4	136	30	6807	Over	WZSP004178 WZSP008649 WZSP013237 WZSP015495
map04610	Complement and coagulation cascades	0.00319205	0.0241684	3	68	30	6807	Over	WZSP007468 WZSP015128 WZSP015133
AM5
map05150	Staphylococcus aureus infection	1.45482e-14	1.84762e-12	11	51	46	6807	Over	WZSP001977 WZSP002248 WZSP003105 WZSP006174 WZSP006175 WZSP006176 WZSP007729 WZSP012313 WZSP014148 WZSP016262 WZSP016596
map05133	Pertussis	2.56858e-07	1.20604e-05	7	67	46	6807	Over	WZSP000356 WZSP000406 WZSP006174 WZSP006175 WZSP006176 WZSP012313 WZSP012314
map04610	Complement and coagulation cascades	2.84892e-07	1.20604e-05	7	68	46	6807	Over	WZSP003105 WZSP003719 WZSP006174 WZSP006175 WZSP006176 WZSP007729 WZSP019538
map04145	Phagosome	4.14455e-06	0.000105424	8	143	46	6807	Over	WZSP000406 WZSP001977 WZSP009279 WZSP009470 WZSP012313 WZSP014148 WZSP016262 WZSP016596
map04662	B cell receptor signaling pathway	4.98066e-06	0.000105424	6	67	46	6807	Over	WZSP000870 WZSP002112 WZSP004407 WZSP010930 WZSP014148 WZSP018078
map05140	Leishmaniasis	4.98066e-06	0.000105424	6	67	46	6807	Over	WZSP000406 WZSP000870 WZSP001977 WZSP012313 WZSP014148 WZSP016262
map05322	Systemic lupus erythematosus	1.27234e-05	0.000230839	7	119	46	6807	Over	WZSP001977 WZSP002509 WZSP006174 WZSP006175 WZSP006176 WZSP014148 WZSP016262
map05134	Legionellosis	5.91726e-05	0.000939365	5	63	46	6807	Over	WZSP000356 WZSP000406 WZSP010173 WZSP012313 WZSP012314
map05416	Viral myocarditis	8.55771e-05	0.0011822	5	68	46	6807	Over	WZSP002112 WZSP002509 WZSP009470 WZSP014148 WZSP016262
map05152	Tuberculosis	9.30863e-05	0.0011822	7	162	46	6807	Over	WZSP000406 WZSP001977 WZSP008590 WZSP012313 WZSP014148 WZSP016262 WZSP016596
map04380	Osteoclast differentiation	0.000104925	0.0012114	6	114	46	6807	Over	WZSP001977 WZSP004407 WZSP007987 WZSP010173 WZSP016596 WZSP018078
map04640	Hematopoietic cell lineage	0.000197035	0.00208529	5	81	46	6807	Over	WZSP007987 WZSP009279 WZSP010930 WZSP012313 WZSP014148
map04064	NF-kappa B signaling pathway	0.000275713	0.0026935	5	87	46	6807	Over	WZSP000406 WZSP004407 WZSP010173 WZSP014148 WZSP018078
map05142	Chagas disease (American trypanosomiasis)	0.000602772	0.005468	5	103	46	6807	Over	WZSP000406 WZSP003719 WZSP006174 WZSP006175 WZSP006176
map05020	Prion diseases	0.001249	0.0105749	3	32	46	6807	Over	WZSP006174 WZSP006175 WZSP006176
map05132	Salmonella infection	0.00189473	0.0144966	4	79	46	6807	Over	WZSP000356 WZSP000406 WZSP009470 WZSP012314
map05340	Primary immunodeficiency	0.00206499	0.0144966	3	38	46	6807	Over	WZSP004407 WZSP014148 WZSP018078
map04810	Regulation of actin cytoskeleton	0.00215137	0.0144966	6	201	46	6807	Over	WZSP001795 WZSP002112 WZSP003719 WZSP009470 WZSP010584 WZSP012313
map04514	Cell adhesion molecules (CAMs)	0.00216879	0.0144966	5	137	46	6807	Over	WZSP002248 WZSP002509 WZSP010930 WZSP012313 WZSP016262
map04961	Endocrine and other factor-regulated calcium reabsorption	0.00239575	0.015213	3	40	46	6807	Over	WZSP003192 WZSP003719 WZSP016538
map05330	Allograft rejection	0.0031515	0.0182853	3	44	46	6807	Over	WZSP002509 WZSP014148 WZSP016262
map05323	Rheumatoid arthritis	0.00317744	0.0182853	4	91	46	6807	Over	WZSP000406 WZSP002509 WZSP014148 WZSP016262
map05164	Influenza A	0.00331151	0.0182853	5	151	46	6807	Over	WZSP000356 WZSP000406 WZSP009470 WZSP012314 WZSP016262
map04672	Intestinal immune network for IgA production	0.00453407	0.0239928	3	50	46	6807	Over	WZSP002509 WZSP014148 WZSP016262
map05320	Autoimmune thyroid disease	0.00506453	0.0257278	3	52	46	6807	Over	WZSP002509 WZSP014148 WZSP016262
map04062	Chemokine signaling pathway	0.00548708	0.0264448	5	170	46	6807	Over	WZSP001892 WZSP002112 WZSP004532 WZSP013480 WZSP014984
map04071	Sphingolipid signaling pathway	0.00605518	0.0264448	4	109	46	6807	Over	WZSP002112 WZSP003719 WZSP013749 WZSP015440
map04144	Endocytosis	0.00607015	0.0264448	6	248	46	6807	Over	WZSP001892 WZSP002111 WZSP003192 WZSP004532 WZSP007507 WZSP007987
map04670	Leukocyte transendothelial migration	0.00625297	0.0264448	4	110	46	6807	Over	WZSP002112 WZSP004212 WZSP009470 WZSP012313
map05145	Toxoplasmosis	0.00625297	0.0264448	4	110	46	6807	Over	WZSP000406 WZSP001892 WZSP008590 WZSP016262
map04650	Natural killer cell mediated cytotoxicity	0.00645503	0.0264448	4	111	46	6807	Over	WZSP000870 WZSP001977 WZSP002112 WZSP014148
map05205	Proteoglycans in cancer	0.00780679	0.0309832	5	185	46	6807	Over	WZSP000406 WZSP000870 WZSP009470 WZSP010584 WZSP019538
map04664	Fc epsilon RI signaling pathway	0.00941719	0.0362419	3	65	46	6807	Over	WZSP002112 WZSP004407 WZSP014148
map04015	Rap1 signaling pathway	0.0103106	0.0385132	5	198	46	6807	Over	WZSP002112 WZSP004212 WZSP007987 WZSP009470 WZSP012313
map04520	Adherens junction	0.0110861	0.0402268	3	69	46	6807	Over	WZSP000870 WZSP002112 WZSP009470
AM16
AM20
map04550	Signaling pathways regulating pluripotency of stem cells	2.92874e-05	0.00369021	7	124	50	6807	Over	WZSP001842 WZSP003227 WZSP012013 WZSP012464 WZSP014865 WZSP015517 WZSP017521
map04919	Thyroid hormone signaling pathway	0.000125061	0.00787886	6	108	50	6807	Over	WZSP001842 WZSP002047 WZSP003227 WZSP007872 WZSP009336 WZSP013142
map05215	Prostate cancer	0.000328886	0.0138132	5	83	50	6807	Over	WZSP001842 WZSP002047 WZSP003227 WZSP009098 WZSP013142
map05213	Endometrial cancer	0.000499341	0.0157292	4	51	50	6807	Over	WZSP001842 WZSP003227 WZSP013142 WZSP014865
map05202	Transcriptional misregulation in cancer	0.00103725	0.0261388	6	160	50	6807	Over	WZSP000815 WZSP001767 WZSP004179 WZSP010280 WZSP010729 WZSP016576
map04510	Focal adhesion	0.00218509	0.0393317	6	185	50	6807	Over	WZSP000815 WZSP001378 WZSP001842 WZSP003227 WZSP010280 WZSP013142
map05205	Proteoglycans in cancer	0.00218509	0.0393317	6	185	50	6807	Over	WZSP001842 WZSP003227 WZSP008396 WZSP010280 WZSP013142 WZSP017521
map05161	Hepatitis B	0.00324432	0.048674	5	138	50	6807	Over	WZSP002047 WZSP003227 WZSP009098 WZSP012958 WZSP017521
map05203	Viral carcinogenesis	0.00347671	0.048674	6	203	50	6807	Over	WZSP002047 WZSP003227 WZSP006131 WZSP009098 WZSP017521 WZSP018831
AM15
AM17
map04260	Cardiac muscle contraction	5.90025e-08	4.83821e-06	7	70	36	6807	Over	WZSP001906 WZSP002678 WZSP007899 WZSP010390 WZSP010473 WZSP012134 WZSP019527
map05410	Hypertrophic cardiomyopathy (HCM)	4.37084e-05	0.00145235	5	76	36	6807	Over	WZSP001906 WZSP007899 WZSP010390 WZSP012134 WZSP019527
map04261	Adrenergic signaling in cardiomyocytes	6.50116e-05	0.00145235	6	135	36	6807	Over	WZSP001906 WZSP007899 WZSP010390 WZSP010473 WZSP012134 WZSP019527
map05414	Dilated cardiomyopathy	7.08461e-05	0.00145235	5	84	36	6807	Over	WZSP001906 WZSP007899 WZSP010390 WZSP012134 WZSP019527
map04530	Tight junction	0.000477592	0.00783251	5	126	36	6807	Over	WZSP007899 WZSP010473 WZSP010564 WZSP013512 WZSP014330
map04020	Calcium signaling pathway	0.00220211	0.0300955	5	177	36	6807	Over	WZSP011952 WZSP012134 WZSP015346 WZSP017352 WZSP019527
AM10
map04270	Vascular smooth muscle contraction	7.1513e-05	0.00324195	6	123	40	6807	Over	WZSP003422 WZSP011329 WZSP012414 WZSP015267 WZSP016528 WZSP018365
map05410	Hypertrophic cardiomyopathy (HCM)	7.36806e-05	0.00324195	5	76	40	6807	Over	WZSP005850 WZSP010389 WZSP018000 WZSP018024 WZSP019150
map04921	Oxytocin signaling pathway	0.000184748	0.00541928	6	146	40	6807	Over	WZSP003422 WZSP010389 WZSP012414 WZSP015267 WZSP016528 WZSP018024
map05414	Dilated cardiomyopathy	0.00140629	0.0309384	4	84	40	6807	Over	WZSP005850 WZSP010389 WZSP018000 WZSP019150
AM12
AM2
map04115	p53 signaling pathway	0.000665901	0.0426176	3	71	17	6807	Over	WZSP006250 WZSP011203 WZSP014114
AM13
map04512	ECM-receptor interaction	2.41876e-06	0.000357977	8	72	84	6807	Over	WZSP000411 WZSP003426 WZSP009651 WZSP011642 WZSP011897 WZSP015842 WZSP019184 WZSP019355
map04610	Complement and coagulation cascades	1.78702e-05	0.00132239	7	68	84	6807	Over	WZSP000864 WZSP000866 WZSP004192 WZSP004195 WZSP004741 WZSP011175 WZSP013626
map04510	Focal adhesion	8.31472e-05	0.00410193	10	185	84	6807	Over	WZSP000411 WZSP001521 WZSP003426 WZSP003609 WZSP006684 WZSP011642 WZSP011897 WZSP015842 WZSP019184 WZSP019355
AM11
AM9
map04974	Protein digestion and absorption	0.000412767	0.0388001	4	64	38	6807	Over	WZSP000738 WZSP001320 WZSP001321 WZSP005306
AM1
map04610	Complement and coagulation cascades	0.000196703	0.00727799	3	68	12	6807	Over	WZSP005191 WZSP013133 WZSP013135
map00591	Linoleic acid metabolism	0.00137227	0.025387	2	32	12	6807	Over	WZSP000011 WZSP008017
map00140	Steroid hormone biosynthesis	0.00294715	0.0308019	2	47	12	6807	Over	WZSP000011 WZSP008017
map00830	Retinol metabolism	0.00332994	0.0308019	2	50	12	6807	Over	WZSP000011 WZSP008017
map05204	Chemical carcinogenesis	0.00430879	0.0318851	2	57	12	6807	Over	WZSP000011 WZSP008017
map03320	PPAR signaling pathway	0.00625961	0.0386009	2	69	12	6807	Over	WZSP008605 WZSP008607
AM18
map05169	Epstein-Barr virus infection	7.23439e-05	0.0102005	8	190	51	6807	Over	WZSP002532 WZSP002967 WZSP005006 WZSP005084 WZSP008019 WZSP008789 WZSP010056 WZSP018454
map04110	Cell cycle	0.000285324	0.0201154	6	123	51	6807	Over	WZSP002491 WZSP002532 WZSP003690 WZSP005006 WZSP008789 WZSP013294
AM8
map05164	Influenza A	4.40481e-05	0.0011893	4	151	10	6807	Over	WZSP002187 WZSP007440 WZSP008798 WZSP014190
map05162	Measles	0.000691597	0.00933656	3	127	10	6807	Over	WZSP002187 WZSP007440 WZSP014190
map04622	RIG-I-like receptor signaling pathway	0.00296957	0.0267262	2	57	10	6807	Over	WZSP006455 WZSP017529
AM3
map03010	Ribosome	5.05231e-08	7.80582e-06	53	150	1230	6807	Over	WZSP000077 WZSP000801 WZSP001635 WZSP001711 WZSP002690 WZSP004045 WZSP004454 WZSP004797 WZSP004937 WZSP005633 WZSP005828 WZSP006642 WZSP006993 WZSP007576 WZSP007610 WZSP007763 WZSP007807 WZSP007808 WZSP007993 WZSP008048 WZSP008169 WZSP008422 WZSP009133 WZSP009478 WZSP009852 WZSP010042 WZSP010121 WZSP010667 WZSP011804 WZSP011867 WZSP011890 WZSP012146 WZSP012206 WZSP012932 WZSP013086 WZSP014145 WZS…
map04142	Lysosome	1.9777e-06	0.000203703	41	116	1230	6807	Over	WZSP000834 WZSP000947 WZSP002023 WZSP002105 WZSP002363 WZSP002479 WZSP002910 WZSP003948 WZSP004836 WZSP005276 WZSP005611 WZSP006989 WZSP007566 WZSP007838 WZSP007947 WZSP008543 WZSP009193 WZSP009221 WZSP009454 WZSP009457 WZSP009629 WZSP009984 WZSP010379 WZSP010565 WZSP010741 WZSP010980 WZSP011476 WZSP011833 WZSP011844 WZSP013143 WZSP013197 WZSP015124 WZSP015840 WZSP016083 WZSP017019 WZSP017518 WZS…
map00514	Other types of O-glycan biosynthesis	0.000446083	0.0275679	13	29	1230	6807	Over	WZSP004380 WZSP006438 WZSP007009 WZSP008074 WZSP008542 WZSP009493 WZSP011172 WZSP011861 WZSP012294 WZSP013796 WZSP015337 WZSP016233 WZSP019922
map03020	RNA polymerase	0.000630305	0.0324607	14	33	1230	6807	Over	WZSP000806 WZSP000807 WZSP002038 WZSP002093 WZSP003183 WZSP005893 WZSP006655 WZSP010002 WZSP010539 WZSP012928 WZSP013248 WZSP014314 WZSP014999 WZSP017385
map05169	Epstein-Barr virus infection	0.00102669	0.0453209	52	190	1230	6807	Over	WZSP000162 WZSP000806 WZSP000807 WZSP001622 WZSP002038 WZSP002067 WZSP002093 WZSP002849 WZSP003183 WZSP003932 WZSP004482 WZSP005344 WZSP005893 WZSP005949 WZSP005950 WZSP006267 WZSP006655 WZSP007816 WZSP010002 WZSP010062 WZSP010539 WZSP011456 WZSP011576 WZSP011866 WZSP011875 WZSP012227 WZSP012920 WZSP012928 WZSP013248 WZSP013953 WZSP013954 WZSP014082 WZSP014117 WZSP014314 WZSP014883 WZSP014999 WZS…
AM7
map04010	MAPK signaling pathway	1.49698e-06	0.00010928	7	227	19	6807	Over	WZSP000930 WZSP001725 WZSP009528 WZSP010216 WZSP015910 WZSP018350 WZSP019223
map04380	Osteoclast differentiation	0.000238182	0.00869365	4	114	19	6807	Over	WZSP000930 WZSP006845 WZSP016495 WZSP019223
map05166	HTLV-I infection	0.000405008	0.00985518	5	240	19	6807	Over	WZSP000930 WZSP009925 WZSP010040 WZSP015910 WZSP019223
map05031	Amphetamine addiction	0.000543093	0.00991144	3	59	19	6807	Over	WZSP000930 WZSP006845 WZSP019223
map05210	Colorectal cancer	0.000755076	0.0110241	3	66	19	6807	Over	WZSP000930 WZSP015910 WZSP019223
map04668	TNF signaling pathway	0.0025128	0.0305724	3	100	19	6807	Over	WZSP000930 WZSP002300 WZSP019223
map05020	Prion diseases	0.00348317	0.0363245	2	32	19	6807	Over	WZSP009925 WZSP011819
map04550	Signaling pathways regulating pluripotency of stem cells	0.00461949	0.0421528	3	124	19	6807	Over	WZSP002300 WZSP015910 WZSP018988
MM16
map04650	Natural killer cell mediated cytotoxicity	4.0244e-27	8.05649e-25	29	111	309	6807	Over	WZSP000105 WZSP001976 WZSP001977 WZSP003066 WZSP004377 WZSP005204 WZSP006328 WZSP006500 WZSP007621 WZSP008886 WZSP009146 WZSP009814 WZSP010430 WZSP011199 WZSP011576 WZSP012342 WZSP012723 WZSP012727 WZSP012867 WZSP013953 WZSP014147 WZSP015088 WZSP015095 WZSP016553 WZSP016973 WZSP018232 WZSP018366 WZSP019034 WZSP019415
map04062	Chemokine signaling pathway	6.63086e-27	8.05649e-25	37	170	309	6807	Over	WZSP001434 WZSP001833 WZSP001887 WZSP001888 WZSP001889 WZSP001891 WZSP001892 WZSP003262 WZSP004157 WZSP004837 WZSP005896 WZSP005898 WZSP006082 WZSP006094 WZSP006095 WZSP006500 WZSP007440 WZSP008315 WZSP008648 WZSP008886 WZSP011866 WZSP012984 WZSP013480 WZSP013502 WZSP013503 WZSP013505 WZSP014014 WZSP014032 WZSP014719 WZSP015454 WZSP016540 WZSP017735 WZSP018371 WZSP018860 WZSP018884 WZSP019034 WZS…
map04060	Cytokine-cytokine receptor interaction	4.36723e-22	3.53746e-20	42	240	309	6807	Over	WZSP000105 WZSP000412 WZSP000812 WZSP000903 WZSP001833 WZSP001887 WZSP001888 WZSP001889 WZSP001891 WZSP001892 WZSP002115 WZSP002461 WZSP003262 WZSP003274 WZSP004837 WZSP005204 WZSP005896 WZSP005898 WZSP006082 WZSP006094 WZSP006095 WZSP006389 WZSP007054 WZSP008230 WZSP008900 WZSP009146 WZSP010794 WZSP011199 WZSP012173 WZSP012867 WZSP013480 WZSP013502 WZSP013503 WZSP013505 WZSP014014 WZSP015095 WZS…
map04640	Hematopoietic cell lineage	3.78606e-18	2.30003e-16	28	81	309	6807	Over	WZSP000213 WZSP000812 WZSP000882 WZSP001976 WZSP003769 WZSP004193 WZSP006389 WZSP007054 WZSP008180 WZSP008194 WZSP008580 WZSP008581 WZSP008582 WZSP009279 WZSP010430 WZSP010794 WZSP010930 WZSP011004 WZSP012173 WZSP012313 WZSP012666 WZSP012867 WZSP014147 WZSP014472 WZSP015095 WZSP016748 WZSP018232 WZSP019689
map05162	Measles	2.03128e-17	9.87202e-16	26	127	309	6807	Over	WZSP000105 WZSP000406 WZSP001976 WZSP002115 WZSP003274 WZSP004338 WZSP005204 WZSP007440 WZSP007621 WZSP008580 WZSP008581 WZSP008582 WZSP008886 WZSP009146 WZSP010430 WZSP011199 WZSP011760 WZSP011866 WZSP012722 WZSP014147 WZSP014190 WZSP014457 WZSP014587 WZSP018232 WZSP019034 WZSP019415
map05340	Primary immunodeficiency	1.15885e-13	4.69336e-12	17	38	309	6807	Over	WZSP000213 WZSP000882 WZSP001976 WZSP003274 WZSP004407 WZSP006328 WZSP008230 WZSP008581 WZSP008582 WZSP009814 WZSP010430 WZSP010794 WZSP014147 WZSP014585 WZSP018078 WZSP018232 WZSP019520
map04514	Cell adhesion molecules (CAMs)	7.7852e-13	2.70257e-11	24	137	309	6807	Over	WZSP000213 WZSP000882 WZSP001759 WZSP002248 WZSP002509 WZSP004338 WZSP004377 WZSP006913 WZSP008193 WZSP008230 WZSP009616 WZSP010723 WZSP010930 WZSP011004 WZSP012313 WZSP012342 WZSP013953 WZSP014097 WZSP014472 WZSP014585 WZSP014587 WZSP015088 WZSP016879 WZSP019520
map04660	T cell receptor signaling pathway	1.44169e-12	4.37913e-11	25	101	309	6807	Over	WZSP000213 WZSP000882 WZSP002059 WZSP004338 WZSP006328 WZSP006500 WZSP008230 WZSP008315 WZSP008580 WZSP008581 WZSP008582 WZSP008886 WZSP009814 WZSP012867 WZSP014032 WZSP014585 WZSP014587 WZSP015095 WZSP016553 WZSP018366 WZSP018884 WZSP019034 WZSP019329 WZSP019415 WZSP019520
map05202	Transcriptional misregulation in cancer	2.40405e-12	6.49093e-11	26	160	309	6807	Over	WZSP000812 WZSP001759 WZSP001976 WZSP002115 WZSP002509 WZSP003391 WZSP003640 WZSP003769 WZSP004338 WZSP006329 WZSP007222 WZSP008795 WZSP010430 WZSP011491 WZSP012313 WZSP012867 WZSP014014 WZSP014147 WZSP015348 WZSP016176 WZSP016748 WZSP017406 WZSP017450 WZSP018119 WZSP018232 WZSP018809
map04145	Phagosome	5.0014e-12	1.21534e-10	24	143	309	6807	Over	WZSP000406 WZSP000533 WZSP000825 WZSP001233 WZSP001976 WZSP001977 WZSP003072 WZSP003073 WZSP003769 WZSP004219 WZSP004377 WZSP005131 WZSP005919 WZSP009279 WZSP009630 WZSP010430 WZSP012313 WZSP013953 WZSP014147 WZSP014457 WZSP014607 WZSP015088 WZSP018232 WZSP019469
map04380	Osteoclast differentiation	8.04482e-11	1.77717e-09	20	114	309	6807	Over	WZSP000903 WZSP001977 WZSP003769 WZSP004407 WZSP005131 WZSP006328 WZSP007440 WZSP008315 WZSP008886 WZSP009146 WZSP011199 WZSP011576 WZSP012882 WZSP014870 WZSP015095 WZSP016973 WZSP018078 WZSP018366 WZSP019034 WZSP019415
map04064	NF-kappa B signaling pathway	1.58856e-10	3.21684e-09	21	87	309	6807	Over	WZSP000406 WZSP000903 WZSP001976 WZSP002461 WZSP004338 WZSP004407 WZSP006328 WZSP007222 WZSP008230 WZSP008315 WZSP009616 WZSP009814 WZSP010430 WZSP011576 WZSP014147 WZSP015095 WZSP015348 WZSP015454 WZSP016973 WZSP018078 WZSP018232
map04662	B cell receptor signaling pathway	5.07728e-10	9.49061e-09	18	67	309	6807	Over	WZSP001976 WZSP004407 WZSP005855 WZSP006500 WZSP008315 WZSP008461 WZSP008886 WZSP010430 WZSP010930 WZSP011576 WZSP014147 WZSP015454 WZSP015478 WZSP016973 WZSP018078 WZSP018083 WZSP018232 WZSP019034
map04664	Fc epsilon RI signaling pathway	2.45543e-09	4.26193e-08	17	65	309	6807	Over	WZSP001976 WZSP004407 WZSP005113 WZSP006500 WZSP008886 WZSP010430 WZSP011576 WZSP012689 WZSP012867 WZSP014147 WZSP015095 WZSP015454 WZSP015478 WZSP016973 WZSP018232 WZSP018366 WZSP019034
map04666	Fc gamma R-mediated phagocytosis	3.95471e-09	6.40664e-08	19	84	309	6807	Over	WZSP001976 WZSP003769 WZSP005130 WZSP006500 WZSP007909 WZSP008886 WZSP010430 WZSP011576 WZSP012119 WZSP014147 WZSP015454 WZSP015478 WZSP016973 WZSP018042 WZSP018117 WZSP018232 WZSP018371 WZSP019034 WZSP019520
map05152	Tuberculosis	7.21856e-09	1.09632e-07	23	162	309	6807	Over	WZSP000406 WZSP000532 WZSP000533 WZSP000903 WZSP001976 WZSP001977 WZSP003073 WZSP003769 WZSP004377 WZSP004916 WZSP005919 WZSP007440 WZSP009630 WZSP010430 WZSP011199 WZSP012313 WZSP014147 WZSP014457 WZSP015095 WZSP016973 WZSP018232 WZSP018884 WZSP019415
map05140	Leishmaniasis	3.02785e-08	4.24911e-07	16	67	309	6807	Over	WZSP000406 WZSP001976 WZSP001977 WZSP003769 WZSP004377 WZSP005131 WZSP007440 WZSP010430 WZSP011199 WZSP012313 WZSP014147 WZSP014457 WZSP014472 WZSP015095 WZSP018232 WZSP019415
map05144	Malaria	3.32235e-08	4.24911e-07	14	51	309	6807	Over	WZSP000406 WZSP000825 WZSP003066 WZSP004338 WZSP004377 WZSP008230 WZSP009279 WZSP009616 WZSP012342 WZSP013505 WZSP014457 WZSP015095 WZSP016879 WZSP019415
map05150	Staphylococcus aureus infection	3.32235e-08	4.24911e-07	14	51	309	6807	Over	WZSP001976 WZSP001977 WZSP002248 WZSP003105 WZSP003769 WZSP004338 WZSP004377 WZSP006279 WZSP008414 WZSP010430 WZSP012313 WZSP012342 WZSP014147 WZSP018232
map05330	Allograft rejection	3.9352e-08	4.78126e-07	13	44	309	6807	Over	WZSP001976 WZSP002509 WZSP004338 WZSP005204 WZSP008230 WZSP010430 WZSP013953 WZSP014147 WZSP014587 WZSP015088 WZSP015095 WZSP018232 WZSP019415
map05323	Rheumatoid arthritis	9.46735e-08	1.09551e-06	18	91	309	6807	Over	WZSP000406 WZSP001233 WZSP001976 WZSP002461 WZSP002509 WZSP004338 WZSP004377 WZSP010430 WZSP012342 WZSP012867 WZSP013505 WZSP014147 WZSP014457 WZSP014587 WZSP014607 WZSP015095 WZSP018232 WZSP019415
map05142	Chagas disease (American trypanosomiasis)	1.33706e-07	1.47684e-06	19	103	309	6807	Over	WZSP000406 WZSP000533 WZSP000903 WZSP004338 WZSP005204 WZSP008315 WZSP008580 WZSP008581 WZSP008582 WZSP008886 WZSP011199 WZSP013505 WZSP014457 WZSP015095 WZSP016553 WZSP018860 WZSP019034 WZSP019318 WZSP019415
map05146	Amoebiasis	2.22797e-07	2.3539e-06	18	96	309	6807	Over	WZSP000406 WZSP001976 WZSP004219 WZSP004377 WZSP006004 WZSP008886 WZSP010430 WZSP012313 WZSP012867 WZSP013608 WZSP014147 WZSP014457 WZSP015095 WZSP016748 WZSP018232 WZSP019034 WZSP019318 WZSP019415
map04620	Toll-like receptor signaling pathway	4.35985e-07	4.41435e-06	17	90	309	6807	Over	WZSP000406 WZSP000532 WZSP000533 WZSP001345 WZSP002509 WZSP006094 WZSP006095 WZSP007440 WZSP008315 WZSP008886 WZSP009146 WZSP011760 WZSP011761 WZSP014457 WZSP015095 WZSP017735 WZSP019034
map04672	Intestinal immune network for IgA production	1.58701e-06	1.54257e-05	12	50	309	6807	Over	WZSP001759 WZSP001976 WZSP002461 WZSP002509 WZSP004338 WZSP008230 WZSP010430 WZSP014147 WZSP014472 WZSP014585 WZSP014587 WZSP018232
map05143	African trypanosomiasis	2.14266e-06	2.00256e-05	10	35	309	6807	Over	WZSP001976 WZSP003601 WZSP005204 WZSP009616 WZSP010430 WZSP014147 WZSP015095 WZSP018232 WZSP019318 WZSP019415
map05320	Autoimmune thyroid disease	2.48576e-06	2.23719e-05	12	52	309	6807	Over	WZSP001976 WZSP002509 WZSP004338 WZSP005204 WZSP005369 WZSP008230 WZSP010430 WZSP013953 WZSP014147 WZSP014587 WZSP015088 WZSP018232
map05164	Influenza A	4.14665e-06	3.5987e-05	19	151	309	6807	Over	WZSP000105 WZSP000356 WZSP000406 WZSP000903 WZSP002852 WZSP005204 WZSP006095 WZSP007440 WZSP008315 WZSP008886 WZSP009146 WZSP011199 WZSP011491 WZSP011760 WZSP013505 WZSP014190 WZSP015095 WZSP019034 WZSP019415
map04151	PI3K-Akt signaling pathway	5.92752e-06	4.96686e-05	31	313	309	6807	Over	WZSP000406 WZSP000825 WZSP001345 WZSP001759 WZSP001817 WZSP001976 WZSP002115 WZSP003274 WZSP003976 WZSP004157 WZSP004497 WZSP005204 WZSP006389 WZSP007054 WZSP008315 WZSP008648 WZSP008886 WZSP009146 WZSP009304 WZSP010430 WZSP010794 WZSP011866 WZSP014147 WZSP014457 WZSP014472 WZSP015348 WZSP016973 WZSP018083 WZSP018232 WZSP019034 WZSP019356
map05416	Viral myocarditis	8.86595e-06	7.18142e-05	13	68	309	6807	Over	WZSP001976 WZSP002509 WZSP004193 WZSP004338 WZSP004377 WZSP008230 WZSP010430 WZSP012342 WZSP013953 WZSP014147 WZSP014587 WZSP015088 WZSP018232
map04611	Platelet activation	1.63539e-05	0.000128194	15	112	309	6807	Over	WZSP001434 WZSP004407 WZSP005113 WZSP008497 WZSP008886 WZSP009116 WZSP011576 WZSP015454 WZSP016973 WZSP018366 WZSP018860 WZSP018884 WZSP019034 WZSP019318 WZSP019329
map05166	HTLV-I infection	1.74527e-05	0.000132531	25	240	309	6807	Over	WZSP000903 WZSP001434 WZSP002115 WZSP002276 WZSP003274 WZSP004338 WZSP004377 WZSP006328 WZSP008315 WZSP008580 WZSP008581 WZSP008582 WZSP008886 WZSP009616 WZSP011866 WZSP012342 WZSP012867 WZSP013953 WZSP014053 WZSP015088 WZSP015095 WZSP015348 WZSP016748 WZSP019034 WZSP019321
map05169	Epstein-Barr virus infection	2.69854e-05	0.00019871	21	190	309	6807	Over	WZSP000188 WZSP001976 WZSP006026 WZSP006329 WZSP008315 WZSP008886 WZSP010430 WZSP010848 WZSP011576 WZSP011866 WZSP012342 WZSP013953 WZSP014147 WZSP015088 WZSP015454 WZSP016973 WZSP018073 WZSP018232 WZSP019034 WZSP019415 WZSP019689
map05310	Asthma	4.01407e-05	0.000286888	8	30	309	6807	Over	WZSP001976 WZSP004338 WZSP008230 WZSP010430 WZSP012689 WZSP014147 WZSP015095 WZSP018232
map04810	Regulation of actin cytoskeleton	9.12719e-05	0.000633688	21	201	309	6807	Over	WZSP000850 WZSP001759 WZSP001795 WZSP003976 WZSP004377 WZSP004497 WZSP005130 WZSP005523 WZSP006500 WZSP007181 WZSP007909 WZSP008515 WZSP008886 WZSP012313 WZSP012342 WZSP014033 WZSP014472 WZSP018042 WZSP018117 WZSP018884 WZSP019034
map04670	Leukocyte transendothelial migration	0.000119573	0.000807116	15	110	309	6807	Over	WZSP000548 WZSP004212 WZSP004377 WZSP005131 WZSP006500 WZSP008886 WZSP009616 WZSP011576 WZSP012313 WZSP012342 WZSP014032 WZSP014472 WZSP018860 WZSP018884 WZSP019034
map04630	Jak-STAT signaling pathway	0.000154697	0.00101598	16	139	309	6807	Over	WZSP002115 WZSP003274 WZSP006389 WZSP007054 WZSP007439 WZSP007440 WZSP008886 WZSP009146 WZSP010794 WZSP011199 WZSP011866 WZSP012173 WZSP012867 WZSP015348 WZSP019034 WZSP019415
map05133	Pertussis	0.000185745	0.00118779	11	67	309	6807	Over	WZSP000356 WZSP000406 WZSP002852 WZSP004196 WZSP004377 WZSP012313 WZSP012863 WZSP015095 WZSP015633 WZSP018860 WZSP018884
map05332	Graft-versus-host disease	0.000200525	0.00124943	8	37	309	6807	Over	WZSP002509 WZSP004338 WZSP005204 WZSP013953 WZSP014587 WZSP015088 WZSP015095 WZSP019415
map04612	Antigen processing and presentation	0.000320388	0.00190283	10	60	309	6807	Over	WZSP000213 WZSP000882 WZSP004338 WZSP009630 WZSP013953 WZSP014607 WZSP015088 WZSP015095 WZSP019247 WZSP019415
map05322	Systemic lupus erythematosus	0.000321054	0.00190283	14	119	309	6807	Over	WZSP001976 WZSP001977 WZSP002509 WZSP003769 WZSP004338 WZSP008230 WZSP010430 WZSP014147 WZSP014587 WZSP015095 WZSP017450 WZSP018232 WZSP018809 WZSP019415
map05145	Toxoplasmosis	0.000417258	0.0023824	14	110	309	6807	Over	WZSP000406 WZSP000903 WZSP001892 WZSP007440 WZSP008230 WZSP008315 WZSP008886 WZSP011199 WZSP014457 WZSP015095 WZSP015348 WZSP018860 WZSP019034 WZSP019415
map05321	Inflammatory bowel disease (IBD)	0.000421578	0.0023824	10	62	309	6807	Over	WZSP000406 WZSP003274 WZSP004338 WZSP007439 WZSP007440 WZSP011199 WZSP014457 WZSP015095 WZSP016753 WZSP019415
map04940	Type I diabetes mellitus	0.000815847	0.0045057	8	45	309	6807	Over	WZSP002509 WZSP004338 WZSP005204 WZSP013953 WZSP014587 WZSP015088 WZSP015095 WZSP019415
map04210	Apoptosis	0.00235687	0.0127271	10	77	309	6807	Over	WZSP000105 WZSP000903 WZSP004916 WZSP005204 WZSP008315 WZSP008886 WZSP015095 WZSP015348 WZSP015633 WZSP019034
map04014	Ras signaling pathway	0.00253182	0.0131409	19	210	309	6807	Over	WZSP003058 WZSP003976 WZSP004157 WZSP004212 WZSP004338 WZSP004497 WZSP005113 WZSP005204 WZSP006147 WZSP008315 WZSP008648 WZSP008829 WZSP008886 WZSP009814 WZSP011576 WZSP015348 WZSP018884 WZSP019034 WZSP019329
map04930	Type II diabetes mellitus	0.00254165	0.0131409	7	42	309	6807	Over	WZSP004009 WZSP008315 WZSP008886 WZSP012119 WZSP015095 WZSP019034 WZSP020016
map05100	Bacterial invasion of epithelial cells	0.00285748	0.014466	10	79	309	6807	Over	WZSP002516 WZSP003858 WZSP005130 WZSP007909 WZSP008886 WZSP012347 WZSP014719 WZSP018042 WZSP018884 WZSP019034
map04015	Rap1 signaling pathway	0.00318693	0.0158046	18	198	309	6807	Over	WZSP001434 WZSP003976 WZSP004212 WZSP004338 WZSP004377 WZSP004497 WZSP004731 WZSP005816 WZSP008497 WZSP008829 WZSP008886 WZSP012313 WZSP012342 WZSP018366 WZSP018860 WZSP018884 WZSP019034 WZSP019318
map04668	TNF signaling pathway	0.0054115	0.0262999	11	100	309	6807	Over	WZSP000903 WZSP006095 WZSP008315 WZSP008886 WZSP009616 WZSP012867 WZSP013505 WZSP015095 WZSP015633 WZSP016753 WZSP019034
map05134	Legionellosis	0.00722995	0.0344486	8	63	309	6807	Over	WZSP000356 WZSP000406 WZSP004094 WZSP004377 WZSP012313 WZSP014457 WZSP015095 WZSP015633
map05221	Acute myeloid leukemia	0.0077015	0.0359897	7	51	309	6807	Over	WZSP000812 WZSP008315 WZSP008423 WZSP008886 WZSP009880 WZSP011491 WZSP019034
map05200	Pathways in cancer	0.00894117	0.0409944	28	379	309	6807	Over	WZSP000812 WZSP001434 WZSP001817 WZSP003976 WZSP004157 WZSP004212 WZSP004497 WZSP005204 WZSP006329 WZSP006389 WZSP007440 WZSP008315 WZSP008423 WZSP008648 WZSP008829 WZSP008886 WZSP009880 WZSP011491 WZSP011576 WZSP012173 WZSP015348 WZSP015857 WZSP016966 WZSP018860 WZSP018884 WZSP019034 WZSP019318 WZSP019329
map05132	Salmonella infection	0.00914456	0.0411505	9	79	309	6807	Over	WZSP000356 WZSP000406 WZSP004219 WZSP005130 WZSP007909 WZSP011199 WZSP012867 WZSP018042 WZSP019415
map05168	Herpes simplex infection	0.010614	0.0468945	15	169	309	6807	Over	WZSP000903 WZSP005204 WZSP006026 WZSP007440 WZSP008315 WZSP009146 WZSP011199 WZSP011491 WZSP013505 WZSP013953 WZSP014457 WZSP015088 WZSP015095 WZSP017944 WZSP019415
map05130	Pathogenic Escherichia coli infection	0.0109972	0.0477201	6	42	309	6807	Over	WZSP000406 WZSP002516 WZSP005130 WZSP007909 WZSP018042 WZSP018884
MM18
map03050	Proteasome	2.31003e-05	0.00341884	14	42	661	6807	Over	WZSP000816 WZSP002879 WZSP003187 WZSP006370 WZSP007242 WZSP010056 WZSP010413 WZSP010489 WZSP012227 WZSP015021 WZSP016356 WZSP016361 WZSP017357 WZSP019749
map00970	Aminoacyl-tRNA biosynthesis	5.53305e-05	0.00409446	14	45	661	6807	Over	WZSP001201 WZSP002911 WZSP006340 WZSP007416 WZSP009637 WZSP009961 WZSP009962 WZSP011018 WZSP013697 WZSP015118 WZSP017402 WZSP018211 WZSP018492 WZSP019609
map03410	Base excision repair	9.16923e-05	0.00542818	11	31	661	6807	Over	WZSP001785 WZSP002667 WZSP004135 WZSP004898 WZSP008059 WZSP008290 WZSP010158 WZSP011141 WZSP014283 WZSP019372 WZSP019533
map04122	Sulfur relay system	0.000371179	0.0162171	5	8	661	6807	Over	WZSP006975 WZSP012837 WZSP012961 WZSP015275 WZSP016143
map03040	Spliceosome	0.000383512	0.0162171	24	123	661	6807	Over	WZSP002211 WZSP002796 WZSP003994 WZSP004296 WZSP005543 WZSP007996 WZSP008189 WZSP009455 WZSP009483 WZSP009650 WZSP010547 WZSP011817 WZSP011881 WZSP012889 WZSP012910 WZSP014170 WZSP015616 WZSP016167 WZSP016627 WZSP017326 WZSP017621 WZSP017701 WZSP018510 WZSP018649
map00510	N-Glycan biosynthesis	0.000472401	0.0174789	13	48	661	6807	Over	WZSP002365 WZSP003189 WZSP003923 WZSP004757 WZSP004974 WZSP006220 WZSP009777 WZSP011314 WZSP011713 WZSP015256 WZSP019468 WZSP019888 WZSP019892
MM5
map04919	Thyroid hormone signaling pathway	8.83974e-12	1.21988e-09	29	108	569	6807	Over	WZSP000683 WZSP002047 WZSP003273 WZSP004112 WZSP004483 WZSP004934 WZSP007872 WZSP008026 WZSP008726 WZSP008868 WZSP009257 WZSP009336 WZSP009859 WZSP010062 WZSP010297 WZSP010388 WZSP012210 WZSP012230 WZSP012489 WZSP013142 WZSP013448 WZSP013528 WZSP013826 WZSP013930 WZSP014235 WZSP014812 WZSP015910 WZSP019772 WZSP019773
map04910	Insulin signaling pathway	2.0121e-08	1.84423e-06	28	124	569	6807	Over	WZSP000155 WZSP002239 WZSP004738 WZSP004934 WZSP005326 WZSP005988 WZSP006465 WZSP007505 WZSP007713 WZSP008868 WZSP009257 WZSP009464 WZSP009771 WZSP010062 WZSP010297 WZSP010377 WZSP012466 WZSP012967 WZSP013108 WZSP013142 WZSP014698 WZSP014812 WZSP015484 WZSP017708 WZSP018070 WZSP018658 WZSP018903 WZSP019936
map04068	FoxO signaling pathway	2.67279e-08	1.84423e-06	28	125	569	6807	Over	WZSP000155 WZSP000318 WZSP000342 WZSP001441 WZSP001495 WZSP002047 WZSP003687 WZSP004738 WZSP004758 WZSP004934 WZSP005326 WZSP006083 WZSP006465 WZSP007197 WZSP008410 WZSP009257 WZSP009771 WZSP010062 WZSP010297 WZSP010791 WZSP011521 WZSP012084 WZSP013142 WZSP013930 WZSP017521 WZSP017708 WZSP018658 WZSP019194
map04012	ErbB signaling pathway	1.34145e-07	7.40478e-06	20	79	569	6807	Over	WZSP000318 WZSP003919 WZSP004934 WZSP005166 WZSP005326 WZSP008395 WZSP008410 WZSP008868 WZSP009035 WZSP009257 WZSP009771 WZSP010062 WZSP010280 WZSP010297 WZSP010388 WZSP015910 WZSP016290 WZSP017523 WZSP017708 WZSP019913
map04310	Wnt signaling pathway	3.2391e-07	1.48999e-05	25	114	569	6807	Over	WZSP000097 WZSP002047 WZSP003193 WZSP003389 WZSP005878 WZSP008262 WZSP008395 WZSP008454 WZSP009219 WZSP009771 WZSP010352 WZSP010388 WZSP011393 WZSP012958 WZSP013536 WZSP013826 WZSP013859 WZSP013930 WZSP014812 WZSP014865 WZSP015701 WZSP015910 WZSP016144 WZSP018356 WZSP019499
map05206	MicroRNAs in cancer	7.17464e-07	2.82886e-05	27	131	569	6807	Over	WZSP000281 WZSP000318 WZSP000342 WZSP000820 WZSP002047 WZSP003687 WZSP004112 WZSP004241 WZSP004431 WZSP004934 WZSP005114 WZSP007380 WZSP008043 WZSP008720 WZSP008868 WZSP009257 WZSP009464 WZSP009634 WZSP010388 WZSP010791 WZSP013930 WZSP014865 WZSP015910 WZSP016821 WZSP017521 WZSP017708 WZSP019913
map04070	Phosphatidylinositol signaling system	8.81773e-07	3.04212e-05	21	91	569	6807	Over	WZSP000061 WZSP001489 WZSP001955 WZSP002298 WZSP006581 WZSP007505 WZSP007713 WZSP009032 WZSP010308 WZSP010388 WZSP011160 WZSP012197 WZSP012489 WZSP013659 WZSP013826 WZSP015446 WZSP015965 WZSP017803 WZSP017824 WZSP017825 WZSP019251
map04922	Glucagon signaling pathway	1.18452e-06	3.63254e-05	21	92	569	6807	Over	WZSP000155 WZSP001114 WZSP001975 WZSP002047 WZSP002239 WZSP003003 WZSP004738 WZSP005988 WZSP006465 WZSP006970 WZSP007713 WZSP008395 WZSP008454 WZSP010062 WZSP010820 WZSP011103 WZSP013826 WZSP013930 WZSP014569 WZSP014812 WZSP017716
map00562	Inositol phosphate metabolism	2.70576e-06	7.4679e-05	17	69	569	6807	Over	WZSP000061 WZSP000953 WZSP001489 WZSP001955 WZSP002298 WZSP006581 WZSP007505 WZSP009032 WZSP010308 WZSP012197 WZSP012489 WZSP013826 WZSP015446 WZSP015965 WZSP017803 WZSP017824 WZSP017825
map05205	Proteoglycans in cancer	1.56872e-05	0.000393606	32	185	569	6807	Over	WZSP000281 WZSP000318 WZSP001752 WZSP002189 WZSP003919 WZSP004112 WZSP004934 WZSP005326 WZSP006028 WZSP008395 WZSP008396 WZSP008868 WZSP009035 WZSP009257 WZSP009859 WZSP010062 WZSP010280 WZSP010297 WZSP010388 WZSP010791 WZSP011733 WZSP012414 WZSP012489 WZSP013142 WZSP014812 WZSP015910 WZSP017521 WZSP017708 WZSP019428 WZSP019772 WZSP019773 WZSP019965
map05211	Renal cell carcinoma	2.41225e-05	0.000554817	15	63	569	6807	Over	WZSP000281 WZSP002047 WZSP002189 WZSP003919 WZSP004934 WZSP005326 WZSP009035 WZSP009257 WZSP009628 WZSP010062 WZSP010297 WZSP010791 WZSP013930 WZSP016290 WZSP017708
map04022	cGMP-PKG signaling pathway	3.79172e-05	0.000805011	28	159	569	6807	Over	WZSP000381 WZSP000471 WZSP001114 WZSP001304 WZSP002339 WZSP003837 WZSP004254 WZSP004483 WZSP004920 WZSP004934 WZSP007713 WZSP008454 WZSP009219 WZSP010062 WZSP010222 WZSP010297 WZSP010382 WZSP010820 WZSP011103 WZSP011623 WZSP012958 WZSP013341 WZSP013826 WZSP014569 WZSP015802 WZSP016527 WZSP018452 WZSP018658
map04810	Regulation of actin cytoskeleton	4.88477e-05	0.00094447	33	201	569	6807	Over	WZSP000318 WZSP001489 WZSP002245 WZSP002323 WZSP002471 WZSP003534 WZSP003919 WZSP004112 WZSP004934 WZSP005326 WZSP006581 WZSP007538 WZSP007722 WZSP008229 WZSP008410 WZSP009257 WZSP009859 WZSP010280 WZSP010297 WZSP010382 WZSP010564 WZSP011623 WZSP011733 WZSP011923 WZSP011978 WZSP011980 WZSP012197 WZSP012414 WZSP013681 WZSP014865 WZSP016290 WZSP017708 WZSP018142
map04510	Focal adhesion	5.13299e-05	0.00094447	31	185	569	6807	Over	WZSP000281 WZSP000318 WZSP000815 WZSP001378 WZSP003919 WZSP004112 WZSP004934 WZSP005135 WZSP005326 WZSP007538 WZSP007722 WZSP008410 WZSP009771 WZSP009859 WZSP010062 WZSP010280 WZSP010297 WZSP010388 WZSP010564 WZSP011923 WZSP011978 WZSP011980 WZSP012414 WZSP013142 WZSP013681 WZSP016290 WZSP016922 WZSP017026 WZSP017708 WZSP018142 WZSP019018
map00310	Lysine degradation	7.77861e-05	0.00128076	14	53	569	6807	Over	WZSP000263 WZSP000589 WZSP001441 WZSP001665 WZSP001911 WZSP003174 WZSP004013 WZSP005038 WZSP005128 WZSP006617 WZSP007926 WZSP008576 WZSP009369 WZSP015832
map04917	Prolactin signaling pathway	7.88874e-05	0.00128076	15	67	569	6807	Over	WZSP004934 WZSP005836 WZSP008674 WZSP009257 WZSP009771 WZSP010062 WZSP010297 WZSP011521 WZSP013108 WZSP014095 WZSP017521 WZSP017523 WZSP017708 WZSP019772 WZSP019773
map05212	Pancreatic cancer	9.46612e-05	0.00145147	14	61	569	6807	Over	WZSP000318 WZSP004758 WZSP004934 WZSP005326 WZSP008229 WZSP008410 WZSP009257 WZSP009771 WZSP010062 WZSP010297 WZSP010791 WZSP016387 WZSP017521 WZSP019194
map05231	Choline metabolism in cancer	0.000105128	0.00148993	18	89	569	6807	Over	WZSP000318 WZSP001767 WZSP004934 WZSP006581 WZSP008410 WZSP008868 WZSP009257 WZSP009771 WZSP010062 WZSP010297 WZSP010388 WZSP011160 WZSP013142 WZSP013659 WZSP016279 WZSP017708 WZSP019818 WZSP019936
map04912	GnRH signaling pathway	0.000107966	0.00148993	17	82	569	6807	Over	WZSP000318 WZSP002339 WZSP004934 WZSP007713 WZSP008395 WZSP008814 WZSP009257 WZSP009771 WZSP010297 WZSP010369 WZSP010419 WZSP010820 WZSP011103 WZSP013826 WZSP014812 WZSP017708 WZSP019820
map04520	Adherens junction	0.000134751	0.00177102	15	69	569	6807	Over	WZSP000281 WZSP000318 WZSP001381 WZSP002047 WZSP004758 WZSP005878 WZSP010297 WZSP010564 WZSP012967 WZSP013859 WZSP013930 WZSP018070 WZSP018658 WZSP019194 WZSP019499
map04120	Ubiquitin mediated proteolysis	0.000146607	0.00183926	24	136	569	6807	Over	WZSP000020 WZSP000055 WZSP000345 WZSP000495 WZSP000571 WZSP001378 WZSP002235 WZSP005976 WZSP006025 WZSP007726 WZSP008579 WZSP009318 WZSP009430 WZSP009990 WZSP010398 WZSP014142 WZSP015302 WZSP016525 WZSP016848 WZSP016931 WZSP017949 WZSP018356 WZSP019375 WZSP020096
map04921	Oxytocin signaling pathway	0.000201788	0.00228109	25	146	569	6807	Over	WZSP000155 WZSP000169 WZSP000318 WZSP000401 WZSP002339 WZSP004738 WZSP004934 WZSP005114 WZSP005455 WZSP006465 WZSP007713 WZSP008395 WZSP008454 WZSP009219 WZSP009257 WZSP010297 WZSP010367 WZSP010388 WZSP010820 WZSP011103 WZSP012414 WZSP012958 WZSP013826 WZSP014812 WZSP016527
map05213	Endometrial cancer	0.000206621	0.00228109	13	51	569	6807	Over	WZSP000318 WZSP001381 WZSP004934 WZSP005326 WZSP008410 WZSP009257 WZSP010062 WZSP010297 WZSP011521 WZSP013142 WZSP014865 WZSP015910 WZSP017708
map04550	Signaling pathways regulating pluripotency of stem cells	0.00026615	0.00282528	22	124	569	6807	Over	WZSP000315 WZSP001024 WZSP003193 WZSP004727 WZSP004934 WZSP007380 WZSP009257 WZSP009904 WZSP010062 WZSP010297 WZSP012013 WZSP012060 WZSP012431 WZSP012464 WZSP014447 WZSP014865 WZSP015373 WZSP015517 WZSP015910 WZSP016387 WZSP017521 WZSP019194
map05200	Pathways in cancer	0.000325422	0.00332654	51	379	569	6807	Over	WZSP000281 WZSP000318 WZSP001378 WZSP001381 WZSP002047 WZSP002339 WZSP003193 WZSP003551 WZSP004758 WZSP004934 WZSP005114 WZSP005135 WZSP005326 WZSP005690 WZSP006608 WZSP008410 WZSP008826 WZSP008868 WZSP009039 WZSP009257 WZSP009628 WZSP009771 WZSP009859 WZSP010062 WZSP010280 WZSP010297 WZSP010382 WZSP010388 WZSP010651 WZSP010791 WZSP010820 WZSP011103 WZSP011623 WZSP011733 WZSP011771 WZSP013826 WZS…
map04710	Circadian rhythm	0.000407892	0.00402065	9	29	569	6807	Over	WZSP000155 WZSP004738 WZSP006465 WZSP009260 WZSP012570 WZSP014569 WZSP016919 WZSP018356 WZSP018717
map04066	HIF-1 signaling pathway	0.000433174	0.00412263	18	96	569	6807	Over	WZSP000318 WZSP000815 WZSP001975 WZSP002047 WZSP008395 WZSP008410 WZSP008868 WZSP009628 WZSP010062 WZSP010297 WZSP010388 WZSP013523 WZSP013930 WZSP014518 WZSP015484 WZSP016276 WZSP017521 WZSP018658
map04150	mTOR signaling pathway	0.000461223	0.00424326	13	55	569	6807	Over	WZSP000155 WZSP001752 WZSP004738 WZSP005243 WZSP005326 WZSP008868 WZSP009464 WZSP010062 WZSP010297 WZSP010388 WZSP013142 WZSP015484 WZSP019936
map05410	Hypertrophic cardiomyopathy (HCM)	0.000684857	0.00609744	15	76	569	6807	Over	WZSP000155 WZSP000169 WZSP000401 WZSP003619 WZSP004112 WZSP004738 WZSP004761 WZSP006465 WZSP007538 WZSP009859 WZSP010791 WZSP011923 WZSP013523 WZSP014479 WZSP018142
map04720	Long-term potentiation	0.00079452	0.00685273	13	58	569	6807	Over	WZSP002047 WZSP004934 WZSP005326 WZSP007713 WZSP008395 WZSP008454 WZSP009257 WZSP010297 WZSP010388 WZSP010820 WZSP013826 WZSP013930 WZSP014812
map04713	Circadian entrainment	0.000834273	0.00697755	17	92	569	6807	Over	WZSP000169 WZSP002339 WZSP006608 WZSP007713 WZSP007878 WZSP008395 WZSP010297 WZSP010388 WZSP010820 WZSP011103 WZSP013826 WZSP014569 WZSP014674 WZSP014812 WZSP016527 WZSP016589 WZSP018717
map04010	MAPK signaling pathway	0.000970744	0.00781863	33	227	569	6807	Over	WZSP000318 WZSP000401 WZSP003481 WZSP003528 WZSP003919 WZSP004758 WZSP004934 WZSP005062 WZSP005326 WZSP005928 WZSP006731 WZSP008410 WZSP008454 WZSP008814 WZSP009219 WZSP009257 WZSP009771 WZSP010062 WZSP010297 WZSP010369 WZSP010388 WZSP010419 WZSP010791 WZSP011623 WZSP013341 WZSP013859 WZSP014515 WZSP014812 WZSP015910 WZSP016290 WZSP017708 WZSP019820 WZSP020092
map04961	Endocrine and other factor-regulated calcium reabsorption	0.00130362	0.00999442	10	40	569	6807	Over	WZSP002339 WZSP004483 WZSP010388 WZSP010820 WZSP013441 WZSP013489 WZSP013826 WZSP014812 WZSP019772 WZSP019773
map04970	Salivary secretion	0.00136175	0.0101579	14	72	569	6807	Over	WZSP002339 WZSP004254 WZSP004483 WZSP004920 WZSP005047 WZSP007713 WZSP007878 WZSP010388 WZSP010820 WZSP011103 WZSP013826 WZSP014812 WZSP016527 WZSP018452
map04916	Melanogenesis	0.00159296	0.0115699	16	88	569	6807	Over	WZSP002047 WZSP002339 WZSP003193 WZSP004934 WZSP007713 WZSP008395 WZSP009257 WZSP010297 WZSP010388 WZSP010820 WZSP011103 WZSP013523 WZSP013826 WZSP013930 WZSP014569 WZSP014812
map04024	cAMP signaling pathway	0.00163681	0.0115836	28	188	569	6807	Over	WZSP000169 WZSP001114 WZSP002047 WZSP002339 WZSP003919 WZSP004254 WZSP004483 WZSP004920 WZSP004934 WZSP005326 WZSP006970 WZSP007670 WZSP007713 WZSP008395 WZSP009039 WZSP009771 WZSP010062 WZSP010297 WZSP011103 WZSP012073 WZSP012489 WZSP013681 WZSP013840 WZSP013930 WZSP014569 WZSP014812 WZSP018573 WZSP019965
map04915	Estrogen signaling pathway	0.00193067	0.0133216	17	97	569	6807	Over	WZSP000318 WZSP001114 WZSP001767 WZSP002339 WZSP004934 WZSP007713 WZSP009257 WZSP010062 WZSP010297 WZSP010820 WZSP011103 WZSP013826 WZSP014569 WZSP014812 WZSP017708 WZSP019772 WZSP019773
map00780	Biotin metabolism	0.00217997	0.0146749	3	4	569	6807	Over	WZSP014216 WZSP014217 WZSP014601
map05214	Glioma	0.00238057	0.0156437	12	60	569	6807	Over	WZSP000318 WZSP004934 WZSP005326 WZSP007713 WZSP008395 WZSP008410 WZSP008868 WZSP009257 WZSP010062 WZSP010297 WZSP010388 WZSP017708
map05215	Prostate cancer	0.00254922	0.0163624	15	83	569	6807	Over	WZSP000318 WZSP001114 WZSP002047 WZSP004934 WZSP005326 WZSP008410 WZSP008868 WZSP009257 WZSP010062 WZSP010297 WZSP011771 WZSP013142 WZSP013930 WZSP014569 WZSP017708
map05220	Chronic myeloid leukemia	0.00268748	0.0168578	13	68	569	6807	Over	WZSP000425 WZSP002189 WZSP004758 WZSP004934 WZSP005326 WZSP009257 WZSP010062 WZSP010297 WZSP010791 WZSP015910 WZSP017523 WZSP017708 WZSP019913
map04390	Hippo signaling pathway	0.00426502	0.0255901	21	136	569	6807	Over	WZSP000377 WZSP000777 WZSP001381 WZSP001930 WZSP002293 WZSP003193 WZSP004758 WZSP006736 WZSP007380 WZSP008203 WZSP008826 WZSP010791 WZSP010892 WZSP011411 WZSP014865 WZSP014992 WZSP015551 WZSP015910 WZSP017773 WZSP018356 WZSP019194
map05223	Non-small cell lung cancer	0.00438329	0.0257402	11	54	569	6807	Over	WZSP000318 WZSP004934 WZSP005326 WZSP008410 WZSP009257 WZSP010062 WZSP010297 WZSP010388 WZSP011521 WZSP013142 WZSP017708
map05161	Hepatitis B	0.00534359	0.0294966	21	138	569	6807	Over	WZSP001114 WZSP002047 WZSP003035 WZSP003551 WZSP004758 WZSP004934 WZSP009219 WZSP009257 WZSP009771 WZSP010062 WZSP010297 WZSP010388 WZSP010791 WZSP012958 WZSP013930 WZSP014569 WZSP015502 WZSP015910 WZSP016387 WZSP017521 WZSP017523
map04013	MAPK signaling pathway - fly	0.00593456	0.0321164	5	15	569	6807	Over	WZSP000318 WZSP002189 WZSP009257 WZSP010297 WZSP017708
map04920	Adipocytokine signaling pathway	0.00629872	0.0324027	12	65	569	6807	Over	WZSP000155 WZSP002189 WZSP002239 WZSP004738 WZSP005756 WZSP006465 WZSP006970 WZSP008868 WZSP009771 WZSP010062 WZSP017370 WZSP017521
map04350	TGF-beta signaling pathway	0.00652506	0.0324027	13	73	569	6807	Over	WZSP001767 WZSP002047 WZSP004758 WZSP007380 WZSP009904 WZSP010297 WZSP010398 WZSP010791 WZSP013930 WZSP014447 WZSP015373 WZSP015910 WZSP019194
map04152	AMPK signaling pathway	0.00652583	0.0324027	18	114	569	6807	Over	WZSP000155 WZSP000509 WZSP001114 WZSP004738 WZSP005455 WZSP005756 WZSP006465 WZSP008868 WZSP009464 WZSP010062 WZSP011521 WZSP013142 WZSP013859 WZSP014079 WZSP014569 WZSP018658 WZSP019936 WZSP020191
map04722	Neurotrophin signaling pathway	0.00652583	0.0324027	18	114	569	6807	Over	WZSP002189 WZSP004934 WZSP005326 WZSP007713 WZSP008395 WZSP008794 WZSP009035 WZSP009257 WZSP009771 WZSP010062 WZSP010297 WZSP010419 WZSP011521 WZSP013142 WZSP013701 WZSP017708 WZSP019428 WZSP019913
map04540	Gap junction	0.00657446	0.0324027	14	81	569	6807	Over	WZSP000318 WZSP002339 WZSP004934 WZSP008410 WZSP008814 WZSP009257 WZSP010297 WZSP010388 WZSP010820 WZSP011103 WZSP013826 WZSP014812 WZSP016527 WZSP017708
map05230	Central carbon metabolism in cancer	0.00672443	0.0325604	11	57	569	6807	Over	WZSP000281 WZSP000318 WZSP001975 WZSP004934 WZSP008868 WZSP009257 WZSP010062 WZSP010297 WZSP014518 WZSP015910 WZSP020191
map05210	Colorectal cancer	0.00749791	0.0356797	12	66	569	6807	Over	WZSP003551 WZSP004758 WZSP004934 WZSP005326 WZSP009257 WZSP009771 WZSP010062 WZSP010297 WZSP010791 WZSP014865 WZSP015910 WZSP019194
map05221	Acute myeloid leukemia	0.00854256	0.0399618	10	51	569	6807	Over	WZSP004934 WZSP005326 WZSP008868 WZSP009257 WZSP010062 WZSP010297 WZSP015910 WZSP017521 WZSP017523 WZSP017708
map04151	PI3K-Akt signaling pathway	0.00989906	0.0443778	39	313	569	6807	Over	WZSP000155 WZSP000281 WZSP000318 WZSP000509 WZSP000815 WZSP001114 WZSP001752 WZSP003302 WZSP003687 WZSP004112 WZSP004738 WZSP004934 WZSP005135 WZSP006608 WZSP007538 WZSP008410 WZSP008868 WZSP009257 WZSP009464 WZSP009634 WZSP009859 WZSP010062 WZSP010280 WZSP010297 WZSP011521 WZSP011923 WZSP012084 WZSP013142 WZSP014569 WZSP014674 WZSP014992 WZSP015484 WZSP015910 WZSP016387 WZSP017708 WZSP018142 WZS…
map04071	Sphingolipid signaling pathway	0.0099458	0.0443778	17	109	569	6807	Over	WZSP000425 WZSP000509 WZSP004934 WZSP006520 WZSP007071 WZSP009257 WZSP009771 WZSP010062 WZSP010297 WZSP010382 WZSP010388 WZSP010820 WZSP011623 WZSP013142 WZSP013826 WZSP018242 WZSP019997
map04960	Aldosterone-regulated sodium reabsorption	0.00996892	0.0443778	8	37	569	6807	Over	WZSP004483 WZSP009257 WZSP010297 WZSP010388 WZSP013142 WZSP014142 WZSP018504 WZSP018658
map05414	Dilated cardiomyopathy	0.0101753	0.0445776	14	84	569	6807	Over	WZSP000169 WZSP000401 WZSP002339 WZSP003619 WZSP004112 WZSP004761 WZSP007538 WZSP009859 WZSP010791 WZSP011103 WZSP011923 WZSP014479 WZSP014812 WZSP018142
MM20
map03010	Ribosome	7.15569e-42	7.58503e-40	39	150	92	6807	Over	WZSP000077 WZSP001840 WZSP002690 WZSP003755 WZSP004140 WZSP004454 WZSP004739 WZSP004937 WZSP007191 WZSP007349 WZSP007610 WZSP007763 WZSP007807 WZSP007808 WZSP007993 WZSP008048 WZSP008422 WZSP009852 WZSP010042 WZSP010121 WZSP010667 WZSP011706 WZSP011804 WZSP011890 WZSP012206 WZSP012786 WZSP012883 WZSP013086 WZSP013173 WZSP013876 WZSP015453 WZSP016208 WZSP016234 WZSP016447 WZSP016658 WZSP016741 WZS…
MM14
MM4
map04150	mTOR signaling pathway	5.09502e-06	0.000585927	11	55	258	6807	Over	WZSP003227 WZSP003772 WZSP004610 WZSP004730 WZSP006408 WZSP007457 WZSP010275 WZSP013446 WZSP013867 WZSP017392 WZSP017942
map03008	Ribosome biogenesis in eukaryotes	1.37593e-05	0.00105488	12	72	258	6807	Over	WZSP000290 WZSP000666 WZSP003478 WZSP003983 WZSP006794 WZSP007114 WZSP009683 WZSP012462 WZSP013863 WZSP014318 WZSP014668 WZSP016500
map03013	RNA transport	2.51511e-05	0.00144619	16	151	258	6807	Over	WZSP000666 WZSP001185 WZSP001940 WZSP003215 WZSP005685 WZSP006160 WZSP007114 WZSP008717 WZSP010276 WZSP010486 WZSP012462 WZSP014318 WZSP015455 WZSP015666 WZSP017386 WZSP019399
map03040	Spliceosome	5.67502e-05	0.00261051	15	123	258	6807	Over	WZSP000176 WZSP001288 WZSP001536 WZSP001655 WZSP001978 WZSP002958 WZSP005027 WZSP006200 WZSP007422 WZSP009049 WZSP009639 WZSP010215 WZSP010400 WZSP010486 WZSP018992
map05164	Influenza A	0.000155277	0.00595227	15	151	258	6807	Over	WZSP000205 WZSP001978 WZSP002532 WZSP003227 WZSP003807 WZSP004610 WZSP007114 WZSP007457 WZSP012094 WZSP012450 WZSP014318 WZSP014503 WZSP016182 WZSP019223 WZSP019400
map05169	Epstein-Barr virus infection	0.000339679	0.0111	17	190	258	6807	Over	WZSP000205 WZSP001646 WZSP001816 WZSP001978 WZSP002377 WZSP002532 WZSP003227 WZSP003557 WZSP004610 WZSP007114 WZSP007457 WZSP014503 WZSP016182 WZSP017091 WZSP019223 WZSP019400 WZSP019697
map03460	Fanconi anemia pathway	0.000386088	0.0111	8	48	258	6807	Over	WZSP002579 WZSP003139 WZSP003571 WZSP003901 WZSP006433 WZSP013927 WZSP017491 WZSP019966
map04144	Endocytosis	0.000622626	0.0159116	20	248	258	6807	Over	WZSP001978 WZSP004829 WZSP005029 WZSP005067 WZSP005917 WZSP006701 WZSP007946 WZSP009380 WZSP009539 WZSP010649 WZSP014261 WZSP014354 WZSP015369 WZSP016362 WZSP017091 WZSP018698 WZSP019204 WZSP019474 WZSP019697 WZSP019851
map04012	ErbB signaling pathway	0.000736508	0.0169397	10	79	258	6807	Over	WZSP002532 WZSP003227 WZSP003558 WZSP004610 WZSP007457 WZSP013446 WZSP014261 WZSP017750 WZSP017751 WZSP019223
MM11
map04510	Focal adhesion	1.9433e-07	1.4769e-05	9	185	34	6807	Over	WZSP001579 WZSP001931 WZSP001993 WZSP002464 WZSP002465 WZSP005849 WZSP014666 WZSP018704 WZSP019184
map04512	ECM-receptor interaction	1.20651e-06	4.58473e-05	6	72	34	6807	Over	WZSP001579 WZSP001993 WZSP002464 WZSP002465 WZSP018704 WZSP019184
map04974	Protein digestion and absorption	1.41397e-05	0.000358206	5	64	34	6807	Over	WZSP001579 WZSP002464 WZSP002465 WZSP013308 WZSP018704
map04151	PI3K-Akt signaling pathway	0.000116234	0.00220844	8	313	34	6807	Over	WZSP001579 WZSP001993 WZSP002464 WZSP002465 WZSP009367 WZSP018704 WZSP018970 WZSP019184
map05146	Amoebiasis	0.0012458	0.0189362	4	96	34	6807	Over	WZSP001993 WZSP002464 WZSP002465 WZSP014666
MM7
map03420	Nucleotide excision repair	5.44599e-05	0.00697086	9	43	284	6807	Over	WZSP002048 WZSP002449 WZSP002478 WZSP004620 WZSP006275 WZSP007961 WZSP017665 WZSP019742 WZSP019873
MM6
map03040	Spliceosome	2.56238e-06	0.000489414	10	123	85	6807	Over	WZSP001787 WZSP002589 WZSP004954 WZSP006213 WZSP008265 WZSP014490 WZSP017404 WZSP018159 WZSP018622 WZSP020045
map05130	Pathogenic Escherichia coli infection	1.16142e-05	0.00110916	6	42	85	6807	Over	WZSP000254 WZSP001671 WZSP006782 WZSP010758 WZSP017932 WZSP019848
MM9
map04610	Complement and coagulation cascades	3.12889e-09	2.2528e-07	8	68	39	6807	Over	WZSP000738 WZSP003568 WZSP005191 WZSP013133 WZSP013134 WZSP013135 WZSP017149 WZSP019736
map00140	Steroid hormone biosynthesis	0.000137495	0.00494983	4	47	39	6807	Over	WZSP000011 WZSP002019 WZSP003292 WZSP008017
map00591	Linoleic acid metabolism	0.000768926	0.0184542	3	32	39	6807	Over	WZSP000011 WZSP003292 WZSP008017
MM10
map05200	Pathways in cancer	3.10474e-08	4.11378e-06	50	379	431	6807	Over	WZSP000402 WZSP000849 WZSP000890 WZSP000990 WZSP001299 WZSP001517 WZSP001653 WZSP001842 WZSP002600 WZSP003223 WZSP003420 WZSP003608 WZSP003609 WZSP004164 WZSP004736 WZSP004849 WZSP005003 WZSP005136 WZSP006170 WZSP007065 WZSP007343 WZSP007393 WZSP008072 WZSP008665 WZSP008666 WZSP008680 WZSP009057 WZSP009527 WZSP010142 WZSP011720 WZSP012107 WZSP013258 WZSP013709 WZSP013825 WZSP014404 WZSP014426 WZS…
map04015	Rap1 signaling pathway	5.06718e-07	4.47601e-05	30	198	431	6807	Over	WZSP000360 WZSP000402 WZSP000849 WZSP000890 WZSP000990 WZSP001299 WZSP001653 WZSP001842 WZSP003420 WZSP003607 WZSP003608 WZSP003609 WZSP006170 WZSP007477 WZSP008072 WZSP009527 WZSP010244 WZSP012555 WZSP013277 WZSP013709 WZSP013825 WZSP014517 WZSP015699 WZSP017565 WZSP017679 WZSP017692 WZSP018063 WZSP018149 WZSP019343 WZSP019580
map04022	cGMP-PKG signaling pathway	1.97696e-06	0.000130974	25	159	431	6807	Over	WZSP000018 WZSP001653 WZSP001942 WZSP002600 WZSP003420 WZSP003422 WZSP005565 WZSP005566 WZSP007075 WZSP007901 WZSP007911 WZSP008072 WZSP008378 WZSP009098 WZSP009233 WZSP009262 WZSP009878 WZSP011001 WZSP013709 WZSP013825 WZSP014621 WZSP017714 WZSP018063 WZSP018321 WZSP018509
map04151	PI3K-Akt signaling pathway	2.65007e-05	0.0012645	38	313	431	6807	Over	WZSP000360 WZSP000402 WZSP000849 WZSP000890 WZSP000925 WZSP000990 WZSP001299 WZSP001517 WZSP003223 WZSP003607 WZSP003608 WZSP003609 WZSP004164 WZSP004728 WZSP004749 WZSP004782 WZSP005136 WZSP006918 WZSP007065 WZSP008072 WZSP008789 WZSP009098 WZSP009144 WZSP009527 WZSP010244 WZSP013277 WZSP014519 WZSP015413 WZSP016033 WZSP016440 WZSP016854 WZSP017398 WZSP018063 WZSP018066 WZSP019046 WZSP019343 WZS…
map04924	Renin secretion	2.86301e-05	0.0012645	14	63	431	6807	Over	WZSP001653 WZSP002600 WZSP003420 WZSP004736 WZSP005565 WZSP005566 WZSP009233 WZSP009262 WZSP013709 WZSP013825 WZSP014467 WZSP018321 WZSP018509 WZSP018673
map04520	Adherens junction	8.33956e-05	0.00315712	14	69	431	6807	Over	WZSP001299 WZSP001842 WZSP002749 WZSP004849 WZSP006170 WZSP006265 WZSP007343 WZSP007477 WZSP010142 WZSP010767 WZSP012626 WZSP017235 WZSP017349 WZSP019436
map04540	Gap junction	0.000121878	0.00403721	14	81	431	6807	Over	WZSP000360 WZSP001653 WZSP003420 WZSP003609 WZSP005565 WZSP005566 WZSP007075 WZSP008123 WZSP009262 WZSP012626 WZSP012906 WZSP013709 WZSP013825 WZSP018673
map04014	Ras signaling pathway	0.000144492	0.00425449	27	210	431	6807	Over	WZSP000360 WZSP000402 WZSP000990 WZSP001299 WZSP002587 WZSP003223 WZSP003607 WZSP003608 WZSP003609 WZSP005003 WZSP005174 WZSP006170 WZSP007121 WZSP007310 WZSP008072 WZSP009527 WZSP010244 WZSP013277 WZSP015509 WZSP017565 WZSP017679 WZSP018063 WZSP018066 WZSP018149 WZSP018673 WZSP019343 WZSP019580
map04261	Adrenergic signaling in cardiomyocytes	0.000381469	0.0101089	19	135	431	6807	Over	WZSP000018 WZSP001653 WZSP001654 WZSP002600 WZSP002883 WZSP003420 WZSP005850 WZSP007901 WZSP008072 WZSP009098 WZSP010473 WZSP011001 WZSP013709 WZSP013825 WZSP014517 WZSP016033 WZSP016923 WZSP018063 WZSP018673
map04530	Tight junction	0.000438157	0.0101938	18	126	431	6807	Over	WZSP001842 WZSP003774 WZSP005446 WZSP005506 WZSP006007 WZSP006170 WZSP007065 WZSP010473 WZSP010767 WZSP012626 WZSP013512 WZSP013709 WZSP014331 WZSP015699 WZSP016033 WZSP016620 WZSP017349 WZSP018063
map04923	Regulation of lipolysis in adipocytes	0.000461607	0.0101938	11	54	431	6807	Over	WZSP001333 WZSP001653 WZSP003420 WZSP007029 WZSP007075 WZSP008072 WZSP013709 WZSP016425 WZSP018063 WZSP018321 WZSP018673
map04360	Axon guidance	0.00150426	0.0306638	16	115	431	6807	Over	WZSP000394 WZSP001006 WZSP002453 WZSP004214 WZSP004767 WZSP006170 WZSP006177 WZSP010244 WZSP010863 WZSP011426 WZSP013709 WZSP014846 WZSP015643 WZSP019396 WZSP019849 WZSP019995
map04144	Endocytosis	0.00172605	0.0326717	28	248	431	6807	Over	WZSP000849 WZSP001299 WZSP001660 WZSP002228 WZSP002261 WZSP002758 WZSP003607 WZSP003608 WZSP003609 WZSP004733 WZSP004849 WZSP005607 WZSP006107 WZSP006170 WZSP007343 WZSP009439 WZSP011447 WZSP011720 WZSP012285 WZSP012830 WZSP014692 WZSP015509 WZSP015914 WZSP016302 WZSP016389 WZSP017218 WZSP018935 WZSP019278
map05032	Morphine addiction	0.00195021	0.0344536	13	87	431	6807	Over	WZSP000841 WZSP001576 WZSP001653 WZSP002261 WZSP003223 WZSP003420 WZSP007190 WZSP009233 WZSP013709 WZSP014467 WZSP018066 WZSP018321 WZSP018673
map04916	Melanogenesis	0.00227024	0.0376008	13	88	431	6807	Over	WZSP001653 WZSP001842 WZSP003420 WZSP003608 WZSP009057 WZSP009098 WZSP009527 WZSP010142 WZSP012107 WZSP013258 WZSP013709 WZSP013825 WZSP018673
map04510	Focal adhesion	0.00274054	0.0403468	22	185	431	6807	Over	WZSP000360 WZSP000402 WZSP000925 WZSP001299 WZSP001517 WZSP001842 WZSP003422 WZSP003607 WZSP003609 WZSP004782 WZSP005136 WZSP006170 WZSP007065 WZSP007901 WZSP008072 WZSP008204 WZSP014519 WZSP014692 WZSP017349 WZSP018063 WZSP019046 WZSP019355
map05205	Proteoglycans in cancer	0.00274054	0.0403468	22	185	431	6807	Over	WZSP000402 WZSP001299 WZSP001842 WZSP002148 WZSP003607 WZSP006170 WZSP007901 WZSP008072 WZSP009057 WZSP009262 WZSP009535 WZSP009536 WZSP011720 WZSP012107 WZSP013258 WZSP013813 WZSP014692 WZSP017218 WZSP017565 WZSP018063 WZSP018673 WZSP019580
map04210	Apoptosis	0.00303608	0.0423453	12	77	431	6807	Over	WZSP007393 WZSP007394 WZSP008072 WZSP008204 WZSP009989 WZSP011053 WZSP011189 WZSP016749 WZSP018063 WZSP018673 WZSP019035 WZSP019410
map04070	Phosphatidylinositol signaling system	0.00350018	0.0451723	13	91	431	6807	Over	WZSP000791 WZSP003020 WZSP007065 WZSP008072 WZSP009262 WZSP012427 WZSP013825 WZSP014249 WZSP016708 WZSP016812 WZSP017565 WZSP018803 WZSP020139
map04918	Thyroid hormone synthesis	0.00373181	0.0451723	11	69	431	6807	Over	WZSP000018 WZSP001653 WZSP003420 WZSP007029 WZSP009098 WZSP009262 WZSP009780 WZSP011001 WZSP012733 WZSP013825 WZSP018673
map04611	Platelet activation	0.00375015	0.0451723	15	112	431	6807	Over	WZSP000849 WZSP001653 WZSP003420 WZSP003422 WZSP005565 WZSP005566 WZSP007075 WZSP007901 WZSP008072 WZSP009262 WZSP013709 WZSP013825 WZSP018063 WZSP018673 WZSP019269
MM15
map04145	Phagosome	3.01326e-24	7.62354e-22	34	143	343	6807	Over	WZSP000864 WZSP001669 WZSP001792 WZSP001979 WZSP002123 WZSP002479 WZSP002768 WZSP003450 WZSP003836 WZSP004756 WZSP005283 WZSP006504 WZSP009470 WZSP012377 WZSP012920 WZSP013143 WZSP013954 WZSP014791 WZSP015087 WZSP015089 WZSP015842 WZSP016258 WZSP016261 WZSP016262 WZSP016264 WZSP016266 WZSP016268 WZSP016270 WZSP016271 WZSP016596 WZSP018640 WZSP018820 WZSP019608 WZSP020030
map04612	Antigen processing and presentation	2.93247e-15	3.70958e-13	23	60	343	6807	Over	WZSP000214 WZSP002388 WZSP002898 WZSP003633 WZSP007992 WZSP010460 WZSP011876 WZSP012920 WZSP013954 WZSP015087 WZSP015089 WZSP016229 WZSP016258 WZSP016261 WZSP016262 WZSP016264 WZSP016266 WZSP016268 WZSP016270 WZSP016271 WZSP018820 WZSP019233 WZSP019608
map04142	Lysosome	4.08314e-14	3.44344e-12	24	116	343	6807	Over	WZSP000523 WZSP000947 WZSP002023 WZSP002479 WZSP002898 WZSP003633 WZSP004489 WZSP004836 WZSP006300 WZSP007228 WZSP007566 WZSP009457 WZSP009629 WZSP013054 WZSP013143 WZSP015840 WZSP016675 WZSP017047 WZSP017282 WZSP018403 WZSP018516 WZSP018609 WZSP019613 WZSP019629
map05150	Staphylococcus aureus infection	1.49674e-12	9.4669e-11	19	51	343	6807	Over	WZSP000864 WZSP000866 WZSP001979 WZSP006174 WZSP006175 WZSP006176 WZSP006504 WZSP006666 WZSP007729 WZSP015128 WZSP015133 WZSP016258 WZSP016261 WZSP016262 WZSP016268 WZSP016270 WZSP016271 WZSP016596 WZSP018564
map04514	Cell adhesion molecules (CAMs)	7.56409e-10	3.11022e-08	23	137	343	6807	Over	WZSP000214 WZSP000687 WZSP005211 WZSP010234 WZSP010406 WZSP012096 WZSP012351 WZSP012920 WZSP013432 WZSP013954 WZSP015087 WZSP015089 WZSP016258 WZSP016261 WZSP016262 WZSP016268 WZSP016270 WZSP016271 WZSP016406 WZSP016549 WZSP018564 WZSP018570 WZSP018820
map04670	Leukocyte transendothelial migration	8.60535e-10	3.11022e-08	20	110	343	6807	Over	WZSP002112 WZSP002123 WZSP002734 WZSP002735 WZSP003836 WZSP005283 WZSP006848 WZSP006905 WZSP009470 WZSP011726 WZSP012096 WZSP012175 WZSP013016 WZSP013432 WZSP014791 WZSP016406 WZSP017482 WZSP018564 WZSP019803 WZSP020030
map04380	Osteoclast differentiation	3.63439e-08	1.14938e-06	19	114	343	6807	Over	WZSP001521 WZSP001979 WZSP002123 WZSP003836 WZSP005283 WZSP007987 WZSP009629 WZSP010457 WZSP010966 WZSP013715 WZSP016134 WZSP016596 WZSP016733 WZSP017331 WZSP017482 WZSP018609 WZSP019747 WZSP020030 WZSP020117
map05168	Herpes simplex infection	9.50717e-08	2.67257e-06	24	169	343	6807	Over	WZSP001126 WZSP005398 WZSP005573 WZSP006504 WZSP007992 WZSP009031 WZSP010457 WZSP010628 WZSP012920 WZSP013483 WZSP013954 WZSP014082 WZSP015087 WZSP015089 WZSP016258 WZSP016261 WZSP016262 WZSP016264 WZSP016266 WZSP016268 WZSP016270 WZSP016271 WZSP018820 WZSP020117
map04062	Chemokine signaling pathway	1.14108e-07	2.88692e-06	24	170	343	6807	Over	WZSP001890 WZSP002112 WZSP003754 WZSP003836 WZSP004022 WZSP004532 WZSP004534 WZSP005414 WZSP006267 WZSP008951 WZSP009410 WZSP009898 WZSP013016 WZSP013478 WZSP013481 WZSP013483 WZSP014983 WZSP014984 WZSP015340 WZSP015670 WZSP017109 WZSP017482 WZSP019225 WZSP020117
map05133	Pertussis	1.30416e-07	2.99957e-06	16	67	343	6807	Over	WZSP000864 WZSP000866 WZSP001792 WZSP004195 WZSP005573 WZSP006174 WZSP006175 WZSP006176 WZSP006504 WZSP007468 WZSP009315 WZSP011234 WZSP012314 WZSP015133 WZSP017164 WZSP018519
map05416	Viral myocarditis	1.62835e-07	3.43311e-06	16	68	343	6807	Over	WZSP001521 WZSP002112 WZSP009470 WZSP012920 WZSP013954 WZSP014791 WZSP015087 WZSP015089 WZSP016258 WZSP016261 WZSP016262 WZSP016268 WZSP016270 WZSP016271 WZSP018564 WZSP018820
map04650	Natural killer cell mediated cytotoxicity	1.89776e-07	3.69334e-06	18	111	343	6807	Over	WZSP000870 WZSP001521 WZSP002112 WZSP004063 WZSP010406 WZSP010965 WZSP010966 WZSP012920 WZSP013016 WZSP013954 WZSP015085 WZSP015087 WZSP015089 WZSP016064 WZSP016605 WZSP017482 WZSP018564 WZSP018820
map04610	Complement and coagulation cascades	9.7595e-07	1.76368e-05	15	68	343	6807	Over	WZSP000864 WZSP000866 WZSP004195 WZSP006174 WZSP006175 WZSP006176 WZSP006504 WZSP006666 WZSP007468 WZSP007729 WZSP014361 WZSP015128 WZSP015133 WZSP018436 WZSP018924
map05332	Graft-versus-host disease	1.18824e-06	1.96933e-05	11	37	343	6807	Over	WZSP012920 WZSP013954 WZSP015087 WZSP015089 WZSP016258 WZSP016261 WZSP016262 WZSP016268 WZSP016270 WZSP016271 WZSP018820
map05152	Tuberculosis	1.24542e-06	1.96933e-05	22	162	343	6807	Over	WZSP001979 WZSP002388 WZSP002479 WZSP005573 WZSP006504 WZSP007992 WZSP008590 WZSP010628 WZSP012377 WZSP013143 WZSP016258 WZSP016261 WZSP016262 WZSP016268 WZSP016270 WZSP016271 WZSP016596 WZSP016605 WZSP016733 WZSP017164 WZSP017729 WZSP018640
map05323	Rheumatoid arthritis	2.2079e-06	3.28587e-05	17	91	343	6807	Over	WZSP003450 WZSP009031 WZSP009629 WZSP013143 WZSP013478 WZSP013483 WZSP013715 WZSP016258 WZSP016261 WZSP016262 WZSP016268 WZSP016270 WZSP016271 WZSP016733 WZSP017729 WZSP018564 WZSP018609
map04666	Fc gamma R-mediated phagocytosis	3.37817e-06	4.74821e-05	16	84	343	6807	Over	WZSP001979 WZSP002112 WZSP003836 WZSP003873 WZSP004063 WZSP004131 WZSP004901 WZSP005414 WZSP006187 WZSP006688 WZSP006848 WZSP014078 WZSP015340 WZSP016596 WZSP017482 WZSP018519
map05130	Pathogenic Escherichia coli infection	4.73803e-06	6.30906e-05	11	42	343	6807	Over	WZSP001521 WZSP001669 WZSP002768 WZSP003873 WZSP004901 WZSP005414 WZSP009315 WZSP009470 WZSP010234 WZSP014791 WZSP019803
map05330	Allograft rejection	7.75094e-06	9.80494e-05	11	44	343	6807	Over	WZSP012920 WZSP013954 WZSP015087 WZSP015089 WZSP016258 WZSP016261 WZSP016262 WZSP016268 WZSP016270 WZSP016271 WZSP018820
map04940	Type I diabetes mellitus	9.8027e-06	0.000118099	11	45	343	6807	Over	WZSP012920 WZSP013954 WZSP015087 WZSP015089 WZSP016258 WZSP016261 WZSP016262 WZSP016268 WZSP016270 WZSP016271 WZSP018820
map05140	Leishmaniasis	2.29784e-05	0.000264252	13	67	343	6807	Over	WZSP000870 WZSP002123 WZSP003836 WZSP005283 WZSP005573 WZSP006504 WZSP016258 WZSP016261 WZSP016262 WZSP016268 WZSP016270 WZSP016271 WZSP016733
map05320	Autoimmune thyroid disease	4.24506e-05	0.000466957	11	52	343	6807	Over	WZSP012920 WZSP013954 WZSP015087 WZSP015089 WZSP016258 WZSP016261 WZSP016262 WZSP016268 WZSP016270 WZSP016271 WZSP018820
map04810	Regulation of actin cytoskeleton	0.00019752	0.00200607	22	201	343	6807	Over	WZSP001792 WZSP002112 WZSP002734 WZSP002735 WZSP003873 WZSP003904 WZSP004588 WZSP004870 WZSP004901 WZSP004914 WZSP005414 WZSP006257 WZSP009470 WZSP009850 WZSP012175 WZSP014078 WZSP014791 WZSP017482 WZSP018358 WZSP018519 WZSP019225 WZSP019803
map05164	Influenza A	0.000198229	0.00200607	18	151	343	6807	Over	WZSP002388 WZSP005573 WZSP009470 WZSP010457 WZSP012314 WZSP013483 WZSP014791 WZSP016258 WZSP016261 WZSP016262 WZSP016268 WZSP016270 WZSP016271 WZSP016735 WZSP017482 WZSP017729 WZSP018564 WZSP020117
map05322	Systemic lupus erythematosus	0.000324166	0.00315438	15	119	343	6807	Over	WZSP000864 WZSP000866 WZSP006174 WZSP006175 WZSP006176 WZSP006504 WZSP012175 WZSP015133 WZSP016258 WZSP016261 WZSP016262 WZSP016268 WZSP016270 WZSP016271 WZSP019064
map05310	Asthma	0.000577214	0.00540871	7	30	343	6807	Over	WZSP016258 WZSP016261 WZSP016262 WZSP016268 WZSP016270 WZSP016271 WZSP016605
map04672	Intestinal immune network for IgA production	0.000753839	0.00681147	9	50	343	6807	Over	WZSP009031 WZSP016258 WZSP016261 WZSP016262 WZSP016268 WZSP016270 WZSP016271 WZSP016733 WZSP017170
map05321	Inflammatory bowel disease (IBD)	0.000953913	0.00832207	10	62	343	6807	Over	WZSP001475 WZSP005830 WZSP016258 WZSP016261 WZSP016262 WZSP016268 WZSP016270 WZSP016271 WZSP016733 WZSP017729
map04144	Endocytosis	0.00113784	0.00959581	24	248	343	6807	Over	WZSP002201 WZSP003754 WZSP003873 WZSP004022 WZSP004131 WZSP004505 WZSP004532 WZSP004901 WZSP005414 WZSP006187 WZSP007507 WZSP007987 WZSP012920 WZSP013954 WZSP014507 WZSP015087 WZSP015089 WZSP015670 WZSP016733 WZSP017171 WZSP018820 WZSP018941 WZSP019759 WZSP019972
map00511	Other glycan degradation	0.00156822	0.0127987	5	18	343	6807	Over	WZSP004836 WZSP006197 WZSP006707 WZSP015840 WZSP019629
map05100	Bacterial invasion of epithelial cells	0.0018767	0.0148376	11	79	343	6807	Over	WZSP001792 WZSP003873 WZSP004901 WZSP005414 WZSP007520 WZSP007696 WZSP009470 WZSP009867 WZSP010234 WZSP014791 WZSP017482
map05145	Toxoplasmosis	0.0022337	0.017125	13	110	343	6807	Over	WZSP002388 WZSP005573 WZSP008590 WZSP009315 WZSP010646 WZSP016258 WZSP016261 WZSP016262 WZSP016268 WZSP016270 WZSP016271 WZSP016733 WZSP017482
map00531	Glycosaminoglycan degradation	0.0032878	0.0244651	5	21	343	6807	Over	WZSP004836 WZSP007566 WZSP009457 WZSP017282 WZSP018856
map05142	Chagas disease (American trypanosomiasis)	0.00418329	0.0302392	12	103	343	6807	Over	WZSP005573 WZSP006174 WZSP006175 WZSP006176 WZSP006504 WZSP006596 WZSP010628 WZSP013478 WZSP013483 WZSP016733 WZSP017482 WZSP019608
map04060	Cytokine-cytokine receptor interaction	0.00471278	0.0322252	22	240	343	6807	Over	WZSP000899 WZSP001890 WZSP002121 WZSP004534 WZSP007664 WZSP007987 WZSP008590 WZSP008850 WZSP009031 WZSP009410 WZSP009898 WZSP013478 WZSP013481 WZSP013483 WZSP013715 WZSP014653 WZSP014983 WZSP014984 WZSP016733 WZSP017170 WZSP017171 WZSP017729
map05166	HTLV-I infection	0.00471278	0.0322252	22	240	343	6807	Over	WZSP002006 WZSP003696 WZSP005023 WZSP009031 WZSP012920 WZSP013954 WZSP015087 WZSP015089 WZSP016258 WZSP016261 WZSP016262 WZSP016268 WZSP016270 WZSP016271 WZSP016733 WZSP017170 WZSP017171 WZSP017482 WZSP018564 WZSP018820 WZSP019608 WZSP019747
map04015	Rap1 signaling pathway	0.00495242	0.0329727	19	198	343	6807	Over	WZSP002112 WZSP003904 WZSP004063 WZSP006848 WZSP007664 WZSP007717 WZSP007987 WZSP009470 WZSP010234 WZSP013715 WZSP014653 WZSP014791 WZSP015169 WZSP017164 WZSP017482 WZSP018358 WZSP019225 WZSP019652 WZSP019972
map05132	Salmonella infection	0.00599045	0.0388611	10	79	343	6807	Over	WZSP003873 WZSP004901 WZSP005414 WZSP005573 WZSP007520 WZSP009470 WZSP012314 WZSP013478 WZSP014791 WZSP017729
map00965	Betalain biosynthesis	0.00734239	0.0464406	2	3	343	6807	Over	WZSP000303 WZSP017138
MM2
map03008	Ribosome biogenesis in eukaryotes	5.67678e-05	0.00363314	5	72	40	6807	Over	WZSP005954 WZSP006395 WZSP011015 WZSP012129 WZSP016305
MM8
map03013	RNA transport	2.68681e-22	7.63055e-20	41	151	473	6807	Over	WZSP000449 WZSP001181 WZSP001234 WZSP001379 WZSP002216 WZSP002492 WZSP002775 WZSP002792 WZSP003194 WZSP003860 WZSP003882 WZSP004053 WZSP004490 WZSP004553 WZSP004691 WZSP005039 WZSP005209 WZSP005210 WZSP006058 WZSP006432 WZSP007960 WZSP008703 WZSP009088 WZSP010493 WZSP010761 WZSP011169 WZSP012600 WZSP013046 WZSP013752 WZSP014462 WZSP015091 WZSP015172 WZSP015305 WZSP015468 WZSP015877 WZSP017664 WZS…
map03040	Spliceosome	3.97346e-15	5.64231e-13	31	123	473	6807	Over	WZSP000228 WZSP001167 WZSP001181 WZSP001379 WZSP002507 WZSP002836 WZSP002982 WZSP003368 WZSP004250 WZSP004691 WZSP006296 WZSP006304 WZSP006405 WZSP007020 WZSP008302 WZSP008732 WZSP009890 WZSP010754 WZSP010761 WZSP010986 WZSP011744 WZSP012015 WZSP012561 WZSP012631 WZSP013686 WZSP014052 WZSP015091 WZSP015120 WZSP015249 WZSP017664 WZSP018053
map03015	mRNA surveillance pathway	6.26374e-11	5.92968e-09	21	81	473	6807	Over	WZSP001181 WZSP002401 WZSP002492 WZSP002779 WZSP002792 WZSP002838 WZSP002894 WZSP003613 WZSP003860 WZSP004691 WZSP005090 WZSP009882 WZSP009926 WZSP010479 WZSP011453 WZSP012591 WZSP015091 WZSP016015 WZSP017664 WZSP019864 WZSP020081
map04120	Ubiquitin mediated proteolysis	4.57141e-08	3.2457e-06	26	136	473	6807	Over	WZSP000184 WZSP000374 WZSP000545 WZSP002491 WZSP002585 WZSP003856 WZSP004748 WZSP005181 WZSP005803 WZSP007128 WZSP007158 WZSP007607 WZSP007910 WZSP007916 WZSP009040 WZSP009918 WZSP010299 WZSP011023 WZSP012273 WZSP012735 WZSP013868 WZSP013935 WZSP017971 WZSP018490 WZSP019423 WZSP019852
map03050	Proteasome	5.85872e-08	3.32775e-06	15	42	473	6807	Over	WZSP001036 WZSP002679 WZSP007543 WZSP008639 WZSP010361 WZSP010392 WZSP011455 WZSP012011 WZSP012780 WZSP013702 WZSP015702 WZSP017501 WZSP017935 WZSP018318 WZSP019016
map03008	Ribosome biogenesis in eukaryotes	8.46807e-08	4.00822e-06	17	72	473	6807	Over	WZSP000478 WZSP000943 WZSP001374 WZSP002216 WZSP002414 WZSP002954 WZSP005214 WZSP006058 WZSP007208 WZSP007381 WZSP011625 WZSP012621 WZSP013046 WZSP013631 WZSP015960 WZSP018936 WZSP019578
map03022	Basal transcription factors	1.58069e-06	6.41307e-05	13	40	473	6807	Over	WZSP002523 WZSP003777 WZSP004614 WZSP004616 WZSP008815 WZSP009969 WZSP010189 WZSP013485 WZSP014617 WZSP016201 WZSP016665 WZSP016914 WZSP020084
map03018	RNA degradation	1.69614e-05	0.000538598	15	74	473	6807	Over	WZSP000623 WZSP002792 WZSP002954 WZSP004839 WZSP007086 WZSP007133 WZSP007238 WZSP007420 WZSP009927 WZSP011440 WZSP015375 WZSP017642 WZSP017651 WZSP019473 WZSP019590
map04111	Cell cycle - yeast	1.70682e-05	0.000538598	16	70	473	6807	Over	WZSP000184 WZSP000659 WZSP001166 WZSP002491 WZSP002838 WZSP004617 WZSP007910 WZSP007916 WZSP008375 WZSP009040 WZSP009882 WZSP009918 WZSP010493 WZSP012735 WZSP018215 WZSP020081
map03420	Nucleotide excision repair	2.31795e-05	0.000658299	12	43	473	6807	Over	WZSP003745 WZSP003777 WZSP004614 WZSP004955 WZSP007880 WZSP008815 WZSP011170 WZSP014617 WZSP015622 WZSP015985 WZSP018397 WZSP018989
map04113	Meiosis - yeast	0.00036795	0.00846745	12	56	473	6807	Over	WZSP000184 WZSP001166 WZSP002491 WZSP004617 WZSP005090 WZSP007910 WZSP007916 WZSP008375 WZSP009040 WZSP009882 WZSP009918 WZSP020081
map04110	Cell cycle	0.000368546	0.00846745	19	123	473	6807	Over	WZSP000184 WZSP000758 WZSP001166 WZSP001398 WZSP002491 WZSP004614 WZSP005319 WZSP006055 WZSP007910 WZSP007916 WZSP008375 WZSP009040 WZSP009918 WZSP012735 WZSP014617 WZSP017337 WZSP018215 WZSP018397 WZSP019423
map04141	Protein processing in endoplasmic reticulum	0.000387595	0.00846745	23	161	473	6807	Over	WZSP000320 WZSP001234 WZSP001494 WZSP002194 WZSP005698 WZSP005866 WZSP006156 WZSP007607 WZSP008306 WZSP008519 WZSP009887 WZSP011744 WZSP012093 WZSP012735 WZSP012792 WZSP013591 WZSP013868 WZSP015120 WZSP015163 WZSP015521 WZSP018380 WZSP018989 WZSP019340
map03060	Protein export	0.000509373	0.010333	7	22	473	6807	Over	WZSP000320 WZSP007674 WZSP011451 WZSP012792 WZSP014866 WZSP015521 WZSP017876
map04114	Oocyte meiosis	0.00130405	0.0246901	16	104	473	6807	Over	WZSP000184 WZSP002491 WZSP003686 WZSP005090 WZSP006055 WZSP007910 WZSP007916 WZSP008375 WZSP009040 WZSP009882 WZSP009918 WZSP012735 WZSP013529 WZSP016498 WZSP017337 WZSP020081
MM17
MM13
map03320	PPAR signaling pathway	7.63681e-06	0.0010157	6	69	48	6807	Over	WZSP002987 WZSP004930 WZSP005574 WZSP008024 WZSP011171 WZSP017585
map00830	Retinol metabolism	0.000395148	0.0204513	4	50	48	6807	Over	WZSP000239 WZSP001468 WZSP015449 WZSP018689
map04614	Renin-angiotensin system	0.000461307	0.0204513	3	22	48	6807	Over	WZSP007667 WZSP013768 WZSP018950
map04152	AMPK signaling pathway	0.00116353	0.0309499	5	114	48	6807	Over	WZSP004930 WZSP005953 WZSP008024 WZSP009243 WZSP011171
map04310	Wnt signaling pathway	0.00116353	0.0309499	5	114	48	6807	Over	WZSP001628 WZSP010385 WZSP012438 WZSP018100 WZSP020164
MM3
MM12
map04510	Focal adhesion	7.19856e-05	0.00423076	7	185	39	6807	Over	WZSP002204 WZSP005579 WZSP010311 WZSP014117 WZSP014693 WZSP015727 WZSP019925
map05100	Bacterial invasion of epithelial cells	7.83474e-05	0.00423076	5	79	39	6807	Over	WZSP002204 WZSP009928 WZSP010311 WZSP014244 WZSP014693
MM1
MM19
map05012	Parkinson's disease	1.15664e-26	1.81593e-24	65	138	1006	6807	Over	WZSP000553 WZSP000917 WZSP001089 WZSP001461 WZSP001775 WZSP002499 WZSP002893 WZSP002914 WZSP003037 WZSP003445 WZSP003854 WZSP003862 WZSP003979 WZSP004375 WZSP005239 WZSP005327 WZSP005387 WZSP005460 WZSP005786 WZSP005804 WZSP006044 WZSP006059 WZSP006155 WZSP006413 WZSP006527 WZSP006634 WZSP006645 WZSP006650 WZSP006765 WZSP007585 WZSP007970 WZSP008899 WZSP009344 WZSP009811 WZSP009871 WZSP009958 WZS…
map00190	Oxidative phosphorylation	6.09001e-26	6.37421e-24	61	127	1006	6807	Over	WZSP000416 WZSP000596 WZSP000917 WZSP001461 WZSP001775 WZSP002499 WZSP002535 WZSP002893 WZSP002914 WZSP003037 WZSP003445 WZSP003862 WZSP003979 WZSP005239 WZSP005327 WZSP005387 WZSP005460 WZSP005804 WZSP005964 WZSP006044 WZSP006059 WZSP006413 WZSP006527 WZSP006634 WZSP006645 WZSP006650 WZSP006765 WZSP006989 WZSP007585 WZSP008543 WZSP008578 WZSP009686 WZSP009811 WZSP009871 WZSP009958 WZSP010536 WZS…
map05010	Alzheimer's disease	1.16418e-22	9.13881e-21	69	165	1006	6807	Over	WZSP000021 WZSP000894 WZSP000917 WZSP001089 WZSP001461 WZSP001775 WZSP002499 WZSP002881 WZSP002893 WZSP002914 WZSP003037 WZSP003445 WZSP003862 WZSP003979 WZSP005239 WZSP005327 WZSP005387 WZSP005460 WZSP005745 WZSP005752 WZSP005786 WZSP005804 WZSP006044 WZSP006059 WZSP006413 WZSP006527 WZSP006634 WZSP006645 WZSP006650 WZSP006765 WZSP007585 WZSP008596 WZSP008950 WZSP009643 WZSP009811 WZSP009871 WZS…
map05016	Huntington's disease	8.59058e-15	5.39488e-13	66	190	1006	6807	Over	WZSP000917 WZSP001089 WZSP001461 WZSP001775 WZSP002093 WZSP002499 WZSP002893 WZSP002914 WZSP003037 WZSP003445 WZSP003854 WZSP003862 WZSP003979 WZSP005239 WZSP005327 WZSP005387 WZSP005460 WZSP005804 WZSP005848 WZSP005893 WZSP006044 WZSP006059 WZSP006413 WZSP006527 WZSP006634 WZSP006645 WZSP006650 WZSP006765 WZSP007585 WZSP007721 WZSP007782 WZSP009344 WZSP009811 WZSP009871 WZSP009958 WZSP010536 WZS…
map04932	Non-alcoholic fatty liver disease (NAFLD)	1.13736e-12	5.95218e-11	52	145	1006	6807	Over	WZSP000917 WZSP001089 WZSP001614 WZSP002063 WZSP002893 WZSP002914 WZSP003037 WZSP003445 WZSP003862 WZSP003979 WZSP005239 WZSP005327 WZSP005387 WZSP005460 WZSP005745 WZSP006044 WZSP006059 WZSP006413 WZSP006527 WZSP006634 WZSP006645 WZSP007585 WZSP007782 WZSP008340 WZSP009811 WZSP009871 WZSP009958 WZSP010536 WZSP010598 WZSP010607 WZSP010947 WZSP011776 WZSP011801 WZSP012423 WZSP012891 WZSP013349 WZS…
map04146	Peroxisome	6.72423e-06	0.00030163	27	82	1006	6807	Over	WZSP000860 WZSP000950 WZSP001534 WZSP002051 WZSP003490 WZSP004326 WZSP004693 WZSP008064 WZSP008875 WZSP008942 WZSP010467 WZSP010693 WZSP011019 WZSP011558 WZSP011877 WZSP011954 WZSP013031 WZSP013233 WZSP013621 WZSP015309 WZSP015403 WZSP015719 WZSP016048 WZSP016100 WZSP016251 WZSP018654 WZSP019893
map04260	Cardiac muscle contraction	0.000159203	0.00624873	22	70	1006	6807	Over	WZSP001906 WZSP003979 WZSP005239 WZSP005460 WZSP005752 WZSP006059 WZSP006634 WZSP007585 WZSP009811 WZSP009871 WZSP010390 WZSP010536 WZSP010947 WZSP011789 WZSP011801 WZSP012205 WZSP012710 WZSP012894 WZSP013349 WZSP015349 WZSP018909 WZSP019527
map00980	Metabolism of xenobiotics by cytochrome P450	0.000268544	0.0093692	17	50	1006	6807	Over	WZSP004326 WZSP005248 WZSP007781 WZSP008467 WZSP009021 WZSP009123 WZSP009124 WZSP009492 WZSP010203 WZSP010205 WZSP010596 WZSP010597 WZSP010603 WZSP013713 WZSP014392 WZSP018814 WZSP019648
map00480	Glutathione metabolism	0.000418747	0.0131487	16	47	1006	6807	Over	WZSP001170 WZSP001224 WZSP004326 WZSP006309 WZSP006654 WZSP009021 WZSP010203 WZSP010205 WZSP010596 WZSP010597 WZSP011091 WZSP013352 WZSP013713 WZSP014392 WZSP015293 WZSP015295
map00533	Glycosaminoglycan biosynthesis - keratan sulfate	0.000540527	0.0154296	8	15	1006	6807	Over	WZSP002590 WZSP008542 WZSP008546 WZSP010556 WZSP011545 WZSP013796 WZSP016608 WZSP019718
map01200	Carbon metabolism	0.00133846	0.0350231	29	112	1006	6807	Over	WZSP000894 WZSP001046 WZSP001052 WZSP001128 WZSP001967 WZSP002039 WZSP002176 WZSP002220 WZSP002699 WZSP004544 WZSP005385 WZSP006044 WZSP008307 WZSP008486 WZSP008859 WZSP008890 WZSP009055 WZSP009150 WZSP011019 WZSP011025 WZSP011859 WZSP012371 WZSP012936 WZSP014608 WZSP014989 WZSP015294 WZSP015597 WZSP016599 WZSP017323
map00563	Glycosylphosphatidylinositol(GPI)-anchor biosynthesis	0.00186988	0.0451648	10	25	1006	6807	Over	WZSP003505 WZSP005792 WZSP005864 WZSP006248 WZSP011937 WZSP012822 WZSP013350 WZSP014214 WZSP016294 WZSP019656
