# Supplementary material for: Transcriptomic profiling in muscle and adipose tissue identifies genes related to growth and lipid deposition
Source: PLoS One. 2017 Sep 6;12(9):e0184120. doi: 10.1371/journal.pone.0184120 (PMC5587268; doi:10.1371/journal.pone.0184120)
Supplement: S15 Table — (XLSX) [file pone.0184120.s032.xlsx]

## Sheet: Sheet1
S15 Table. The information of hub genes from the significant trait correlated adipose and muscle’s modules.
GeneIDs	modNum	DEG	Symbl	Function	QTL	MM	kTotal	kWithin	SW	DL	PH1	PH2	CLR	MBL	IMF	CSAF	VB1	ADG	FGR	CW	LCW	SR	CL	NR	LL	KDN	SFT	SST	RFT	RST	BFT	BST	LFT	LST	AFT	AST	LMA	FLW	FLP	BWW	BWP	HLW	HLP	CLMW	CLMP	CFW	CFP	CSW	CSP
WZSP013469	AM19	Up	ACACA	Acetyl-CoA carboxylase 1	NA	0.821744	35.7145	15.7065	-0.334611	0.12758	0.419874	0.232608	0.254662	-0.211398	0.427468	-0.449452	-0.0505334	-0.354436	0.447602	-0.361595	-0.361204	-0.245912	-0.0418553	-0.603253	0.509001	-0.261748	0.547809	0.15321	0.421064	0.170944	0.28558	0.247602	0.427972	0.175997	0.466833	0.207304	-0.574586	-0.440215	-0.244662	-0.152026	0.572444	-0.563344	-0.595128	-0.570728	-0.548433	0.30076	0.581998	-0.127203	0.16167
WZSP003034	AM19	Up	ACO1	Cytoplasmic aconitate hydratase	NA	0.87276	40.2625	17.8674	-0.233236	0.121892	0.3362	-0.055565	0.257736	0.0227731	0.462136	-0.428467	-0.153734	-0.378926	0.391035	-0.249782	-0.243936	-0.158542	-0.245793	-0.492397	0.572065	-0.292326	0.676288	0.0829701	0.635634	0.2216	0.490555	0.269858	0.51663	0.256661	0.612452	0.220201	-0.498496	-0.361812	-0.318719	0.0141005	0.646559	-0.467926	-0.619677	-0.536203	-0.619965	0.475516	0.709443	-0.121157	0.0776127
WZSP011557	AM19	NoDEG	ADAMTS18	A disintegrin and metalloproteinase with thrombospondin motifs 18	NA	0.774008	43.9337	13.196	-0.0158856	0.130643	0.158307	-0.129361	-0.0110178	-0.202607	0.331422	-0.169096	-0.211294	-0.114434	0.044026	-0.0983966	-0.100419	-0.380155	-0.113661	-0.449444	0.388244	-0.125471	0.438445	0.0563541	0.300821	0.170666	0.362083	0.29585	0.349799	0.131537	0.415929	0.176526	-0.287455	-0.251553	-0.354209	0.13461	0.565223	-0.27732	-0.448086	-0.320788	-0.426845	0.366491	0.49088	-0.0716349	0.0148607
WZSP018439	AM19	NoDEG	ADK	Adenosine kinase	NA	0.796145	90.0959	15.3844	-0.158637	-0.0282592	0.113363	0.133762	0.217468	-0.254854	0.237327	-0.231191	-0.150015	-0.0377518	0.287828	-0.207515	-0.219028	-0.271566	-0.108928	-0.483066	0.342288	-0.186347	0.468454	0.0795377	0.279405	0.160532	0.313963	0.207112	0.341702	0.196144	0.410233	0.174122	-0.322946	-0.147644	-0.0324346	-0.103182	0.24945	-0.286718	-0.351234	-0.328126	-0.305245	0.181984	0.370615	-0.135316	0.0415506
WZSP005973	AM19	NoDEG	AHCYL2	Adenosylhomocysteinase 3	NA	0.782158	59.1327	12.2839	-0.174233	0.00744833	0.143103	0.111553	0.210028	-0.115201	0.275946	-0.229281	-0.0410814	-0.133206	0.203604	-0.214922	-0.211	-0.238932	-0.180725	-0.614836	0.381582	-0.285138	0.568448	0.0829298	0.31758	0.165609	0.533271	0.284694	0.449341	0.178858	0.556458	0.198188	-0.302013	-0.32715	-0.313232	-0.059722	0.411432	-0.317413	-0.257535	-0.373119	-0.377433	0.286438	0.459905	-0.167593	0.00361599
WZSP006129	AM19	Up	ALDH4A1	Delta-1-pyrroline-5-carboxylate dehydrogenase, mitochondrial	Loin muscle area	0.862352	60.3421	16.4381	-0.361956	0.107933	0.331783	0.0577546	0.526293	0.210032	0.579559	-0.547214	0.0765873	-0.533705	0.728738	-0.336632	-0.325194	-0.0179757	-0.301019	-0.395643	0.740532	-0.312872	0.779921	0.057856	0.789451	0.119089	0.520716	0.219891	0.604607	0.185619	0.696485	0.167769	-0.611929	-0.376418	-0.22749	-0.101238	0.602352	-0.538203	-0.66333	-0.596778	-0.615882	0.43984	0.737482	-0.223711	0.0591893
WZSP004304	AM19	NoDEG	ANXA4	Annexin A4	NA	0.774372	45.6724	14.4479	-0.0935579	0.00051482	0.114412	-0.0310227	0.187789	-0.334681	0.204355	-0.157907	-0.226221	-0.0222806	0.260371	-0.104081	-0.116579	-0.0881559	-0.139605	-0.299275	0.405662	-0.10684	0.458436	-0.176887	0.407471	-0.0785933	0.326761	-0.0583902	0.366197	-0.0927125	0.419765	-0.115104	-0.207684	-0.0571893	-0.0276579	-0.00842022	0.239503	-0.184504	-0.341544	-0.199473	-0.213713	0.247952	0.404345	-0.402447	-0.237963
WZSP001322	AM19	NoDEG	ATG4A	Cysteine protease ATG4A	NA	0.770117	40.8871	11.8477	0.00317019	0.106064	0.300752	0.0816369	0.160653	-0.14613	0.548837	-0.384675	-0.0949011	-0.291338	0.277239	-0.0592924	-0.0588692	-0.271276	-0.0959913	-0.566327	0.609865	-0.157052	0.521116	0.280244	0.408124	0.347598	0.330104	0.446463	0.5329	0.294913	0.51095	0.367216	-0.471507	-0.291804	-0.447282	0.189994	0.67137	-0.308127	-0.499338	-0.457471	-0.644349	0.550979	0.668589	0.164612	0.188007
WZSP004732	AM19	NoDEG	C9	Complement component C9	Loin muscle area	0.788734	41.5028	12.4819	-0.298658	0.0422766	0.24235	0.0922712	0.315482	-0.172573	0.177807	-0.302123	-0.0567272	-0.268648	0.436668	-0.363117	-0.366693	-0.39981	-0.149822	-0.416856	0.41109	-0.326846	0.506264	0.0349073	0.442152	0.231166	0.289641	0.159017	0.341105	0.137132	0.417565	0.119983	-0.414712	-0.365765	-0.176315	-0.250155	0.348815	-0.439753	-0.328902	-0.451781	-0.366692	0.144309	0.437808	-0.228085	0.090262
WZSP018979	AM19	Up	C9ORF4	DOMON domain-containing protein FRRS1L	Drip loss	0.807869	33.8686	11.8764	-0.362487	0.257166	0.245886	0.0963456	0.231666	0.162227	0.607992	-0.517016	0.0708932	-0.559293	0.498034	-0.372062	-0.361989	-0.163136	-0.36654	-0.548084	0.600439	-0.375663	0.630727	0.356389	0.514866	0.342759	0.40124	0.49146	0.556375	0.322862	0.583977	0.419961	-0.703804	-0.501942	-0.382543	-0.0684246	0.7431	-0.613143	-0.692092	-0.688686	-0.715692	0.446047	0.713423	0.035219	0.270074
WZSP018980	AM19	Up	C9ORF5	Transmembrane protein 245	Drip loss	0.831236	64.3423	16.4838	-0.23653	-0.0240751	0.213178	0.0953693	0.13397	0.0029016	0.334529	-0.375495	-0.0482563	-0.284031	0.219297	-0.308292	-0.309033	-0.402046	-0.320622	-0.650255	0.333557	-0.335392	0.543964	0.342304	0.306989	0.397003	0.452481	0.539982	0.466206	0.441732	0.529699	0.475398	-0.556598	-0.354244	-0.269897	-0.0565473	0.550488	-0.462782	-0.529415	-0.57883	-0.625454	0.372211	0.588943	0.0796817	0.266228
WZSP001546	AM19	Up	CD164	Sialomucin core protein 24	NA	0.885896	46.5274	18.5544	-0.175992	0.1118	0.253626	0.0665568	0.322564	0.130977	0.461018	-0.347603	0.116857	-0.413435	0.364201	-0.241516	-0.228717	-0.367124	-0.396721	-0.542448	0.62311	-0.302499	0.687015	0.266601	0.521425	0.33951	0.589171	0.53528	0.636006	0.341814	0.692839	0.412396	-0.562833	-0.36868	-0.359405	0.0154206	0.629801	-0.438701	-0.542978	-0.585479	-0.676127	0.508034	0.702387	0.019991	0.185252
WZSP014403	AM19	NoDEG	CYTSA	Cytospin-A	NA	0.831158	82.1726	19.599	0.0713393	0.0444212	0.104943	-0.188185	0.0441369	-0.247434	0.270364	-0.236026	-0.370703	-0.0330944	0.10039	0.0374085	0.0361021	-0.124166	-0.182861	-0.396961	0.470456	-0.196868	0.552524	-0.0695042	0.433531	0.0230437	0.511236	0.17664	0.543359	0.119234	0.580818	0.0845716	-0.245066	-0.0785782	-0.310505	0.251833	0.484302	-0.109157	-0.375254	-0.242539	-0.421638	0.503076	0.566532	-0.134348	-0.145656
WZSP010400	AM19	NoDEG	DDX5	Probable ATP-dependent RNA helicase DDX5	NA	0.798717	38.7022	12.7844	-0.297652	0.083438	0.468457	0.188254	0.558686	-0.218705	0.264587	-0.501772	-0.0553739	-0.37468	0.532197	-0.286611	-0.281519	-0.0539371	-0.237602	-0.559381	0.524369	-0.369648	0.717087	-0.0111749	0.601981	0.0283786	0.49409	0.0500026	0.610934	0.153451	0.666604	0.0692312	-0.501002	-0.269688	-0.161013	-0.123515	0.405222	-0.394339	-0.436368	-0.491974	-0.50248	0.353446	0.615677	-0.247712	0.0129235
WZSP010343	AM19	NoDEG	DHRS7	Dehydrogenase/reductase SDR family member 7	NA	0.795138	53.3933	15.8211	-0.110568	0.225827	0.346491	0.00164196	0.223972	-0.126671	0.361705	-0.270046	-0.165334	-0.308195	0.188346	-0.19211	-0.191765	-0.403794	-0.389681	-0.608786	0.457461	-0.332552	0.61185	0.204244	0.463099	0.308728	0.543323	0.348483	0.569987	0.250594	0.62394	0.2889	-0.372353	-0.370076	-0.489343	0.0648227	0.637026	-0.352357	-0.39334	-0.468417	-0.555538	0.422124	0.606591	-0.0455359	0.0963261
WZSP008102	AM19	Up	ECHDC1	Ethylmalonyl-CoA decarboxylase	NA	0.7762	69.0552	16.1057	0.133246	0.0418752	0.0991823	-0.109032	0.0265804	-0.230319	0.37902	-0.130842	-0.395118	0.0991976	0.0684722	0.082434	0.0724137	-0.185963	0.0777097	-0.33917	0.471822	0.0284981	0.377095	-0.056155	0.297629	0.08067	0.271819	0.154908	0.280491	0.118126	0.338006	0.0806082	-0.171409	-0.0508936	-0.207529	0.206044	0.342148	-0.0744907	-0.279771	-0.180383	-0.325905	0.407244	0.4202	0.00787718	-0.0357707
WZSP003174	AM19	NoDEG	EHHADH	Peroxisomal bifunctional enzyme	NA	0.814209	40.8009	14.1914	-0.245427	0.122855	0.00494327	-0.108468	0.208023	-0.143821	0.150979	-0.257947	-0.106065	-0.224058	0.391679	-0.257602	-0.26089	-0.161703	-0.226432	-0.326974	0.454444	-0.292299	0.45307	-0.128551	0.455235	-0.0136016	0.299447	0.0557331	0.437747	-0.069276	0.437823	-0.0475923	-0.363265	-0.246958	-0.138558	-0.119523	0.356603	-0.340716	-0.387897	-0.317006	-0.272454	0.184822	0.415157	-0.437689	-0.160548
WZSP006293	AM19	NoDEG	EPB41	Protein 4.1	NA	0.7621	106.807	15.0469	0.0668433	0.0162574	0.17304	-0.168635	0.0257464	-0.158163	0.389714	-0.282498	-0.406083	-0.00404244	0.0813892	0.0494137	0.0507269	-0.0434	-0.0558204	-0.460806	0.467623	-0.0360848	0.378384	-0.11452	0.316045	-0.0367074	0.347263	0.193589	0.393976	0.158996	0.405545	0.0896156	-0.224087	-0.111586	-0.347454	0.217756	0.392416	-0.0733754	-0.1853	-0.241084	-0.382447	0.445793	0.456194	0.0474181	-0.0207101
WZSP008119	AM19	NoDEG	FABP7	Fatty acid-binding protein, brain	NA	0.812666	34.0417	14.1669	-0.101225	0.127862	0.197043	-0.257507	0.249713	-0.00473716	0.542542	-0.31792	-0.256196	-0.283029	0.428115	-0.0915147	-0.081971	0.0167387	-0.321484	-0.286761	0.701608	-0.292036	0.670731	-0.0725132	0.673771	-0.0299782	0.553527	0.150451	0.611739	0.0670087	0.66639	0.0552508	-0.319977	-0.27427	-0.504403	0.174121	0.670237	-0.265022	-0.426796	-0.351648	-0.457318	0.492967	0.6582	-0.257737	-0.176014
WZSP020083	AM19	NoDEG	GSR	Glutathione reductase, mitochondrial	NA	0.791112	39.4697	13.0917	-0.412831	0.0631755	0.144024	-0.112481	0.48873	0.0165678	0.267838	-0.427241	0.0488891	-0.461225	0.669675	-0.424889	-0.419149	-0.201557	-0.299218	-0.445849	0.501911	-0.487579	0.556649	0.165336	0.53909	0.238826	0.266418	0.316922	0.470882	0.316986	0.481546	0.28731	-0.566268	-0.388517	-0.156764	-0.260543	0.425988	-0.525358	-0.474215	-0.533553	-0.457181	0.175756	0.5103	-0.231929	0.11735
WZSP015293	AM19	Up	GSS	Glutathione synthetase	NA	0.795899	42.3862	12.2815	-0.306748	0.211084	0.315997	0.0219775	0.264522	0.0379168	0.453055	-0.539381	-0.205374	-0.431223	0.534997	-0.277342	-0.268201	0.00398799	-0.105093	-0.351839	0.668304	-0.318142	0.56558	-0.0371945	0.607898	0.125622	0.30622	0.145411	0.419464	0.174398	0.476505	0.103458	-0.546146	-0.35143	-0.209325	-0.101054	0.488712	-0.461343	-0.507522	-0.525603	-0.532375	0.373362	0.594402	-0.126018	0.0967187
WZSP019706	AM19	NoDEG	HSD17B12	Very-long-chain 3-oxoacyl-CoA reductase	NA	0.777962	68.5784	15.3025	0.0459151	0.0868196	0.00921359	-0.203593	-0.0221022	-0.384914	0.17763	-0.124177	-0.295403	0.00177491	0.013735	-0.00347648	-0.00514929	-0.194225	-0.148983	-0.313706	0.377086	-0.131123	0.438258	-0.189464	0.339677	-0.0285726	0.397	0.0994565	0.297602	0.0145205	0.405582	-0.0223672	-0.103631	-0.0485513	-0.169583	0.129176	0.310587	-0.0998993	-0.277258	-0.154147	-0.240663	0.321798	0.406498	-0.25946	-0.220306
WZSP009682	AM19	Up	IDI1	Isopentenyl-diphosphate Delta-isomerase 1	NA	0.785088	34.2896	11.8587	-0.0680561	0.0466871	0.330375	0.0945254	0.340968	0.156988	0.503513	-0.333457	-0.110538	-0.234658	0.258364	-0.117228	-0.111903	-0.255281	-0.123231	-0.557795	0.550894	-0.173219	0.563447	0.271667	0.417439	0.401397	0.419864	0.436504	0.476244	0.469783	0.531627	0.422484	-0.475475	-0.298427	-0.36526	0.110255	0.573339	-0.328309	-0.44713	-0.492397	-0.639185	0.498315	0.608151	0.258904	0.307106
WZSP016244	AM19	Up	KLHL31	Kelch-like protein 31	Loin muscle area	0.824261	36.6201	13.5837	-0.30315	0.191344	0.223882	-0.065364	0.408871	0.0951419	0.52679	-0.452982	0.0501113	-0.481897	0.578289	-0.30882	-0.295696	-0.123024	-0.260062	-0.380916	0.666688	-0.261481	0.622091	-0.0324017	0.672544	-0.0412484	0.432959	0.205072	0.477312	0.102528	0.558794	0.101968	-0.484184	-0.413232	-0.353145	-0.068014	0.633322	-0.489349	-0.556259	-0.503375	-0.50329	0.348954	0.623483	-0.263202	-0.0101405
WZSP005953	AM19	Up	LEP	Leptin	NA	0.893591	48.1723	19.5501	-0.250771	0.227712	0.237582	0.0174209	0.299857	0.0913309	0.581264	-0.523905	-0.0887501	-0.484729	0.496029	-0.251674	-0.242537	-0.0849295	-0.435635	-0.443459	0.704175	-0.365517	0.722166	0.123425	0.638997	0.180483	0.554709	0.32794	0.628739	0.219835	0.693509	0.242713	-0.595717	-0.356743	-0.378052	0.0147327	0.643746	-0.437431	-0.541759	-0.592908	-0.657947	0.527109	0.743769	-0.0756839	0.0923607
WZSP001418	AM19	Up	ME1	NADP-dependent malic enzyme (Fragment)	NA	0.832748	52.8292	19.3285	-0.18418	0.0694861	0.278555	0.137169	0.207509	-0.137806	0.35174	-0.277354	-0.255288	-0.124567	0.281297	-0.252224	-0.266557	-0.389167	-0.0354736	-0.568588	0.397763	-0.174324	0.43668	0.176605	0.309774	0.338696	0.243239	0.279237	0.313559	0.298318	0.365852	0.270448	-0.422812	-0.30247	-0.167845	-0.10487	0.400416	-0.400898	-0.420362	-0.449511	-0.44935	0.241774	0.43989	0.00907443	0.214193
WZSP003881	AM19	NoDEG	NNT	NAD(P) transhydrogenase, mitochondrial	NA	0.861843	43.6274	17.6767	-0.260713	-0.155213	0.254038	0.167016	0.356099	0.121983	0.455161	-0.434504	0.0609218	-0.298876	0.494782	-0.263691	-0.25919	-0.113299	-0.142421	-0.552791	0.569024	-0.177952	0.621541	0.0982284	0.539755	0.203697	0.487446	0.334992	0.520661	0.285092	0.591765	0.259852	-0.522841	-0.318515	-0.167703	-0.0869003	0.463225	-0.443531	-0.519092	-0.527249	-0.574878	0.426116	0.648062	-0.119127	0.0979202
WZSP004297	AM19	NoDEG	PCYOX1	Prenylcysteine oxidase	NA	0.771104	36.8431	10.8171	-0.113309	0.255042	-0.000192953	-0.243116	0.253509	-0.0920177	0.319921	-0.319126	-0.162688	-0.315131	0.429427	-0.131401	-0.137054	-0.133639	-0.322542	-0.264016	0.566698	-0.276179	0.50744	-0.0816958	0.574794	-0.00335119	0.33679	0.0982037	0.495576	-0.0444964	0.492869	-0.00692064	-0.332905	-0.157563	-0.214408	0.0575834	0.464087	-0.255141	-0.462584	-0.277465	-0.333454	0.302126	0.488971	-0.371241	-0.191662
WZSP015213	AM19	NoDEG	PGK1	Phosphoglycerate kinase 1	NA	0.784693	52.9353	15.56	-0.175788	-0.0828594	0.361274	0.280167	0.161712	-0.265029	0.297897	-0.331441	-0.23092	-0.0732975	0.255863	-0.211055	-0.224499	-0.23498	0.0626838	-0.533765	0.368576	-0.0856869	0.40957	0.0618345	0.286057	0.17906	0.225456	0.145553	0.307998	0.196554	0.347832	0.145187	-0.417014	-0.21392	-0.0678857	-0.0842391	0.334608	-0.355595	-0.440937	-0.411396	-0.428492	0.274048	0.454414	-0.0450676	0.13454
WZSP013595	AM19	NoDEG	PHKB	Phosphorylase b kinase regulatory subunit beta	NA	0.789521	42.8143	12.8015	-0.179794	0.0312537	0.149241	0.105062	0.361637	-0.207154	0.314735	-0.302788	-0.053665	-0.161278	0.422488	-0.220599	-0.225543	-0.250607	0.0213408	-0.464572	0.438627	-0.124285	0.422701	0.198409	0.280741	0.243326	0.164783	0.333088	0.380801	0.391843	0.363749	0.331164	-0.529803	-0.193177	0.0113271	-0.094901	0.325778	-0.382924	-0.525215	-0.449576	-0.490161	0.291926	0.482122	0.0558142	0.237002
WZSP019006	AM19	NoDEG	PION	Gamma-secretase-activating protein	NA	0.817541	46.2456	14.1873	-0.293652	0.0767482	0.0424195	-0.00226147	0.242373	-0.13084	0.122786	-0.295682	0.0102369	-0.313313	0.273262	-0.356294	-0.345848	-0.382299	-0.280131	-0.41345	0.357593	-0.461106	0.539677	0.159848	0.331182	0.327025	0.391165	0.391735	0.36603	0.400711	0.470411	0.343076	-0.500061	-0.339961	-0.167144	-0.167358	0.439413	-0.465764	-0.482422	-0.507169	-0.487049	0.239827	0.50643	-0.0969315	0.162971
WZSP011426	AM19	NoDEG	ROBO1	Roundabout homolog 1	NA	0.862891	39.3902	15.9584	-0.211517	0.143262	0.276388	0.0603914	0.245592	-0.136434	0.477657	-0.491723	-0.0948361	-0.408056	0.452342	-0.179772	-0.171306	0.0669224	-0.364655	-0.454531	0.689958	-0.296306	0.667455	-0.0145599	0.589051	-0.0086005	0.527731	0.168584	0.750394	0.0245317	0.712178	0.066791	-0.558209	-0.291889	-0.383054	0.094723	0.656274	-0.368435	-0.55522	-0.49395	-0.592792	0.549949	0.746382	-0.246552	-0.0921472
WZSP006794	AM19	NoDEG	SBDS	Ribosome maturation protein SBDS	NA	0.763296	91.5739	15.6845	-0.108617	0.0638363	0.302712	-0.0230809	0.257126	-0.315332	0.215172	-0.370692	-0.261025	-0.192095	0.148711	-0.135951	-0.135355	-0.153276	-0.200497	-0.62131	0.350958	-0.283749	0.492871	0.0300001	0.310518	0.0903733	0.405164	0.205911	0.46757	0.270416	0.496332	0.183051	-0.384451	-0.20398	-0.271336	0.0407911	0.391964	-0.232802	-0.27889	-0.390379	-0.482918	0.39579	0.526153	-0.0462244	0.0557903
WZSP015449	AM19	NoDEG	SDR16C5	Epidermal retinol dehydrogenase 2	Biceps brachii weight	0.786764	34.7401	13.4394	-0.112589	0.355373	0.101553	-0.110187	0.344422	-0.0561259	0.534753	-0.348966	-0.226708	-0.365193	0.417038	-0.0939826	-0.0930195	0.0521263	-0.445574	-0.328448	0.686598	-0.36935	0.68182	-0.00544948	0.657773	-0.0354526	0.57588	0.0845858	0.622092	0.0228779	0.6814	0.0378886	-0.340077	-0.253481	-0.445799	0.142966	0.618162	-0.258346	-0.417686	-0.360062	-0.460313	0.498191	0.654479	-0.310677	-0.201199
WZSP003619	AM19	NoDEG	SGCB	Beta-sarcoglycan	NA	0.788655	36.41	13.1554	-0.115975	0.174294	0.0714057	-0.118497	0.0766456	-0.180137	0.295347	-0.305644	-0.348354	-0.184462	0.307794	-0.125506	-0.129235	-0.0762859	-0.27444	-0.277617	0.494262	-0.181046	0.505008	-0.229867	0.587439	-0.101175	0.487357	0.020597	0.486896	0.00357961	0.532961	-0.0695498	-0.227419	-0.184157	-0.251269	0.0623641	0.459985	-0.251773	-0.410483	-0.28593	-0.340938	0.347132	0.523701	-0.363783	-0.225135
WZSP005047	AM19	NoDEG	SLC12A2	Solute carrier family 12 member 2	NA	0.80345	87.3962	15.6733	-0.0609001	0.164524	0.141223	-0.0126922	0.00748866	-0.319695	0.173059	-0.277787	-0.355149	-0.0986418	0.0598912	-0.10109	-0.100034	-0.204926	-0.284384	-0.437123	0.389476	-0.305078	0.531797	-0.101686	0.327048	0.0161003	0.541915	0.146767	0.503874	0.0821729	0.566219	0.0492767	-0.276301	-0.154192	-0.291464	0.0958339	0.420296	-0.184012	-0.298409	-0.301168	-0.366922	0.354392	0.468299	-0.182946	-0.104668
WZSP008893	AM19	Up	SLC2A5	Solute carrier family 2, facilitated glucose transporter member 5	NA	0.788702	36.1496	12.7247	-0.370921	-0.0606846	0.357199	0.259278	0.418705	0.0447476	0.296957	-0.424259	0.166147	-0.419568	0.495655	-0.415514	-0.402084	-0.34406	-0.0997268	-0.569019	0.495792	-0.394272	0.622043	0.244963	0.480272	0.366252	0.420006	0.421755	0.424096	0.431768	0.533962	0.394382	-0.580754	-0.475489	-0.198395	-0.245403	0.497034	-0.591037	-0.53412	-0.624638	-0.599615	0.295537	0.597753	-0.056585	0.259311
WZSP008118	AM19	NoDEG	SMPDL3A	Acid sphingomyelinase-like phosphodiesterase 3a	NA	0.808271	43.0052	15.2928	-0.0721359	0.131733	-0.0602847	-0.105589	0.236807	0.0425276	0.354536	-0.258336	-0.190914	-0.182268	0.261109	-0.0933517	-0.0946826	-0.12771	-0.326505	-0.368884	0.528844	-0.325111	0.583316	-0.014425	0.455886	0.0837494	0.566101	0.190116	0.517427	0.0824132	0.598805	0.0953902	-0.303441	-0.225432	-0.377296	0.0886771	0.463023	-0.194168	-0.259121	-0.306424	-0.384943	0.401886	0.519552	-0.230911	-0.125372
WZSP017708	AM19	NoDEG	SOS1	Son of sevenless homolog 1	NA	0.761181	143.37	15.9972	0.092081	-0.0384198	0.039502	-0.138139	-0.0563719	-0.34295	0.190803	-0.078445	-0.269062	0.0705152	-0.0794269	0.0478386	0.0453731	-0.15744	-0.21031	-0.372599	0.336529	-0.0677634	0.382695	-0.0941356	0.233249	-0.00798678	0.398824	0.176319	0.379676	0.0683949	0.416813	0.0580344	-0.136371	-0.00907483	-0.209177	0.211515	0.337232	-0.0505569	-0.270016	-0.158206	-0.285953	0.385649	0.41965	-0.140376	-0.171691
WZSP006192	AM19	NoDEG	TCEB3	Transcription elongation factor B polypeptide 3	NA	0.789377	45.0166	14.1806	-0.184075	0.127789	0.252305	0.204161	0.386473	-0.0880681	0.396195	-0.404932	0.00398477	-0.340448	0.381546	-0.157649	-0.148253	0.0650136	-0.476852	-0.458445	0.597947	-0.292509	0.741264	-0.0401424	0.581414	-0.0166459	0.699758	0.114289	0.695718	0.0526109	0.77021	0.0476799	-0.402084	-0.194469	-0.256342	0.0319335	0.438828	-0.26755	-0.371	-0.42404	-0.485783	0.485245	0.653446	-0.260065	-0.124709
WZSP000269	AM19	NoDEG	TSPAN12	Tetraspanin-12	NA	0.841725	40.1942	17.2234	-0.21909	0.161023	0.253644	0.0368993	0.430972	-0.0484639	0.376664	-0.362203	-0.194109	-0.243255	0.486618	-0.21896	-0.220095	-0.0963712	-0.10491	-0.400574	0.58293	-0.210996	0.614011	-0.11237	0.598205	-0.021695	0.449024	0.033722	0.47627	0.0976369	0.559974	0.00880613	-0.392491	-0.261677	-0.165642	-0.0639937	0.426639	-0.3665	-0.464239	-0.397025	-0.414982	0.326381	0.539015	-0.28647	-0.0530813
WZSP015157	AM19	NoDEG	TXNRD1	Thioredoxin reductase 1, cytoplasmic	NA	0.828345	50.5284	15.1632	-0.386911	-0.0925364	0.261983	0.269014	0.331781	-0.109831	0.280656	-0.503442	0.049351	-0.369077	0.485537	-0.377131	-0.368403	-0.087026	-0.281768	-0.586748	0.48715	-0.429016	0.618543	0.0869873	0.443521	0.144717	0.478988	0.271601	0.533876	0.242796	0.59331	0.217316	-0.552351	-0.364746	-0.188838	-0.219799	0.39738	-0.470064	-0.389591	-0.558461	-0.503799	0.29881	0.577242	-0.214276	0.0655523
WZSP013935	AM19	NoDEG	UBE2N	Ubiquitin-conjugating enzyme E2 N	NA	0.78992	33.8289	11.5542	-0.307148	0.30657	0.54224	0.133667	0.476223	0.0461439	0.454905	-0.497661	-0.106499	-0.495844	0.457995	-0.32752	-0.31426	-0.215098	-0.286514	-0.560893	0.589683	-0.368338	0.71407	0.136836	0.594447	0.181672	0.557078	0.266812	0.593935	0.326268	0.677324	0.262112	-0.598431	-0.448669	-0.360201	-0.0822483	0.61465	-0.512066	-0.518218	-0.643807	-0.681756	0.451048	0.687476	-0.0078667	0.230915
WZSP009878	AM19	NoDEG	VDAC1	Voltage-dependent anion-selective channel protein 1	NA	0.788445	33.0668	12.6457	-0.426717	0.101634	0.331128	0.130206	0.338349	-0.00780567	0.390773	-0.505368	-0.099683	-0.417768	0.593525	-0.466984	-0.472004	-0.341768	-0.137451	-0.48685	0.451111	-0.249647	0.444232	0.110223	0.464371	0.22685	0.207523	0.286932	0.30794	0.328275	0.356035	0.261259	-0.588669	-0.419655	-0.0892662	-0.31078	0.410486	-0.59756	-0.533511	-0.608177	-0.506229	0.147183	0.478919	-0.0974606	0.263481
WZSP007987	AM5	Up	V-FMS	Macrophage colony-stimulating factor 1 receptor	NA	0.940347	107.722	10.9269	-0.529808	0.0860426	0.212146	0.120395	0.363905	0.632522	0.288029	-0.49186	0.422284	-0.708115	0.562533	-0.473746	-0.444765	0.08972	-0.310557	-0.0952465	0.173712	-0.444305	0.34891	0.245334	0.395078	0.212966	0.2489	0.223014	0.173015	0.245864	0.277854	0.254315	-0.461327	-0.550001	-0.311085	-0.322481	0.397994	-0.52745	-0.239108	-0.51058	-0.383241	0.0413757	0.320745	0.0145563	0.307051
WZSP006176	AM5	NoDEG	C1QB	Complement C1q subcomponent subunit B	NA	0.932865	46.3969	9.66796	-0.420045	-0.0369501	0.269172	0.21056	0.306901	0.521823	0.224455	-0.390796	0.424278	-0.541914	0.38448	-0.401022	-0.378468	-0.0342238	-0.0967645	-0.139107	-0.00414359	-0.266011	0.168508	0.293544	0.148861	0.224949	0.11215	0.23481	0.0231588	0.275734	0.107991	0.285776	-0.386033	-0.510434	-0.302563	-0.296591	0.299404	-0.432831	-0.0949676	-0.436003	-0.331689	-0.0100857	0.201906	0.187422	0.412829
WZSP000870	AM5	NoDEG	PTPN6	Tyrosine-protein phosphatase non-receptor type 6	NA	0.907303	72.8084	8.14603	-0.262998	-0.125368	0.249824	0.13711	0.405708	0.559085	0.306232	-0.367315	0.463921	-0.522759	0.472743	-0.167283	-0.140406	0.355231	-0.170883	0.0763033	0.249378	-0.153675	0.277339	0.101154	0.397317	-0.0495948	0.218519	0.0197174	0.250775	0.0319743	0.271629	0.0532549	-0.327507	-0.284588	-0.259359	-0.0511568	0.324347	-0.245769	-0.187629	-0.295624	-0.327174	0.240502	0.360667	-0.00606464	0.0950906
WZSP006175	AM5	NoDEG	C1QC	Complement C1q subcomponent subunit C	NA	0.907241	40.5848	8.37093	-0.467988	0.021096	0.238474	0.214317	0.234576	0.436451	0.188476	-0.387652	0.348515	-0.52393	0.39598	-0.447471	-0.427918	-0.034429	-0.138336	-0.0740007	-0.0467519	-0.301571	0.145649	0.227182	0.137215	0.164651	0.0851028	0.148742	-0.0307664	0.194756	0.0698187	0.202226	-0.340329	-0.50956	-0.279781	-0.360051	0.250337	-0.438103	-0.0461996	-0.412251	-0.24086	-0.111843	0.131508	0.111329	0.366657
WZSP006174	AM5	NoDEG	C1QA	Complement C1q subcomponent subunit A	NA	0.905585	54.9612	8.13688	-0.436865	-0.00797467	0.213783	0.221063	0.197043	0.584419	0.256881	-0.399721	0.400427	-0.54481	0.414957	-0.423654	-0.405338	-0.063813	-0.143695	-0.0267919	-0.000668751	-0.253018	0.17099	0.259918	0.202612	0.237337	0.103944	0.204684	-0.0476493	0.195947	0.0786101	0.234763	-0.340052	-0.477841	-0.239823	-0.324133	0.275384	-0.444753	-0.135003	-0.411145	-0.264959	-0.0832327	0.151968	0.139273	0.378746
WZSP019613	AM5	NoDEG	DNASE2	Deoxyribonuclease-2-alpha	Juiciness score	0.870586	99.7834	7.37226	-0.457921	0.0192484	0.198638	0.213099	0.435883	0.52497	0.149396	-0.320572	0.44086	-0.536518	0.520671	-0.376073	-0.364394	0.214028	-0.205348	0.0606202	0.0257795	-0.202677	0.150641	0.139902	0.284537	0.0716125	0.0365407	-0.0708936	0.058309	0.0248097	0.0925553	0.0300513	-0.33129	-0.342305	-0.0341664	-0.339701	0.123354	-0.378666	-0.151229	-0.32181	-0.181728	-0.0715059	0.151718	-0.0996272	0.190789
WZSP016163	AM5	Up	FGD2	FYVE, RhoGEF and PH domain-containing protein 2	muscle protein percentage	0.870213	70.8887	6.68806	-0.596402	0.0190141	0.202332	0.0197479	0.498313	0.633937	0.286011	-0.522619	0.424654	-0.769419	0.675541	-0.544277	-0.517917	0.0472632	-0.311701	-0.148743	0.2025	-0.555926	0.302513	0.375439	0.387128	0.336487	0.0810638	0.321636	0.123706	0.4131	0.190743	0.394882	-0.566438	-0.597762	-0.292113	-0.40921	0.382263	-0.59236	-0.237929	-0.585078	-0.43135	0.00771072	0.330234	0.0715604	0.412358
WZSP014148	AM5	NoDEG	IGHM	ch4 and secrete domains of swine IgM	NA	0.868141	140.624	7.73889	-0.445285	0.0717507	0.161163	0.10722	0.288876	0.570779	0.18368	-0.358602	0.386659	-0.554026	0.445589	-0.339701	-0.311245	0.331253	-0.192996	0.175467	0.108473	-0.307139	0.205944	0.0805384	0.303961	0.000471374	0.0848002	-0.0273554	-0.0167741	0.0531385	0.0987698	0.0360943	-0.309983	-0.322502	-0.0603221	-0.285155	0.148787	-0.356125	-0.158733	-0.316013	-0.180659	-0.0219731	0.157767	-0.0437849	0.167175
WZSP009195	AM4	NoDEG	FAM65A	Protein FAM65A	NA	0.956975	265.772	98.0127	-0.208634	0.239606	-0.0336637	-0.0983803	0.275059	0.344606	0.325998	-0.360475	0.341079	-0.529712	0.489204	-0.131435	-0.101209	0.269167	-0.27183	0.1197	0.52606	-0.292515	0.508958	0.00164898	0.537653	-0.00180964	0.320838	0.120264	0.365086	-0.0227173	0.437287	0.0375167	-0.375569	-0.13172	-0.0601119	0.0297683	0.378225	-0.276713	-0.519008	-0.271191	-0.322382	0.293947	0.43086	-0.191482	-0.0743212
WZSP017904	AM4	Up	NOS3	Nitric oxide synthase, endothelial	NA	0.930638	210.724	88.1942	-0.204835	0.259671	0.0480038	0.0135792	0.429031	0.258812	0.257759	-0.308404	0.362935	-0.473558	0.54115	-0.14927	-0.123866	0.158517	-0.1851	0.119629	0.506168	-0.226093	0.470007	0.0298888	0.4782	0.0175904	0.230257	0.0956283	0.336172	0.0355608	0.383938	0.0585833	-0.393595	-0.0678074	0.106065	-0.0461613	0.245145	-0.273509	-0.516059	-0.266351	-0.28666	0.208157	0.350234	-0.134281	0.0138454
WZSP019101	AM4	Up	TTYH2	Protein tweety homolog 2	NA	0.929949	229.189	83.5979	-0.318692	0.147033	0.140683	0.0437419	0.359182	0.360483	0.373934	-0.455698	0.305853	-0.5436	0.617751	-0.223841	-0.197223	0.305339	-0.212308	0.0541661	0.543921	-0.254374	0.540014	-0.0878846	0.592053	-0.0999133	0.355694	-0.00636558	0.419883	-0.109793	0.481307	-0.0712834	-0.444412	-0.233759	-0.114996	-0.0633901	0.3995	-0.352433	-0.484397	-0.34571	-0.344276	0.274159	0.467505	-0.268087	-0.0679643
WZSP011125	AM4	NoDEG	WZSP011125	Junctional protein associated with coronary artery disease homolog	NA	0.927803	143.817	80.6266	-0.246839	0.127374	-0.0426464	0.0278229	0.34771	0.158152	0.235312	-0.360673	0.263586	-0.405775	0.542874	-0.194918	-0.177726	0.123242	-0.124573	-0.0141896	0.52984	-0.323686	0.514097	-0.0371383	0.477307	0.00595924	0.273928	0.0623442	0.365725	-0.055762	0.425691	-0.0091061	-0.415512	-0.145665	0.00734308	-0.0759817	0.313722	-0.312189	-0.501362	-0.273803	-0.270723	0.19984	0.388718	-0.311756	-0.0993571
WZSP019561	AM4	NoDEG	PVRL2	Nectin-2	NA	0.926925	176.331	79.1545	-0.213327	0.0700905	0.155542	-0.015832	0.353383	0.423728	0.332834	-0.458984	0.371587	-0.557731	0.536176	-0.159613	-0.133881	0.145463	-0.245134	-0.0934689	0.538469	-0.23752	0.540345	0.0721047	0.599959	0.0902442	0.356793	0.224022	0.490767	0.0789198	0.509716	0.136399	-0.482151	-0.167019	-0.0788372	0.0410123	0.45446	-0.3362	-0.615431	-0.364939	-0.462577	0.364055	0.523919	-0.119175	0.0261072
WZSP009174	AM4	NoDEG	TRADD	Tumor necrosis factor receptor type 1-associated DEATH domain protein	NA	0.921272	249.068	83.1548	-0.355724	0.177265	0.0814564	-0.0431934	0.250428	0.387502	0.292563	-0.492746	0.293263	-0.603383	0.600641	-0.27523	-0.246725	0.238361	-0.277593	0.0277429	0.441059	-0.369265	0.465841	0.00472308	0.544929	0.0315175	0.278419	0.124193	0.341059	0.0183137	0.398463	0.0545668	-0.41272	-0.249842	-0.0937141	-0.123857	0.354014	-0.373588	-0.439389	-0.348579	-0.30859	0.159393	0.373211	-0.194275	0.00965214
WZSP002109	AM4	Up	MFNG	Beta-1,3-N-acetylglucosaminyltransferase manic fringe	NA	0.918665	231.509	82.3093	-0.401465	0.281382	0.154643	0.107135	0.455896	0.371925	0.430131	-0.41811	0.281856	-0.585367	0.721872	-0.32639	-0.310748	0.182188	-0.245133	0.00857151	0.555744	-0.288321	0.515636	0.0207473	0.620438	0.0228307	0.256419	-0.00187445	0.339338	-0.067609	0.410714	-0.0175554	-0.453081	-0.314573	-0.0702414	-0.203108	0.366809	-0.454531	-0.488546	-0.399826	-0.316507	0.158311	0.412748	-0.2856	0.00777466
WZSP001042	AM4	NoDEG	POLM	DNA-directed DNA/RNA polymerase mu	NA	0.914239	238.82	81.9425	-0.244402	0.171543	-0.14583	-0.0693873	0.250585	0.304399	0.170652	-0.188738	0.365416	-0.428984	0.454672	-0.174645	-0.149017	0.21454	-0.245814	0.226984	0.394474	-0.294477	0.353733	0.0455713	0.381137	0.0883483	0.178054	0.112764	0.22781	0.0231144	0.280425	0.0659444	-0.30721	-0.111333	0.0784401	-0.104203	0.186582	-0.263202	-0.389943	-0.217313	-0.18939	0.131354	0.27294	-0.203899	-0.0461286
WZSP007696	AM4	NoDEG	2016-09-09	Septin-9	NA	0.908705	215.726	74.8721	-0.414971	-0.0237718	0.201108	0.117816	0.358936	0.399251	0.240611	-0.525013	0.403212	-0.612207	0.609752	-0.328489	-0.297747	0.230809	-0.206079	0.0427056	0.42858	-0.337798	0.461347	0.019272	0.497788	0.0538858	0.243088	0.104821	0.326932	0.0750842	0.380705	0.0723918	-0.554313	-0.261912	-0.0229964	-0.178998	0.3399	-0.431467	-0.504851	-0.436985	-0.400842	0.203529	0.439473	-0.142595	0.102879
WZSP005861	AM4	Up	WZSP005861	Protein FAM214B	NA	0.900432	152.882	71.5387	-0.360466	0.164784	0.227504	0.161276	0.421495	0.433882	0.455782	-0.517531	0.36424	-0.631914	0.65774	-0.305915	-0.280833	0.106146	-0.299444	-0.128391	0.570134	-0.276049	0.604061	0.191596	0.582791	0.233114	0.38545	0.306748	0.471646	0.236742	0.535495	0.264058	-0.623282	-0.27525	-0.0175697	-0.132881	0.409223	-0.481285	-0.62035	-0.548229	-0.564586	0.355012	0.573609	-0.00151004	0.218541
WZSP011682	AM4	NoDEG	PCDH1	Protocadherin-1	NA	0.900222	143.993	69.5579	-0.148193	0.0167399	-0.0496268	0.00706707	0.283633	0.418255	0.230703	-0.287054	0.370963	-0.365493	0.444296	-0.10886	-0.0860322	0.10618	-0.173735	0.102017	0.452699	-0.22069	0.507757	-0.0238022	0.501382	0.00162466	0.386669	0.106322	0.357746	-0.0576467	0.453364	0.011237	-0.304573	-0.0875795	-0.0333394	0.0321788	0.327643	-0.222008	-0.472807	-0.202201	-0.252968	0.232759	0.362126	-0.216202	-0.0956601
WZSP011795	AM4	NoDEG	SAPS1	Serine/threonine-protein phosphatase 6 regulatory subunit 1	NA	0.89842	255.585	76.2765	-0.270252	0.0586182	0.0764275	0.0436008	0.380543	0.474715	0.34626	-0.344197	0.498857	-0.551775	0.572396	-0.194272	-0.162055	0.246441	-0.236802	0.114094	0.465686	-0.221593	0.477894	0.103191	0.51451	0.0767074	0.318677	0.17716	0.371348	0.0820655	0.426999	0.130598	-0.419287	-0.209897	-0.0716869	-0.0468198	0.369574	-0.338005	-0.491094	-0.340081	-0.374638	0.280275	0.447199	-0.0993533	0.049329
WZSP011829	AM4	NoDEG	C11ORF42	Uncharacterized protein C11orf42	NA	0.898389	169.932	67.8234	-0.220607	0.160914	0.111922	0.0290172	0.261613	0.279478	0.236745	-0.350843	0.317747	-0.450563	0.396469	-0.128186	-0.0984208	0.318977	-0.236439	0.0769301	0.461766	-0.190467	0.481938	-0.152586	0.49618	-0.127933	0.348614	-0.0228675	0.343412	-0.131671	0.4264	-0.107307	-0.324146	-0.0659141	0.0442514	0.000481204	0.263025	-0.237016	-0.467536	-0.230346	-0.25353	0.250936	0.369761	-0.260314	-0.13175
WZSP009184	AM4	NoDEG	FHOD1	FH1/FH2 domain-containing protein 1	NA	0.893095	211.465	72.1487	-0.183005	0.0630736	0.064202	0.166986	0.311509	0.424635	0.375442	-0.314102	0.411367	-0.44215	0.503223	-0.0867321	-0.05639	0.352029	-0.178155	0.0916128	0.542765	-0.146489	0.472518	0.0368114	0.480314	0.00351223	0.383978	0.123418	0.462831	0.00864303	0.480266	0.061814	-0.376728	-0.144023	-0.0806768	0.047604	0.355014	-0.249724	-0.457111	-0.280856	-0.359195	0.362043	0.45396	-0.111044	-0.0340525
WZSP019714	AM4	NoDEG	WZSP019714	Tumor protein p53-inducible protein 11	NA	0.888973	188.655	68.6733	-0.257169	0.036866	0.046269	0.00656571	0.344578	0.409219	0.222359	-0.344485	0.386312	-0.471295	0.547202	-0.193763	-0.172495	0.168816	-0.233837	0.0379488	0.424055	-0.232213	0.388319	0.0298214	0.434314	0.0302224	0.23485	0.113031	0.412277	-0.0435585	0.383441	0.0370543	-0.422874	-0.166208	-0.051403	-0.0659365	0.295335	-0.279714	-0.399733	-0.281056	-0.283999	0.184665	0.34222	-0.184873	-0.00326875
WZSP018623	AM4	NoDEG	2016-03-02	E3 ubiquitin-protein ligase MARCH2	NA	0.88868	138.52	66.4443	-0.25078	0.118594	0.0921102	0.0924513	0.366392	0.19997	0.299099	-0.274533	0.334711	-0.397943	0.60493	-0.204794	-0.183507	0.105227	-0.0913019	0.114806	0.547969	-0.149206	0.479311	-0.101565	0.548578	-0.0696454	0.268899	0.00783454	0.295788	-0.0952492	0.383053	-0.0654932	-0.318008	-0.15757	0.0516126	-0.131067	0.249145	-0.322929	-0.454876	-0.264669	-0.221117	0.160673	0.356333	-0.299083	-0.0888685
WZSP018187	AM4	NoDEG	ROBO4	Roundabout homolog 4	NA	0.888332	187.478	77.4951	-0.149716	0.18665	-0.0689672	-0.0157608	0.397386	0.232482	0.125372	-0.215167	0.409574	-0.393163	0.39788	-0.108812	-0.0883175	0.10457	-0.161866	0.165479	0.381903	-0.191572	0.384604	0.0138135	0.361516	0.0502033	0.163753	0.0657816	0.219902	0.00415268	0.285126	0.0308023	-0.330592	0.0213327	0.203583	-0.0353322	0.147676	-0.202922	-0.48393	-0.175454	-0.205815	0.149383	0.264005	-0.161377	-0.0203839
WZSP012194	AM4	NoDEG	CISD3	CDGSH iron-sulfur domain-containing protein 3, mitochondrial	NA	0.885677	166.92	67.7087	-0.337863	0.291307	-0.00898106	-0.030582	0.314653	0.327968	0.438685	-0.328148	0.260881	-0.523894	0.567059	-0.294305	-0.27386	0.0617692	-0.191885	-0.014771	0.523649	-0.304776	0.424279	0.189104	0.424306	0.161266	0.173143	0.266559	0.289144	0.169506	0.330686	0.22436	-0.513425	-0.320483	-0.104559	-0.11779	0.464214	-0.475021	-0.59887	-0.424098	-0.395392	0.201577	0.415315	-0.0931089	0.131949
WZSP010618	AM4	NoDEG	IGHMBP2	DNA-binding protein SMUBP-2	Backfat at last lumbar,Knuckle ham weight,Backfat thickness between 3rd and 4th rib,backfat at last rib,Carcass weight (hot),Loin muscle area,Ham weight,Shoulder weight	0.885628	217.285	69.5064	-0.309803	0.145613	-0.0897631	0.0146998	0.241158	0.305254	0.223095	-0.237347	0.357537	-0.404722	0.492546	-0.227232	-0.208396	0.244391	-0.0737327	0.198968	0.350749	-0.153518	0.22917	-0.0242105	0.331053	-0.0533103	0.0204685	0.0183933	0.0630044	-0.0560762	0.120296	-0.0212459	-0.315587	-0.1302	0.185104	-0.195067	0.115556	-0.318806	-0.410636	-0.218356	-0.133088	0.0345734	0.19104	-0.238052	-0.0282251
WZSP010480	AM4	Up	BCL2L2	Bcl-2-like protein 2	NA	0.884992	201.619	68.1161	-0.31637	0.161897	0.168111	0.135437	0.423911	0.430933	0.478223	-0.50207	0.376814	-0.58028	0.656807	-0.219866	-0.196436	0.318048	-0.132884	-0.0601171	0.549288	-0.165223	0.451002	0.0389406	0.525128	0.0312205	0.217823	0.0929961	0.339535	0.00737027	0.374179	0.0507079	-0.478333	-0.249979	-0.0691893	-0.104053	0.328691	-0.36438	-0.430037	-0.381166	-0.37927	0.260034	0.429067	-0.0895322	0.0895906
WZSP014780	AM4	NoDEG	DAGLB	Sn1-specific diacylglycerol lipase beta	NA	0.884959	139.13	65.8068	-0.411806	0.147911	0.0358937	0.12846	0.47537	0.327342	0.237378	-0.294232	0.468258	-0.50458	0.658273	-0.360735	-0.344422	0.0769491	-0.266181	0.0535863	0.375246	-0.270009	0.434541	0.14331	0.46978	0.110706	0.158103	0.124687	0.214896	0.098481	0.300965	0.130482	-0.43278	-0.175537	0.231872	-0.295117	0.161828	-0.447479	-0.541182	-0.364186	-0.244315	0.0270172	0.289738	-0.217571	0.0867275
WZSP018803	AM4	NoDEG	ITPKB	Inositol-trisphosphate 3-kinase B	NA	0.883329	128.201	63.9129	-0.220577	-0.0785357	-0.0211609	0.108073	0.326721	0.23999	0.145853	-0.27572	0.409145	-0.315969	0.478575	-0.146071	-0.123989	0.247333	-0.107991	0.10455	0.398926	-0.164434	0.506885	-0.167259	0.504552	-0.147886	0.385547	-0.0636755	0.326873	-0.150966	0.440516	-0.134421	-0.262542	-0.0511954	0.117699	-0.0614529	0.202263	-0.235866	-0.463185	-0.171001	-0.176399	0.18578	0.35169	-0.398206	-0.216478
WZSP019123	AM4	NoDEG	C17ORF28	Protein HID1	NA	0.882756	144.738	65.0686	-0.150783	0.209892	0.0173605	0.0368366	0.275623	0.427568	0.32169	-0.224646	0.327059	-0.439791	0.419016	-0.117496	-0.0932104	0.0672472	-0.318664	0.0768654	0.550209	-0.243011	0.508017	0.136211	0.505026	0.186259	0.373328	0.234501	0.435092	0.0773649	0.48003	0.161668	-0.387848	-0.143622	-0.073573	0.0411149	0.389115	-0.280586	-0.519419	-0.313645	-0.379906	0.332688	0.441633	-0.0667649	0.0334545
WZSP018595	AM4	NoDEG	RAB3D	Ras-related protein Rab-3D	NA	0.8792	114.195	62.247	-0.239792	0.156462	0.179463	-0.104024	0.264756	0.322219	0.484867	-0.571919	0.113674	-0.597749	0.610857	-0.179951	-0.154676	0.180704	-0.289391	-0.122899	0.721749	-0.386048	0.694245	-0.0304862	0.79984	0.00680844	0.491154	0.171602	0.550008	0.028603	0.632798	0.0639214	-0.474525	-0.276002	-0.291296	0.0722935	0.630966	-0.3871	-0.629184	-0.426066	-0.518361	0.462702	0.666781	-0.246332	-0.0958808
WZSP011681	AM4	NoDEG	ARAP3	Arf-GAP with Rho-GAP domain, ANK repeat and PH domain-containing protein 3	NA	0.877259	247.909	72.4009	-0.0577548	0.169922	-0.110847	-0.085808	0.170668	0.409819	0.225335	-0.196684	0.256764	-0.341641	0.361632	0.00313077	0.0251387	0.224487	-0.151433	0.259057	0.4447	-0.151683	0.325268	-0.0473293	0.419155	-0.0125059	0.23005	0.0534431	0.2726	-0.0907559	0.302339	-0.0283098	-0.2043	-0.013652	-0.0104876	0.0942626	0.234354	-0.108351	-0.354735	-0.0996399	-0.171793	0.2208	0.258133	-0.1473	-0.113923
WZSP015006	AM4	NoDEG	MLLT4	Afadin	NA	0.877003	106.149	61.6013	-0.304331	0.187466	-0.155479	0.0744652	0.312023	0.334957	0.268346	-0.33892	0.292135	-0.418563	0.476273	-0.242739	-0.227684	0.160417	-0.307765	0.0946732	0.433022	-0.223802	0.463266	-0.105936	0.46591	-0.0421894	0.329194	0.023601	0.219032	-0.0516983	0.364327	-0.0456651	-0.363896	-0.0978428	0.146833	-0.15815	0.172311	-0.310118	-0.45228	-0.285015	-0.220318	0.139599	0.322524	-0.301127	-0.0793954
WZSP015235	AM4	NoDEG	PPP1R16B	Protein phosphatase 1 regulatory inhibitor subunit 16B	backfat at last rib	0.875918	97.6639	59.85	-0.237834	0.0831729	0.075864	0.0643472	0.353393	0.125489	0.213805	-0.356199	0.233115	-0.363336	0.517974	-0.19337	-0.173406	0.103402	-0.0975157	-0.0111524	0.514397	-0.236789	0.586221	-0.191588	0.572272	-0.0589429	0.394311	-0.0371354	0.348675	-0.0999961	0.482654	-0.114752	-0.319389	-0.134042	0.0240099	-0.0901306	0.274617	-0.296283	-0.460649	-0.254293	-0.24293	0.19993	0.402938	-0.36255	-0.146579
WZSP015625	AM4	NoDEG	ZNF618	Zinc finger protein 618	NA	0.875534	104.095	56.4144	-0.464184	0.088721	0.11081	0.0685893	0.375712	0.275808	0.273621	-0.438152	0.337715	-0.528423	0.656889	-0.399959	-0.374198	0.123541	-0.125195	-0.0862844	0.455958	-0.336047	0.440873	-0.0525983	0.462262	0.0272323	0.203042	0.0847675	0.226529	0.00337702	0.321294	0.0149447	-0.45053	-0.371481	-0.0591256	-0.33152	0.23673	-0.46047	-0.298208	-0.41082	-0.259405	0.0544806	0.325175	-0.260326	0.0600183
WZSP016047	AM4	NoDEG	SH3TC1	SH3 domain and tetratricopeptide repeat-containing protein 1	NA	0.874823	142.026	61.7402	-0.484733	0.01275	0.180725	0.134634	0.47226	0.490979	0.343314	-0.447438	0.340151	-0.583114	0.762048	-0.414965	-0.39644	0.131331	-0.204632	-0.0662176	0.478076	-0.362513	0.500139	0.0799432	0.598277	0.152648	0.275379	0.0910687	0.33761	0.0674436	0.409586	0.0852664	-0.505712	-0.433056	-0.13475	-0.310511	0.347106	-0.51302	-0.377713	-0.479215	-0.36847	0.141968	0.43632	-0.238735	0.104228
WZSP016287	AM4	NoDEG	LRRC33	Negative regulator of reactive oxygen species	NA	0.873689	164.318	63.4621	-0.236852	-0.0294584	0.219291	0.145365	0.403645	0.345293	0.236465	-0.464332	0.440359	-0.513863	0.556092	-0.132464	-0.0972336	0.372428	-0.126114	-0.0223581	0.49886	-0.229404	0.490528	-0.0301951	0.520797	-0.0678749	0.340826	0.0766669	0.465395	0.0141432	0.47556	0.0233793	-0.422835	-0.135477	-0.0254373	-0.0204425	0.280073	-0.254721	-0.407952	-0.305387	-0.368137	0.326311	0.448247	-0.134838	-0.0185786
WZSP004488	AM4	NoDEG	MPDU1	Mannose-P-dolichol utilization defect 1 protein	NA	0.87302	159.871	65.1561	-0.359855	0.151175	0.137803	0.12232	0.482149	0.462004	0.299328	-0.291395	0.404118	-0.525679	0.612818	-0.302745	-0.282892	0.111	-0.364001	0.0819206	0.435615	-0.201763	0.483772	0.0986863	0.547808	0.142157	0.307367	0.129582	0.329359	0.132023	0.409393	0.128948	-0.441209	-0.174832	0.147253	-0.209718	0.210849	-0.405875	-0.513271	-0.402274	-0.345512	0.17465	0.390362	-0.144777	0.106816
WZSP009452	AM4	NoDEG	TBC1D16	TBC1 domain family member 16	NA	0.870572	179.551	66.0907	-0.234156	0.214509	-0.0658351	-0.202607	0.154394	0.425182	0.337289	-0.374853	0.142872	-0.454734	0.493549	-0.137936	-0.112261	0.357464	-0.269929	0.166851	0.463406	-0.214589	0.422022	-0.203953	0.603136	-0.197698	0.335522	-0.0218736	0.283289	-0.119296	0.375448	-0.120101	-0.223739	-0.142387	-0.0972835	0.00194987	0.321766	-0.236327	-0.384368	-0.197447	-0.194824	0.201372	0.338178	-0.301791	-0.186709
WZSP007988	AM4	NoDEG	PDGFRB	Platelet-derived growth factor receptor beta	NA	0.868964	163.691	67.6501	-0.279474	-0.0140352	-0.0958171	0.0196224	0.334606	0.228589	-0.00506503	-0.290044	0.415432	-0.411296	0.49785	-0.215063	-0.19063	0.181859	-0.150724	0.157027	0.29415	-0.319929	0.352126	-0.0463654	0.375921	0.0145937	0.185487	0.0336131	0.232237	0.0118279	0.283739	0.000926472	-0.31196	-0.088314	0.143542	-0.174281	0.10115	-0.250311	-0.336544	-0.199067	-0.154711	0.0572497	0.238952	-0.272385	-0.0642254
WZSP008864	AM4	NoDEG	FBXO6	F-box only protein 6	Intramuscular fat content	0.867628	262.546	66.2793	-0.178	0.14137	0.0346135	0.0400911	0.254918	0.457645	0.368272	-0.308329	0.38208	-0.477129	0.471095	-0.0814277	-0.0522819	0.370447	-0.200828	0.126696	0.49725	-0.220969	0.477713	0.0271502	0.533972	0.025651	0.339397	0.0482674	0.366325	-0.0943721	0.431067	-0.00608423	-0.286523	-0.180424	-0.167727	0.054205	0.378219	-0.23053	-0.385679	-0.225511	-0.287375	0.310554	0.411767	-0.157605	-0.0815025
WZSP018190	AM4	NoDEG	ESAM	Endothelial cell-selective adhesion molecule	NA	0.86711	258.741	69.1084	-0.136211	0.131208	-0.00235649	-0.0294422	0.144072	0.32162	0.208826	-0.319268	0.406602	-0.444939	0.345251	-0.0710448	-0.0364333	0.243301	-0.0929984	0.1765	0.362238	-0.129056	0.312032	0.0227318	0.33757	0.071118	0.148504	0.182655	0.202525	0.0817111	0.245458	0.105043	-0.313183	-0.0340745	0.0789047	0.0400738	0.229914	-0.202788	-0.458512	-0.200068	-0.269297	0.213895	0.287726	0.0324383	0.0672869
WZSP006619	AM4	NoDEG	SF3A2	Splicing factor 3A subunit 2	NA	0.866818	285.339	70.1023	-0.245877	0.184064	-0.0577106	0.0118466	0.260245	0.420379	0.16516	-0.234662	0.476805	-0.50111	0.420343	-0.185458	-0.156836	0.174754	-0.25061	0.1949	0.332274	-0.278571	0.314924	0.0964031	0.344669	0.113678	0.158715	0.121323	0.21208	-0.0148391	0.25337	0.0730716	-0.318966	-0.167601	-0.015415	-0.100005	0.220952	-0.262366	-0.327601	-0.230761	-0.203451	0.106763	0.238404	-0.106503	0.0409571
WZSP010945	AM4	NoDEG	RBM42	RNA-binding protein 42	Fat weight (total),Hind leg weight,Belly weight	0.866356	228.921	71.1535	-0.368893	0.0942062	0.111207	0.135477	0.420514	0.329707	0.0853954	-0.321285	0.554897	-0.533279	0.484909	-0.322555	-0.29835	0.0552272	-0.183151	0.0226821	0.242318	-0.260644	0.337869	0.131519	0.304685	0.126373	0.115044	0.135669	0.203009	0.0781295	0.245847	0.123357	-0.465209	-0.179617	0.167917	-0.235619	0.174951	-0.395534	-0.482541	-0.337469	-0.269052	0.035916	0.249013	-0.121932	0.151096
WZSP004646	AM4	NoDEG	SECTM1A	Secreted and transmembrane protein 1A	NA	0.86414	196.087	65.0189	-0.282131	0.173388	0.0629308	0.101371	0.312094	0.411019	0.213836	-0.307962	0.326286	-0.498053	0.516061	-0.254132	-0.234841	-0.00650156	-0.194706	0.0624614	0.389061	-0.272075	0.360405	0.155119	0.423469	0.189386	0.210396	0.213257	0.293548	0.1637	0.318505	0.190751	-0.417984	-0.216553	0.0219547	-0.136235	0.305596	-0.382021	-0.506713	-0.347536	-0.33146	0.136304	0.318681	-0.0766821	0.133773
WZSP012971	AM4	NoDEG	SPATA2	Spermatogenesis-associated protein 2	NA	0.863882	160.329	58.7696	-0.205942	0.215473	0.050954	-0.0293814	0.292553	0.157231	0.234211	-0.357352	0.199902	-0.426807	0.549997	-0.123622	-0.0995836	0.283521	-0.0694462	0.0887948	0.49498	-0.202927	0.390958	-0.130805	0.462129	-0.0961013	0.219905	-0.0200023	0.380207	-0.0905414	0.367409	-0.0842301	-0.337434	-0.143895	-0.0418831	-0.0433836	0.245204	-0.228063	-0.332865	-0.22507	-0.242217	0.219375	0.346262	-0.226763	-0.0848877
WZSP002330	AM4	NoDEG	PISD	Phosphatidylserine decarboxylase proenzyme	NA	0.862131	109.549	56.0885	-0.152327	-0.019924	0.0714937	0.0626219	0.273608	0.311165	0.20191	-0.348832	0.291071	-0.340718	0.431557	-0.0907659	-0.065528	0.20157	-0.0639484	0.136429	0.432237	-0.059138	0.417918	-0.0901833	0.455034	-0.00138323	0.27287	0.109304	0.270565	0.118548	0.350327	0.0520697	-0.363226	0.0445623	0.251215	-0.0103247	0.139833	-0.215361	-0.530633	-0.248747	-0.317442	0.273459	0.368159	-0.0571038	0.0281848
WZSP012804	AM4	NoDEG	SLC2A8	Solute carrier family 2, facilitated glucose transporter member 8	NA	0.862057	137.725	55.3492	-0.44244	0.199649	0.00944421	-0.00246035	0.164286	0.327733	0.263426	-0.380264	0.35477	-0.565088	0.521838	-0.371789	-0.344208	0.166323	-0.329126	0.0879937	0.384544	-0.311123	0.359795	-0.0187006	0.403393	0.0295928	0.166379	0.12089	0.169565	-0.0433	0.256371	0.0235107	-0.432974	-0.282728	0.0139846	-0.278947	0.215786	-0.425707	-0.355917	-0.389168	-0.239796	0.0591698	0.29025	-0.210165	0.0530119
WZSP000003	AM4	NoDEG	GTPBP6	Putative GTP-binding protein 6	NA	0.861214	161.065	59.2259	-0.27258	0.00395695	0.0157306	0.0814578	0.222167	0.432329	0.314322	-0.367233	0.261512	-0.396911	0.516003	-0.184022	-0.170464	0.287318	-0.186517	0.0586447	0.433273	-0.23906	0.479947	-0.0598657	0.539031	0.00212133	0.320729	-0.0332036	0.286226	-0.164471	0.394836	-0.0911159	-0.305042	-0.155701	-0.0197639	-0.0787331	0.27295	-0.281093	-0.403805	-0.236555	-0.213183	0.183666	0.350756	-0.319535	-0.133818
WZSP003562	AM4	NoDEG	SLC43A2	Large neutral amino acids transporter small subunit 4	NA	0.859995	154.138	60.181	-0.331449	0.148088	0.0609129	-0.0249919	0.151026	0.384522	0.326438	-0.476724	0.0581136	-0.492912	0.557579	-0.227286	-0.208127	0.341871	-0.353319	0.081218	0.510867	-0.31037	0.497561	-0.216852	0.635257	-0.121168	0.414045	-0.0791626	0.423655	-0.182054	0.483464	-0.168166	-0.353784	-0.225454	-0.163217	-0.0745509	0.357255	-0.30355	-0.358371	-0.310604	-0.271164	0.236102	0.424473	-0.366863	-0.172778
WZSP007503	AM4	NoDEG	PDE2A	cGMP-dependent 3',5'-cyclic phosphodiesterase	NA	0.859104	121.018	60.0979	-0.00444005	-0.00772501	0.0308175	0.0857808	0.188055	0.198645	0.233568	-0.259236	0.326282	-0.259547	0.352378	0.0191811	0.0401991	0.0737514	-0.00534509	0.109647	0.503407	-0.0766787	0.471834	0.00767385	0.408732	0.0617871	0.289875	0.164033	0.357602	-0.00712751	0.410709	0.0614722	-0.321131	0.0772067	0.122254	0.147091	0.281901	-0.14855	-0.593788	-0.161732	-0.295842	0.319215	0.378935	-0.0716885	-0.048706
WZSP008969	AM4	NoDEG	SCNN1D	Amiloride-sensitive sodium channel subunit delta	Lean meat percentage	0.859013	157.459	55.5355	-0.301747	0.192597	0.0820185	0.143151	0.296943	0.245541	0.14548	-0.384692	0.316455	-0.457255	0.459083	-0.239044	-0.218826	0.149688	-0.122475	0.154811	0.328688	-0.266056	0.371596	-0.0276976	0.360662	-0.0577583	0.145435	-0.0209577	0.157755	-0.049544	0.250132	-0.0348476	-0.395177	-0.0714286	0.191011	-0.14556	0.17905	-0.315361	-0.517584	-0.256736	-0.199609	0.050399	0.225048	-0.186494	0.0219589
WZSP016087	AM4	NoDEG	GAK	Cyclin-G-associated kinase	NA	0.858287	159.771	58.48	-0.307456	-0.0212701	-0.0105264	0.159701	0.382647	0.422357	0.248326	-0.235717	0.618235	-0.462155	0.519206	-0.233754	-0.207622	0.216588	-0.260214	0.0595295	0.337979	-0.171348	0.396511	0.18058	0.363052	0.0990029	0.261556	0.21926	0.317743	0.107881	0.357241	0.181928	-0.404738	-0.140342	0.134217	-0.137948	0.214797	-0.3472	-0.503316	-0.312632	-0.295809	0.173707	0.3441	-0.136637	0.0525113
WZSP011107	AM4	Up	MED10	Mediator of RNA polymerase II transcription subunit 10	NA	0.857511	141.497	55.5249	-0.365307	0.239479	0.0111919	-0.184152	0.309575	0.461101	0.364419	-0.381702	0.173156	-0.549105	0.610932	-0.32634	-0.305407	0.0447839	-0.23889	0.125276	0.470939	-0.329498	0.41992	-0.0430478	0.592195	-0.00274294	0.214396	0.0926157	0.147435	0.0446256	0.285279	0.0357505	-0.356676	-0.317292	-0.123149	-0.188281	0.370782	-0.423606	-0.429235	-0.35314	-0.259607	0.0821856	0.327716	-0.233309	0.0214217
WZSP013788	AM4	NoDEG	PPP2R1A	Serine/threonine-protein phosphatase 2A 65 kDa regulatory subunit A alpha isoform	NA	0.856763	233.061	63.1427	-0.326104	0.204109	0.137179	0.129886	0.269811	0.336105	0.245035	-0.324315	0.25795	-0.483261	0.529053	-0.244047	-0.224085	0.229534	-0.153783	0.140229	0.406672	-0.237165	0.371285	-0.00372167	0.500712	0.00956108	0.186452	-0.00632009	0.191394	-0.00428532	0.27539	-0.00515358	-0.327148	-0.173439	0.119572	-0.177845	0.203046	-0.362832	-0.466734	-0.295827	-0.235364	0.117795	0.295282	-0.219785	-0.00442719
WZSP008365	AM4	NoDEG	PHPT1	14 kDa phosphohistidine phosphatase	NA	0.856703	234.055	64.3969	-0.405193	0.112037	0.164082	0.142757	0.400639	0.323498	0.217754	-0.360325	0.391845	-0.553614	0.627028	-0.348418	-0.32876	0.0857352	-0.127681	-0.00249719	0.388823	-0.391495	0.354063	0.221143	0.364948	0.234562	0.0447637	0.143087	0.258079	0.0861889	0.253129	0.159602	-0.50903	-0.323556	-0.0396724	-0.252714	0.296237	-0.448178	-0.415681	-0.393117	-0.301346	0.0549286	0.294664	-0.10507	0.178635
WZSP017826	AM4	NoDEG	CD99L2	CD99 antigen-like protein 2	NA	0.85641	167.314	60.4038	-0.450299	0.218456	-0.00372256	0.0900814	0.176404	0.0865748	0.0597059	-0.359313	0.286565	-0.494413	0.495255	-0.384739	-0.363007	0.12541	-0.136145	-0.0106861	0.279367	-0.400645	0.290499	-0.00379155	0.291746	0.0814654	0.0631856	0.0589724	0.146947	-0.00503172	0.189943	0.0189882	-0.392598	-0.282742	0.0882271	-0.336929	0.151016	-0.434264	-0.346261	-0.325254	-0.162773	-0.0584249	0.192826	-0.280723	0.034649
WZSP000703	AM4	NoDEG	SNED1	Sushi, nidogen and EGF-like domain-containing protein 1	NA	0.856044	141.74	57.2743	-0.184879	0.132169	-0.120311	0.144689	0.353482	0.421233	0.357953	-0.228471	0.426216	-0.366761	0.518235	-0.101306	-0.0848991	0.302979	-0.212806	0.211781	0.461604	-0.00309111	0.352314	-0.0546626	0.446329	-0.10342	0.246027	0.00116821	0.259402	-0.0984854	0.312404	-0.0531113	-0.272629	-0.020611	0.148188	-0.0439507	0.150876	-0.204668	-0.420324	-0.180246	-0.179345	0.184491	0.287547	-0.208216	-0.0926774
WZSP002950	AM4	NoDEG	CD93	Complement component C1q receptor	NA	0.855987	213.692	62.9244	-0.113894	0.0318954	-0.0306584	0.140024	0.293389	0.467872	0.292751	-0.248411	0.3779	-0.342032	0.463908	-0.0582596	-0.0404045	0.178779	0.0309584	0.160493	0.450627	-0.10828	0.329773	0.0432473	0.396038	0.0502367	0.19104	0.0706836	0.221934	-0.0462298	0.272595	0.0248499	-0.272283	-0.107642	-0.00831643	0.00289005	0.23536	-0.191659	-0.359003	-0.166043	-0.216599	0.201679	0.274039	-0.100911	-0.0114555
WZSP019534	AM4	NoDEG	IRGQ	Immunity-related GTPase family Q protein	NA	0.854865	126.179	56.5983	-0.31926	0.0827239	0.0155371	-0.164952	0.161384	0.417571	0.407767	-0.444494	0.216805	-0.557617	0.571931	-0.237138	-0.212094	0.269419	-0.419923	0.00920203	0.535978	-0.349523	0.565601	-0.0952939	0.703741	-0.0913329	0.466097	0.0967006	0.438953	-0.106246	0.531413	-0.0339949	-0.338338	-0.281423	-0.25896	-0.0233784	0.508662	-0.361335	-0.477335	-0.333008	-0.326553	0.285382	0.508161	-0.392611	-0.203673
WZSP014892	AM4	Up	SLC25A39	Solute carrier family 25 member 39	NA	0.853775	130.345	61.9744	-0.31435	0.165607	0.208442	0.229192	0.427929	0.370807	0.400555	-0.378668	0.263959	-0.48737	0.588358	-0.263573	-0.247674	0.0770198	-0.0841394	-0.130808	0.578935	-0.231103	0.469149	0.136032	0.516866	0.179557	0.234604	0.169023	0.324226	0.146148	0.380176	0.161465	-0.49964	-0.289713	-0.00942634	-0.160623	0.343223	-0.44618	-0.526878	-0.440919	-0.427548	0.260167	0.445162	-0.0918694	0.142073
WZSP007950	AM4	NoDEG	PITPNM2	Membrane-associated phosphatidylinositol transfer protein 2	NA	0.853072	146.698	55.7936	-0.0794473	0.252147	-0.176103	-0.129879	0.168677	0.200012	0.31502	-0.118352	0.288039	-0.306857	0.371057	-0.00839852	0.0148697	0.287517	-0.155091	0.211159	0.492005	-0.122575	0.396014	-0.0266711	0.431544	-0.0988677	0.24265	0.0567131	0.311997	-0.112989	0.349197	-0.0279023	-0.211634	-0.0342403	-0.00917048	0.12228	0.3356	-0.177278	-0.515233	-0.112285	-0.187582	0.270745	0.343332	-0.244549	-0.19816
WZSP002066	AM4	NoDEG	MGAT3	Beta-1,4-mannosyl-glycoprotein 4-beta-N-acetylglucosaminyltransferase	NA	0.852946	164.133	58.3944	-0.211867	0.250386	-0.153545	-0.113538	0.156766	0.183009	0.161079	-0.271933	0.189363	-0.361372	0.38681	-0.135127	-0.119702	0.266469	-0.192977	0.141337	0.333853	-0.281953	0.403567	-0.109958	0.438387	-0.0934684	0.221017	-0.0841822	0.236291	-0.18386	0.315899	-0.134168	-0.225237	-0.0668188	0.0319761	-0.00873369	0.275294	-0.227917	-0.471582	-0.120128	-0.112352	0.101779	0.25539	-0.368756	-0.210007
WZSP011556	AM4	NoDEG	MON1B	Vacuolar fusion protein MON1 homolog B	Fat weight (total)	0.851773	191.687	57.5511	-0.193985	0.0416325	0.0301959	-0.0540581	0.169643	0.458899	0.307432	-0.331932	0.349923	-0.43037	0.373535	-0.121847	-0.0944463	0.2509	-0.124681	0.100467	0.38565	-0.142729	0.412111	-0.065338	0.464581	-0.00164135	0.289188	0.0707897	0.213764	-0.0721792	0.330479	-0.0213929	-0.281303	-0.150326	-0.0729126	0.0199984	0.332008	-0.251591	-0.430629	-0.217711	-0.260704	0.234406	0.351643	-0.160533	-0.0538878
WZSP011534	AM4	NoDEG	TMEM127	Transmembrane protein 127	NA	0.851342	179.584	61.1915	-0.149135	0.169945	0.0920956	0.088524	0.406235	0.517988	0.453935	-0.297425	0.514036	-0.543527	0.479724	-0.0840562	-0.055474	0.228205	-0.35427	0.027968	0.557655	-0.123258	0.531659	0.124604	0.566496	0.0346939	0.448517	0.211503	0.479632	0.0316088	0.529023	0.132895	-0.379544	-0.137265	-0.0962149	0.0912636	0.423893	-0.26859	-0.545939	-0.314365	-0.4244	0.412958	0.509745	-0.096353	-0.0168918
WZSP016360	AM4	NoDEG	ZNF687	Zinc finger protein 687	NA	0.848207	216.164	60.0066	-0.320907	0.334416	-0.0854158	-0.141287	0.165491	0.273609	0.0917423	-0.27004	0.25294	-0.506308	0.440564	-0.265198	-0.24732	0.127047	-0.420657	0.231405	0.265774	-0.35856	0.320035	-0.0504822	0.41261	-0.0428732	0.162165	-0.0151621	0.194756	-0.149008	0.249551	-0.0756844	-0.271002	-0.111375	0.0770682	-0.160134	0.188416	-0.286833	-0.391122	-0.198263	-0.0904624	-0.0328457	0.166097	-0.33617	-0.105871
WZSP007737	AM4	NoDEG	EHD2	EH domain-containing protein 2	NA	0.847429	184.347	64.7615	-0.344531	0.148911	0.179782	0.123929	0.281794	0.219483	0.257907	-0.445991	0.296856	-0.533353	0.502899	-0.298247	-0.278475	0.0706471	-0.158072	-0.0967631	0.395883	-0.308412	0.516319	0.0700379	0.492046	0.106222	0.301586	0.123706	0.350262	0.0593975	0.428626	0.091245	-0.484939	-0.257771	-0.0250016	-0.108107	0.443673	-0.462694	-0.665199	-0.399406	-0.400927	0.208645	0.453133	-0.209141	0.0491112
WZSP004584	AM4	NoDEG	ATP2A3	Sarcoplasmic/endoplasmic reticulum calcium ATPase 3	NA	0.847362	194.311	55.518	-0.427268	0.0408131	0.211158	0.158768	0.317689	0.388065	0.304362	-0.432471	0.384163	-0.531505	0.624689	-0.3534	-0.329969	0.174276	-0.103389	0.0486315	0.385871	-0.263133	0.428477	-0.00951561	0.467608	-0.0069855	0.208401	0.00447465	0.223081	-0.0948137	0.316681	-0.0351514	-0.436064	-0.330835	-0.0707302	-0.24227	0.311074	-0.439986	-0.400485	-0.373686	-0.264859	0.078409	0.328437	-0.228033	0.0558416
WZSP010958	AM4	NoDEG	SNX26	Rho GTPase-activating protein 33	NA	0.845672	178.27	61.747	-0.127192	0.258342	-0.127555	-0.0806785	0.157285	0.413887	0.430343	-0.244542	0.149239	-0.375685	0.466502	-0.0144751	0.0102209	0.460071	-0.270714	0.292948	0.572638	-0.106643	0.373496	-0.153268	0.52868	-0.147204	0.31787	-0.021	0.33056	-0.124131	0.369947	-0.104172	-0.197674	-0.0651909	-0.0836304	0.078994	0.259095	-0.131899	-0.302943	-0.153074	-0.191794	0.296736	0.343665	-0.201216	-0.183734
WZSP010679	AM4	NoDEG	ATG2A	Autophagy-related protein 2 homolog A	NA	0.845468	251.51	60.369	-0.170181	0.0998817	-0.0406821	-0.162003	0.00954975	0.383076	0.237457	-0.298314	0.270714	-0.396113	0.350543	-0.0937821	-0.066955	0.278173	-0.145054	0.176655	0.334813	-0.168069	0.297704	-0.0351587	0.374026	-0.0144106	0.161131	0.105135	0.212542	-0.0884348	0.247548	-0.00398932	-0.260709	-0.0883445	-0.0296568	0.0397144	0.281206	-0.203109	-0.404504	-0.163017	-0.192295	0.17027	0.259289	-0.12374	-0.057656
WZSP001684	AM4	NoDEG	KIAA1602	Nck-associated protein 5-like	NA	0.845274	166.955	51.6751	-0.267067	0.13531	-0.0482494	-0.238166	0.127689	0.213814	0.139659	-0.310563	0.349442	-0.508492	0.467053	-0.224289	-0.200217	0.0959083	-0.210352	0.085968	0.333293	-0.310624	0.294139	0.00756486	0.391005	0.00849931	0.0834736	0.142479	0.239783	-0.0963622	0.233967	0.0217711	-0.335318	-0.201156	-0.0695307	-0.0953931	0.309246	-0.306954	-0.399103	-0.230111	-0.195792	0.0815715	0.271711	-0.265316	-0.0668975
WZSP001068	AM4	NoDEG	TNS3	Tensin-3	NA	0.845092	167.955	60.0968	-0.215891	0.370433	-0.0348738	-0.126312	0.221763	0.366843	0.429281	-0.363986	0.164436	-0.547311	0.532942	-0.129911	-0.107031	0.306761	-0.428241	0.124255	0.60358	-0.300305	0.479076	-0.0661049	0.618425	-0.139807	0.371863	0.0337764	0.466389	-0.155517	0.48065	-0.0650153	-0.33574	-0.20084	-0.242418	0.0558947	0.462436	-0.260483	-0.425293	-0.273859	-0.299067	0.310805	0.444705	-0.290475	-0.175765
WZSP009468	AM4	Up	WZSP009468	AP-4 complex accessory subunit tepsin	NA	0.845086	134.391	53.354	-0.46343	0.113531	0.0473362	0.126656	0.315255	0.279794	0.103275	-0.301229	0.414549	-0.473421	0.543166	-0.405548	-0.386949	0.0877391	-0.167644	-0.00815449	0.24091	-0.347688	0.376546	0.121927	0.382606	0.117041	0.123261	0.0906626	0.150007	0.0656572	0.242459	0.0988236	-0.41365	-0.261618	0.176837	-0.338067	0.173703	-0.484324	-0.491634	-0.359583	-0.214623	-0.0271952	0.243609	-0.2461	0.0872894
WZSP011930	AM4	Up	SLPI	Antileukoproteinase (Fragment)	NA	0.844948	157.029	61.4382	-0.338757	0.203751	0.276072	0.225871	0.456691	0.477501	0.572241	-0.538881	0.426893	-0.686017	0.6474	-0.307157	-0.276111	0.01533	-0.144003	-0.208228	0.619554	-0.291526	0.555063	0.307714	0.499194	0.335632	0.315403	0.424189	0.390158	0.334183	0.463557	0.382172	-0.635474	-0.425468	-0.227206	-0.123343	0.523296	-0.518425	-0.539635	-0.585557	-0.611358	0.351724	0.55849	0.165158	0.357202
WZSP004525	AM4	NoDEG	BCL6B	B-cell CLL/lymphoma 6 member B protein	NA	0.84429	90.9703	52.1747	-0.108039	0.0517149	0.193547	0.130452	0.458867	0.214152	0.280865	-0.423575	0.35122	-0.424351	0.476661	-0.0446248	-0.0160979	0.220417	-0.0693097	-0.0309064	0.602227	-0.147658	0.554418	-0.102206	0.545868	-0.123435	0.380211	0.0571068	0.438611	-0.0037841	0.501552	-0.0148872	-0.397276	-0.0174196	0.0439728	0.0785383	0.296967	-0.197446	-0.520451	-0.258751	-0.37592	0.385668	0.47589	-0.15464	-0.0739836
WZSP005824	AM4	NoDEG	SP2	Transcription factor Sp2	NA	0.844066	183.955	55.7512	-0.301466	0.110164	0.072717	0.0203078	0.328104	0.400276	0.248423	-0.504675	0.415562	-0.619184	0.499873	-0.237662	-0.207627	0.174434	-0.0964808	-0.0336305	0.38092	-0.385417	0.358783	0.180855	0.372743	0.162792	0.102088	0.228455	0.229363	0.169067	0.260574	0.20713	-0.503239	-0.267943	-0.120301	-0.0792669	0.394835	-0.372899	-0.470504	-0.363332	-0.388168	0.186276	0.36033	0.0137815	0.178611
WZSP010608	AM4	Up	TCIRG1	V-type proton ATPase 116 kDa subunit a isoform 3	NA	0.843977	202.722	59.8963	-0.259566	0.221632	0.123934	0.0372438	0.272878	0.420814	0.391526	-0.502208	0.140235	-0.541576	0.615916	-0.151354	-0.132249	0.381778	-0.202249	0.0509109	0.543437	-0.2011	0.381048	-0.0666182	0.577867	-0.0448594	0.223319	-0.0083043	0.41613	-0.0601884	0.378719	-0.047178	-0.411497	-0.203911	-0.133484	-0.0239971	0.342434	-0.278405	-0.371951	-0.315865	-0.341632	0.281487	0.412218	-0.135912	-0.00689241
WZSP009588	AM4	NoDEG	MAVS	Mitochondrial antiviral-signaling protein	NA	0.843219	214.731	58.2765	-0.326343	0.0598623	-0.0242297	-0.135479	0.173157	0.501791	0.133793	-0.377687	0.393558	-0.568817	0.414782	-0.249688	-0.219838	0.232736	-0.311411	0.0717122	0.256177	-0.374246	0.336933	0.0844772	0.435633	0.153401	0.179267	0.178947	0.181748	0.0934011	0.256063	0.128888	-0.342568	-0.206317	-0.0205885	-0.1285	0.25393	-0.324463	-0.372938	-0.291103	-0.264841	0.119425	0.292743	-0.122527	0.0506034
WZSP006547	AM4	NoDEG	DPP9	Dipeptidyl peptidase 9	NA	0.843108	133.393	53.5771	-0.365433	0.421279	0.0215079	-0.146867	0.115555	0.202117	0.277214	-0.416992	0.113928	-0.583913	0.428166	-0.302168	-0.275346	0.152945	-0.350907	0.0394154	0.425427	-0.417905	0.433806	0.0432177	0.44622	0.0852172	0.209765	0.17027	0.269002	0.0997073	0.337273	0.11378	-0.480628	-0.250641	-0.0494596	-0.113727	0.400448	-0.433972	-0.567075	-0.410943	-0.366973	0.191199	0.398045	-0.135656	0.0695352
WZSP006044	AM4	NoDEG	SDHA	Succinate dehydrogenase [ubiquinone] flavoprotein subunit, mitochondrial	NA	0.841741	192.37	62.6102	-0.179681	0.09268	-0.123895	0.0492083	0.228299	0.251882	0.101654	-0.0468708	0.386181	-0.24749	0.405496	-0.135379	-0.126598	0.107738	-0.183318	0.303491	0.293036	-0.0456582	0.28097	-0.00835685	0.343885	0.0102997	0.102287	-0.0263895	0.174881	-0.142907	0.208789	-0.0633345	-0.236361	0.0508703	0.318183	-0.100956	0.0602071	-0.213439	-0.488654	-0.117736	-0.0788347	0.049032	0.179961	-0.273831	-0.100096
WZSP010456	AM4	Up	REC8	Meiotic recombination protein REC8 homolog	NA	0.84143	94.6887	48.1647	-0.387133	0.111926	0.288053	0.058515	0.445124	0.275753	0.412406	-0.687247	0.232887	-0.661402	0.714904	-0.338315	-0.309951	0.0768284	-0.0726566	-0.235676	0.589035	-0.34119	0.536328	0.0177688	0.566579	0.0461095	0.29567	0.231932	0.432391	0.201832	0.467076	0.164322	-0.640226	-0.391948	-0.212333	-0.147902	0.497559	-0.494299	-0.517676	-0.541135	-0.546811	0.29805	0.553168	-0.0688688	0.184144
WZSP013349	AM4	NoDEG	CYC1	Cytochrome c1, heme protein, mitochondrial	NA	0.840378	155.884	62.528	-0.394926	0.12715	0.113925	0.207828	0.321781	0.306954	0.269025	-0.29257	0.345926	-0.467607	0.575229	-0.374159	-0.366766	-0.0867345	-0.171651	-0.0651263	0.393344	-0.225357	0.34157	0.179645	0.378201	0.199332	0.109424	0.182895	0.253712	0.0633095	0.265628	0.152219	-0.499881	-0.286946	0.0835849	-0.266861	0.296956	-0.502319	-0.569507	-0.414818	-0.31147	0.0536542	0.308883	-0.189783	0.137976
WZSP014968	AM4	NoDEG	ABHD11	Alpha/beta hydrolase domain-containing protein 11	NA	0.839156	158.233	54.2944	-0.310911	0.133632	0.108835	0.156043	0.375345	0.321324	0.23152	-0.210364	0.378646	-0.425741	0.488611	-0.21998	-0.196838	0.266131	-0.199569	0.0433784	0.433985	-0.252046	0.389217	0.141105	0.381334	0.101866	0.181743	0.0902112	0.334657	0.0536783	0.337496	0.100964	-0.431129	-0.184722	0.0763825	-0.141515	0.224816	-0.348521	-0.447388	-0.33105	-0.301693	0.20692	0.350354	-0.139272	0.0535688
WZSP016196	AM4	NoDEG	ZNF76	Zinc finger protein 76	NA	0.839028	172.758	53.157	-0.336082	0.2554	-0.105076	-0.243307	-0.00924898	0.293569	0.166605	-0.277988	0.18998	-0.475393	0.36747	-0.289095	-0.26069	0.0883068	-0.239342	0.145169	0.30594	-0.36529	0.245315	-0.0129871	0.314611	0.0299209	0.0873519	0.162223	0.129272	-0.0100925	0.172481	0.0526872	-0.326909	-0.281639	-0.126383	-0.14179	0.336488	-0.364229	-0.371417	-0.271834	-0.174867	0.0161979	0.204856	-0.186517	0.00991205
WZSP012353	AM4	NoDEG	C16ORF54	Transmembrane protein C16orf54	NA	0.838986	228.934	57.0055	-0.387534	0.14451	0.0604547	-0.0696155	0.136471	0.447205	0.285756	-0.469229	0.14599	-0.573232	0.57454	-0.309146	-0.289977	0.198908	-0.173407	0.0472657	0.393875	-0.349735	0.263806	0.0412501	0.468949	0.0543769	0.0843652	0.114579	0.239321	0.0417576	0.222215	0.0717493	-0.442724	-0.350672	-0.170921	-0.156585	0.40486	-0.427254	-0.423525	-0.371143	-0.313147	0.115202	0.327329	-0.16219	0.067786
WZSP007897	AM4	NoDEG	SH2B3	SH2B adapter protein 3	NA	0.838703	184.895	56.5499	-0.221241	0.0852005	0.0386519	0.0985937	0.376231	0.346983	0.205242	-0.193001	0.593567	-0.481896	0.419207	-0.135086	-0.0990181	0.312152	-0.258367	0.148159	0.396542	-0.232806	0.463577	0.0759546	0.457961	0.026575	0.320361	0.0842275	0.305918	0.00212057	0.396107	0.0582122	-0.27962	-0.1247	0.0207203	-0.0370062	0.259508	-0.2607	-0.432867	-0.229454	-0.2581	0.243737	0.372866	-0.184337	-0.064662
WZSP019878	AM4	NoDEG	ZDHHC12	Probable palmitoyltransferase ZDHHC12	NA	0.838666	214.59	56.7806	-0.216794	0.188347	0.0328669	0.0114318	0.141958	0.372273	0.248095	-0.295589	0.435117	-0.529295	0.377501	-0.174701	-0.137617	0.103216	-0.199581	0.104043	0.391609	-0.269771	0.325091	0.194876	0.302313	0.19027	0.185994	0.340328	0.272021	0.176031	0.289032	0.256244	-0.407276	-0.206202	-0.0778292	-0.0312004	0.34469	-0.316449	-0.444439	-0.326417	-0.353979	0.214714	0.326909	0.0783307	0.166921
WZSP000820	AM4	Up	SLC7A1	High affinity cationic amino acid transporter 1	NA	0.83729	98.1275	46.3736	-0.544962	0.0337484	0.274339	0.222995	0.375336	0.314474	0.223381	-0.517211	0.384091	-0.577778	0.655995	-0.468678	-0.441677	0.14511	-0.124751	-0.142732	0.365656	-0.39554	0.475656	0.0367364	0.472514	0.0447456	0.221286	0.092606	0.199552	0.0724057	0.329612	0.0728391	-0.501319	-0.370764	0.0548039	-0.395378	0.213539	-0.537218	-0.40296	-0.477442	-0.305998	0.0321832	0.329051	-0.221827	0.132205
WZSP011808	AM4	NoDEG	ZNF628	Zinc finger protein 628	NA	0.837148	176.003	54.2376	-0.226913	0.122536	-0.0847169	0.0207733	0.133107	0.387334	0.275117	-0.274166	0.210723	-0.346152	0.450598	-0.158073	-0.142687	0.222145	-0.18215	0.328871	0.361438	-0.131827	0.363305	-0.142932	0.475876	-0.11853	0.248825	-0.0675321	0.121453	-0.133607	0.263113	-0.121407	-0.208035	-0.0374603	0.1258	-0.0643241	0.199095	-0.240345	-0.46825	-0.156987	-0.113229	0.0796888	0.229435	-0.279375	-0.135478
WZSP012611	AM4	NoDEG	NPEPL1	Probable aminopeptidase NPEPL1	NA	0.836256	140.826	52.4499	-0.513059	0.330222	-0.1855	-0.00773419	0.413872	0.249311	0.133698	-0.218279	0.356117	-0.526954	0.581374	-0.455164	-0.443898	0.0715756	-0.386907	0.130134	0.25772	-0.475101	0.341139	0.0778026	0.337756	0.0395512	0.109783	-0.00545816	0.0966798	-0.0487975	0.203635	0.00725562	-0.381918	-0.293723	0.101402	-0.40517	0.145561	-0.461081	-0.354024	-0.321416	-0.095434	-0.134464	0.165187	-0.427123	-0.0282298
WZSP008964	AM4	NoDEG	TAS1R3	Taste receptor type 1 member 3	Lean meat percentage	0.8356	197.648	55.8381	-0.149947	0.309726	-0.101228	-0.0432085	0.273839	0.261157	0.240661	-0.177238	0.240105	-0.360495	0.519494	-0.0875884	-0.0744911	0.209781	-0.157802	0.256973	0.423381	-0.195658	0.292196	0.00974454	0.413154	-0.0536618	0.0896839	-0.0284092	0.232576	-0.134751	0.232201	-0.0550185	-0.195649	-0.0398941	0.0610311	-0.0312041	0.181573	-0.17457	-0.360517	-0.0952287	-0.0708231	0.0545827	0.163769	-0.232923	-0.116142
WZSP006668	AM4	NoDEG	PRTN3	Myeloblastin	NA	0.834664	61.054	40.9813	-0.285006	0.083364	-0.0173153	-0.0682213	0.406032	0.171418	0.346955	-0.359786	0.375704	-0.496971	0.569759	-0.234684	-0.207352	0.139067	-0.404385	-0.0251294	0.610271	-0.320734	0.651905	-0.0773544	0.623876	-0.0872535	0.464454	0.139572	0.440447	-0.0249598	0.565186	0.0169591	-0.415163	-0.16592	-0.0567714	-0.0712655	0.377858	-0.343259	-0.522571	-0.354839	-0.34424	0.303714	0.531981	-0.371295	-0.165307
WZSP002704	AM4	NoDEG	HEATR7A	Maestro heat-like repeat-containing protein family member 1	NA	0.83445	226.027	57.8581	-0.128247	0.0785299	-0.0170231	-0.0104085	0.0696255	0.458582	0.316939	-0.349676	0.222046	-0.389615	0.433487	-0.0390728	-0.0150491	0.346629	-0.127405	0.255121	0.450179	-0.119381	0.353782	-0.171679	0.516766	-0.168367	0.309346	-0.0308179	0.25589	-0.192571	0.33029	-0.13837	-0.183404	-0.0741039	-0.0745194	0.0624598	0.266983	-0.143779	-0.326607	-0.130981	-0.172894	0.2289	0.296805	-0.222174	-0.176731
WZSP006138	AM4	NoDEG	C1ORF151	MICOS complex subunit MIC10	NA	0.834243	198.09	60.3309	-0.186716	0.369707	0.165963	0.0299826	0.311685	0.398605	0.426274	-0.321333	0.401869	-0.603769	0.435278	-0.15891	-0.128458	0.0457331	-0.281234	0.0277012	0.553881	-0.241059	0.496675	0.153339	0.520877	0.133157	0.312772	0.234504	0.331648	0.047694	0.416926	0.157013	-0.394959	-0.239432	-0.164347	0.0192681	0.46504	-0.344228	-0.526098	-0.357511	-0.408673	0.308937	0.440881	-0.0251153	0.0921348
WZSP005619	AM4	Up	TMEM38A	Trimeric intracellular cation channel type A	NA	0.833384	80.6399	48.8389	-0.406742	0.148057	0.245048	0.113062	0.370107	0.275297	0.422665	-0.398853	0.340403	-0.571894	0.633319	-0.419378	-0.394293	-0.221208	-0.276299	-0.235573	0.582856	-0.389339	0.584022	0.304255	0.458488	0.336836	0.32127	0.477877	0.454385	0.304506	0.501917	0.390569	-0.658028	-0.416565	-0.150828	-0.214791	0.514014	-0.587274	-0.619692	-0.604529	-0.540698	0.231095	0.516835	-0.00421249	0.286121
WZSP012542	AM4	NoDEG	LRRC32	Leucine-rich repeat-containing protein 32	NA	0.833338	228.621	57.4643	-0.0914411	0.196324	-0.0575102	0.0790024	0.153856	0.271498	0.191978	-0.272309	0.346188	-0.373803	0.345625	0.00017644	0.0242453	0.367075	-0.0650418	0.214102	0.393064	-0.0586893	0.266383	-0.106216	0.352203	-0.0692114	0.145086	-0.0465886	0.237672	-0.17056	0.240502	-0.114114	-0.231334	-0.00298603	0.0706462	0.0491445	0.144077	-0.107841	-0.313593	-0.10552	-0.168354	0.220985	0.251224	-0.124637	-0.0897204
WZSP014393	AM4	Up	DDT	D-dopachrome decarboxylase	NA	0.833124	210.849	56.6193	-0.437207	0.297987	0.188768	0.150883	0.349908	0.508805	0.457432	-0.475461	0.377118	-0.712379	0.569056	-0.367256	-0.343972	0.156999	-0.390951	-0.0382478	0.45754	-0.391436	0.526338	0.175542	0.560276	0.154427	0.319857	0.146126	0.271231	0.0505718	0.406762	0.132549	-0.491271	-0.37884	-0.156365	-0.180526	0.467856	-0.51091	-0.540406	-0.478876	-0.411269	0.192618	0.443837	-0.150141	0.116902
WZSP009779	AM4	NoDEG	MAML1	Mastermind-like protein 1	NA	0.832934	96.7942	46.0845	-0.252309	-0.0158515	0.0146476	-0.128986	0.120047	0.311244	0.160171	-0.477023	0.228685	-0.480417	0.437889	-0.17547	-0.147042	0.268295	-0.251796	0.0528447	0.405331	-0.355404	0.509018	-0.190802	0.609136	-0.0896695	0.377606	-0.00148898	0.340265	-0.124724	0.444286	-0.109903	-0.296124	-0.164096	-0.144964	-0.00183433	0.379509	-0.25975	-0.415903	-0.236544	-0.258994	0.230548	0.417195	-0.330643	-0.183902
WZSP004502	AM4	NoDEG	PLSCR3	Phospholipid scramblase 3	NA	0.831655	192.004	58.5973	-0.340485	-0.072786	0.0153232	0.235391	0.385868	0.309423	0.0665192	-0.267417	0.564395	-0.420041	0.446611	-0.26635	-0.244054	0.188622	-0.0126227	0.0931382	0.22601	-0.230178	0.252432	0.16652	0.193914	0.186462	-0.00132588	0.112578	0.0828115	0.129651	0.130747	0.144918	-0.44414	-0.12877	0.256641	-0.245024	0.0663434	-0.346148	-0.422041	-0.288874	-0.231641	0.0448364	0.213744	-0.0659419	0.162355
WZSP010559	AM4	NoDEG	MRPL11	39S ribosomal protein L11, mitochondrial	NA	0.830685	125.913	52.0345	-0.286833	0.417561	0.0911275	-0.146078	0.364628	0.186846	0.334637	-0.387274	0.237266	-0.657715	0.489423	-0.234813	-0.206431	0.133738	-0.394974	0.0156947	0.563034	-0.417691	0.570456	0.0223219	0.621884	0.0590907	0.335882	0.105954	0.383485	0.0411159	0.472977	0.0618291	-0.444844	-0.273987	-0.186079	-0.0300914	0.508644	-0.399179	-0.567596	-0.396447	-0.426399	0.324408	0.538329	-0.237697	-0.0353453
WZSP000577	AM4	NoDEG	RBM33	RNA-binding protein 33	NA	0.830595	81.9078	46.0473	-0.310189	0.0708996	-0.0515414	-0.0913927	0.31655	0.247799	0.252401	-0.361278	0.211677	-0.406041	0.546964	-0.230337	-0.218445	0.229866	-0.261228	-0.028983	0.448811	-0.304625	0.409994	-0.0752083	0.448653	-0.101126	0.201963	0.0112366	0.325092	-0.130413	0.3478	-0.0676686	-0.387623	-0.137462	0.0086776	-0.117782	0.248473	-0.290023	-0.400632	-0.251269	-0.191842	0.121701	0.311782	-0.380805	-0.15109
WZSP009997	AM4	NoDEG	PDLIM2	PDZ and LIM domain protein 2	NA	0.830544	194.217	52.5292	-0.336907	0.0125103	0.0553391	0.0594502	0.129006	0.292419	-0.0150554	-0.392391	0.301418	-0.474543	0.406568	-0.256799	-0.228234	0.227482	-0.152022	0.113322	0.226535	-0.364882	0.335284	-0.0772916	0.389309	0.00312072	0.237367	0.00793477	0.243005	-0.0224423	0.296736	-0.0313816	-0.332879	-0.196412	0.0139409	-0.160607	0.215768	-0.312944	-0.355835	-0.260385	-0.217871	0.0883751	0.272432	-0.244711	-0.0342064
WZSP007092	AM4	NoDEG	CEP68	Centrosomal protein of 68 kDa	NA	0.83019	180.457	51.9879	-0.271772	0.169681	-0.00272848	-0.183911	0.104207	0.301982	0.178083	-0.318163	0.184803	-0.434767	0.417732	-0.19386	-0.167822	0.264563	-0.216483	0.221241	0.33077	-0.273058	0.408537	-0.225413	0.542617	-0.14799	0.270047	-0.117753	0.183316	-0.208823	0.311424	-0.195009	-0.182529	-0.170611	-0.0925576	-0.0593019	0.307047	-0.26172	-0.367125	-0.162542	-0.115007	0.0853376	0.270644	-0.364202	-0.193617
WZSP001052	AM4	NoDEG	OGDH	2-oxoglutarate dehydrogenase, mitochondrial	NA	0.829305	117.365	50.1186	-0.304955	0.136124	0.100927	0.0992613	0.276554	0.295693	0.417431	-0.312427	0.220443	-0.445548	0.58475	-0.217011	-0.201832	0.263545	-0.228655	0.0676419	0.587106	-0.207802	0.439959	-0.0141776	0.572473	-0.0719764	0.242987	0.0291502	0.299888	-0.0738457	0.361665	-0.0200863	-0.370479	-0.179436	0.0383004	-0.117632	0.300309	-0.367014	-0.518667	-0.326514	-0.282137	0.233777	0.411044	-0.318027	-0.115204
WZSP010306	AM4	NoDEG	HIC2	Hypermethylated in cancer 2 protein	NA	0.829139	111.487	51.6539	-0.346047	0.238659	-0.120347	-0.170992	0.206332	0.20335	0.065675	-0.317301	0.227556	-0.439341	0.444861	-0.300145	-0.279139	0.0834158	-0.318535	0.152684	0.246534	-0.395388	0.359639	-0.0711655	0.364324	-0.0810407	0.170095	0.0456446	0.140849	-0.0260158	0.246082	-0.0164448	-0.299967	-0.0923921	0.13709	-0.192277	0.163759	-0.309586	-0.426791	-0.213343	-0.0892275	-0.0727461	0.148876	-0.308203	-0.069739
WZSP018914	AM4	NoDEG	TREX1	Three-prime repair exonuclease 1	NA	0.828669	112.645	47.8183	-0.256968	0.372316	0.086797	-0.116512	0.0826229	0.145192	0.313194	-0.428513	0.0473182	-0.508643	0.457197	-0.217779	-0.192128	0.0777182	-0.17324	0.0960947	0.526296	-0.250049	0.424002	-0.192756	0.511682	-0.0785427	0.273313	0.047506	0.284377	-0.0920728	0.358278	-0.0806761	-0.375314	-0.249552	-0.150271	-0.0659532	0.386525	-0.338219	-0.420337	-0.332085	-0.30871	0.217114	0.392036	-0.212079	-0.0370144
WZSP008085	AM4	NoDEG	MOBKL2C	MOB kinase activator 3C	NA	0.828622	87.7949	44.0649	-0.305096	0.205383	-0.221613	-0.0983549	0.292785	0.14501	0.177197	-0.246255	0.308795	-0.429554	0.432689	-0.232681	-0.210036	0.2231	-0.273954	0.201003	0.387472	-0.312758	0.411952	-0.200822	0.42107	-0.177636	0.282182	-0.0664891	0.124825	-0.142786	0.293272	-0.144042	-0.245381	-0.131672	0.067355	-0.171901	0.162364	-0.273133	-0.33821	-0.193665	-0.105563	0.0808045	0.274714	-0.471277	-0.236985
WZSP017902	AM4	Up	ABCB8	ATP-binding cassette sub-family B member 8, mitochondrial	NA	0.826665	136.309	50.6282	-0.358134	0.162674	0.215377	0.0309546	0.290545	0.386693	0.420566	-0.327905	0.308937	-0.495782	0.569057	-0.315857	-0.295493	0.0558354	-0.165943	-0.0266767	0.44116	-0.233582	0.499836	0.182356	0.527465	0.174092	0.219541	0.212019	0.224276	0.130429	0.34828	0.187811	-0.435473	-0.274469	0.0246769	-0.163565	0.381848	-0.490185	-0.629733	-0.41797	-0.365959	0.167312	0.401192	-0.0952351	0.141295
WZSP006475	AM4	NoDEG	LENG8	Leukocyte receptor cluster member 8	NA	0.825834	183.729	53.3605	-0.0462881	0.395224	-0.0328581	-0.204125	0.112977	0.253379	0.452277	-0.346433	0.0963197	-0.41278	0.376189	0.0277934	0.0532554	0.313421	-0.0720914	0.177582	0.555671	-0.114886	0.389084	-0.0880059	0.480841	-0.149848	0.209074	0.0602045	0.257248	-0.0737275	0.314987	-0.0336453	-0.26278	-0.0420893	-0.0947979	0.197907	0.409007	-0.163652	-0.524338	-0.155545	-0.274118	0.328579	0.366496	-0.0866331	-0.101043
WZSP015785	AM4	NoDEG	PEAR1	Platelet endothelial aggregation receptor 1	NA	0.825533	226.318	58.6848	-0.0812807	0.242091	-0.05096	-0.0201414	0.256133	0.269378	0.130921	-0.187811	0.357533	-0.347407	0.32059	-0.0144531	0.0088045	0.254565	-0.0941964	0.229973	0.308297	-0.110088	0.280957	0.0791482	0.295551	0.0864615	0.0635614	0.0761099	0.179973	0.0559697	0.199356	0.0753347	-0.265715	0.0907961	0.244418	0.0458711	0.101701	-0.131839	-0.462378	-0.115092	-0.187488	0.165618	0.203474	0.0194604	0.0496421
WZSP002095	AM4	NoDEG	MICALL1	MICAL-like protein 1	NA	0.825411	118.346	48.4938	-0.300042	0.317686	-0.0900823	-0.249441	0.3406	0.34946	0.261589	-0.279347	0.162661	-0.513395	0.515523	-0.244144	-0.234181	0.133671	-0.450531	0.123792	0.412606	-0.343658	0.438627	-0.0467113	0.612476	-0.0788435	0.255153	-0.0241706	0.273274	-0.0910381	0.354242	-0.0572387	-0.305737	-0.159199	-0.0240369	-0.0788119	0.363938	-0.338482	-0.541282	-0.249704	-0.209687	0.122777	0.344693	-0.424962	-0.176917
WZSP006463	AM4	NoDEG	WZSP006463	NA	NA	0.824609	139.289	48.0042	-0.153252	0.336846	-0.0192205	-0.104421	0.126755	0.276061	0.458986	-0.296795	0.293572	-0.491911	0.428004	-0.0848857	-0.0542897	0.27496	-0.278367	0.189647	0.565131	-0.0880991	0.437286	-0.100635	0.560554	-0.0793839	0.28689	0.0917595	0.253729	-0.094253	0.355383	-0.033421	-0.247069	-0.112919	-0.0643525	0.0528219	0.346685	-0.243844	-0.464265	-0.234905	-0.269271	0.296026	0.405417	-0.155397	-0.10128
WZSP006309	AM4	Up	ODC1	Ornithine decarboxylase	Backfat at tenth rib	0.824575	218.328	57.975	-0.317949	0.318779	0.150368	0.074471	0.262789	0.48129	0.454139	-0.443521	0.332189	-0.655661	0.511146	-0.260179	-0.232204	0.147936	-0.306911	-0.0263755	0.482456	-0.279465	0.491489	0.163001	0.542718	0.162125	0.344166	0.228266	0.37145	0.120573	0.439871	0.183787	-0.483836	-0.351688	-0.216516	-0.0501065	0.525975	-0.448722	-0.557082	-0.45694	-0.484118	0.314569	0.502424	-0.0227431	0.150861
WZSP010079	AM4	NoDEG	RAB4B	Ras-related protein Rab-4B	pH 24 hr post-mortem (loin)	0.823178	146.606	52.3826	-0.389994	0.0866042	0.17718	0.0897499	0.459637	0.307749	0.163147	-0.329398	0.493737	-0.529474	0.587349	-0.355931	-0.334753	0.0080306	-0.162459	0.0119344	0.297218	-0.200492	0.383765	0.0728438	0.419748	0.120154	0.130925	0.092106	0.226531	0.0538563	0.277719	0.0784178	-0.455174	-0.248774	0.0943675	-0.265026	0.220926	-0.435718	-0.463565	-0.372578	-0.287243	0.0468922	0.305582	-0.150115	0.153448
WZSP015848	AM4	NoDEG	EFNA1	Ephrin-A1	NA	0.821921	110.122	51.4722	-0.186617	0.137129	0.0942223	0.15158	0.409939	0.342156	0.282773	-0.411704	0.335761	-0.467255	0.512067	-0.187	-0.171472	-0.0911055	-0.096003	-0.0843468	0.457398	-0.26055	0.511466	0.142278	0.474563	0.188524	0.309728	0.207944	0.366553	0.127557	0.435563	0.171578	-0.44186	-0.185118	-0.0689378	-0.0184487	0.420044	-0.340507	-0.573693	-0.329694	-0.388929	0.2186	0.40032	-0.0557058	0.120286
WZSP003473	AM4	Up	ADAP2	Arf-GAP with dual PH domain-containing protein 2	NA	0.82137	91.2028	45.3266	-0.646096	0.0853957	0.272348	0.155161	0.466096	0.480459	0.444443	-0.645868	0.500143	-0.820536	0.741759	-0.612374	-0.583213	-0.0694452	-0.356399	-0.318223	0.44654	-0.507309	0.537262	0.358466	0.472326	0.339873	0.232331	0.478731	0.280807	0.392421	0.388953	0.44054	-0.792817	-0.557643	-0.117118	-0.418963	0.465735	-0.73983	-0.585699	-0.753867	-0.604162	0.150588	0.521837	0.0173464	0.418559
WZSP019602	AM4	NoDEG	DUSP3	Dual specificity protein phosphatase 3	NA	0.820916	147.545	50.3481	-0.190271	0.1191	0.31286	0.197531	0.225552	0.284817	0.365015	-0.450561	0.36552	-0.52046	0.417779	-0.129347	-0.0971781	0.196441	-0.193632	-0.0391451	0.514194	-0.224138	0.647649	0.0319938	0.586186	0.00535492	0.508007	0.131954	0.463368	-0.016008	0.585427	0.0546326	-0.402599	-0.145837	-0.0827016	0.0863876	0.48883	-0.329177	-0.664574	-0.345892	-0.448044	0.400095	0.543859	-0.130714	-0.0293156
WZSP012407	AM4	NoDEG	RNPEP	Aminopeptidase B	NA	0.820735	137.203	49.6933	-0.338711	0.0320817	0.0555132	0.0389318	0.351448	0.464314	0.173983	-0.383931	0.303511	-0.50073	0.507516	-0.296067	-0.278049	0.0557582	-0.181427	0.073796	0.3017	-0.281472	0.420072	0.0583868	0.485088	0.187279	0.260457	0.121547	0.203315	0.17912	0.320979	0.128853	-0.432529	-0.218244	0.068981	-0.185205	0.258697	-0.397594	-0.491383	-0.374476	-0.357756	0.158607	0.375836	-0.121803	0.127701
WZSP010313	AM4	NoDEG	LZTR1	Leucine-zipper-like transcriptional regulator 1	NA	0.820679	110.145	48.6892	-0.129931	0.267056	0.174946	0.0847347	0.223931	0.115851	0.354165	-0.408846	0.13828	-0.466696	0.50667	-0.0965337	-0.0790425	0.0851509	-0.0887259	-0.0215717	0.634471	-0.249063	0.573378	-0.0263277	0.638085	0.0466463	0.360697	0.0507006	0.477072	-0.0871452	0.518355	-0.020883	-0.377963	-0.196772	-0.178234	0.0802792	0.509118	-0.306349	-0.578057	-0.304479	-0.405773	0.382882	0.53706	-0.215537	-0.0860726
WZSP019147	AM4	NoDEG	RECQL5	ATP-dependent DNA helicase Q5	NA	0.819068	166.464	48.782	-0.221919	0.325477	-0.113887	-0.300878	0.12509	0.0891268	0.123185	-0.213648	0.167526	-0.383023	0.43172	-0.148889	-0.129042	0.255525	-0.164056	0.303888	0.301587	-0.217892	0.238122	-0.139191	0.385318	-0.149853	-0.0266313	-0.0793073	0.0678022	-0.153722	0.111772	-0.131658	-0.180695	-0.00698953	0.169715	-0.0864571	0.118696	-0.20549	-0.3965	-0.08571	-0.0173977	-0.0226109	0.125834	-0.297146	-0.150898
WZSP007727	AM4	NoDEG	CCDC9	Coiled-coil domain-containing protein 9	NA	0.819014	150.665	48.6129	-0.317462	0.340086	0.00480628	-0.00452508	0.30265	0.328723	0.275457	-0.47993	0.108746	-0.4864	0.546001	-0.220522	-0.20351	0.324122	-0.0889026	0.0710366	0.38215	-0.300528	0.381413	-0.114844	0.477742	-0.0750824	0.159147	-0.113778	0.158653	-0.0745278	0.258365	-0.108194	-0.327536	-0.195859	-0.0112278	-0.147958	0.205293	-0.291396	-0.308219	-0.250131	-0.189438	0.0841706	0.248632	-0.195378	-0.00332759
WZSP012147	AM4	NoDEG	ACY1	Aminoacylase-1	NA	0.818849	188.503	55.7308	-0.31564	0.119435	-0.0637169	0.123989	0.338112	0.371351	0.0569587	-0.1004	0.446789	-0.34069	0.475362	-0.289315	-0.280369	-0.0325686	-0.161246	0.170719	0.190408	-0.181735	0.178837	0.144667	0.221495	0.110962	-0.00861337	0.0861566	0.0721846	0.00528988	0.0956927	0.083529	-0.291113	-0.0984893	0.28379	-0.285745	0.0123331	-0.31826	-0.370926	-0.194995	-0.0513373	-0.147805	0.0332676	-0.186245	0.0816257
WZSP004696	AM4	NoDEG	PIAS3	E3 SUMO-protein ligase PIAS3	NA	0.818586	185.708	49.8266	-0.27632	0.0199371	0.0530274	-0.111599	0.19328	0.321135	0.149537	-0.358419	0.391445	-0.527693	0.417064	-0.17959	-0.147297	0.333598	-0.292193	0.161923	0.318834	-0.366976	0.374739	0.0675592	0.395476	0.0204145	0.171073	0.121706	0.246463	0.022878	0.293914	0.0767179	-0.373143	-0.0840094	0.0465473	-0.0444189	0.255156	-0.264035	-0.458033	-0.251905	-0.259456	0.180047	0.324965	-0.160642	-0.034615
WZSP015044	AM4	NoDEG	MTSS1	Metastasis suppressor protein 1	NA	0.818127	83.738	41.4178	-0.232089	0.0699068	0.0363414	-0.0419127	0.225772	0.311769	0.296041	-0.345765	0.267201	-0.488905	0.442336	-0.179039	-0.148624	0.156695	-0.379834	0.0408308	0.553158	-0.28179	0.598058	-0.115367	0.618801	-0.00932217	0.556635	0.101412	0.560858	-0.0530933	0.61889	-0.0202666	-0.408473	-0.27275	-0.305742	0.0487294	0.54495	-0.320836	-0.476319	-0.362089	-0.431712	0.417455	0.60116	-0.283044	-0.129503
WZSP015904	AM4	NoDEG	S100A9	Protein S100-A9	NA	0.81776	87.9106	45.2998	-0.42432	0.0405981	0.102143	0.150503	0.444755	0.252141	0.118573	-0.344061	0.519025	-0.557018	0.529197	-0.36206	-0.339211	0.115669	-0.281981	-0.124991	0.376866	-0.344287	0.433924	0.0819457	0.440042	0.11792	0.208487	0.113658	0.303376	0.0340189	0.350498	0.0825664	-0.499131	-0.280579	0.0714698	-0.288584	0.209628	-0.444381	-0.417471	-0.420185	-0.33672	0.153129	0.398814	-0.2702	0.0488711
WZSP014286	AM4	Up	FADS3	Fatty acid desaturase 3	NA	0.816959	122.099	49.9383	-0.181677	0.18548	0.147055	0.11929	0.421593	0.446186	0.473994	-0.404627	0.372834	-0.553055	0.509892	-0.135496	-0.104904	0.126067	-0.167283	-0.102443	0.631599	-0.354732	0.579093	0.225414	0.499432	0.192616	0.387448	0.285853	0.442782	0.14691	0.514961	0.235981	-0.473076	-0.296889	-0.29949	0.0473576	0.520785	-0.325265	-0.446145	-0.39191	-0.480722	0.395167	0.51368	0.0259597	0.120616
WZSP020103	AM4	NoDEG	FAM168B	Myelin-associated neurite-outgrowth inhibitor	NA	0.81674	183.942	51.7416	-0.204994	0.00170595	-0.181763	-0.11528	-0.0115759	0.42037	0.143365	-0.24262	0.346895	-0.397964	0.305739	-0.120067	-0.0915497	0.305304	-0.307393	0.186315	0.292818	-0.254735	0.255563	-0.0366638	0.334913	-0.0231266	0.230733	0.137759	0.228072	-0.0713968	0.257787	0.0137368	-0.209307	-0.0952452	-0.041313	-0.00916239	0.22615	-0.182212	-0.303674	-0.144167	-0.138384	0.131854	0.225831	-0.225223	-0.14409
WZSP009948	AM4	Up	WZSP009948	Cysteine-rich transmembrane CYSTM domain	NA	0.816279	139.709	55.5871	-0.37212	0.252445	0.423149	-0.0413096	0.414215	0.440992	0.536924	-0.650003	0.243987	-0.766318	0.679737	-0.351428	-0.32168	-0.0425043	-0.239794	-0.2756	0.613513	-0.372956	0.601777	0.235168	0.657237	0.25639	0.306639	0.386863	0.479257	0.297926	0.514332	0.330585	-0.683822	-0.462568	-0.333128	-0.0737392	0.679771	-0.569119	-0.653939	-0.628876	-0.670745	0.370042	0.631413	0.100265	0.325632
WZSP017607	AM4	NoDEG	MAP3K14	Mitogen-activated protein kinase kinase kinase 14	NA	0.816123	152.338	48.3023	-0.145526	0.112209	0.155245	0.118503	0.351614	0.240212	0.222524	-0.270721	0.352909	-0.381957	0.413289	-0.0373207	-0.00873282	0.414599	-0.129051	0.140436	0.43246	-0.10374	0.43267	-0.00562264	0.447962	-0.0753348	0.267804	0.00436384	0.370677	0.0308101	0.394069	0.0106224	-0.33134	0.0414965	0.185873	0.0626473	0.205002	-0.192743	-0.55194	-0.206035	-0.302613	0.322503	0.388259	-0.107026	-0.0516518
WZSP017526	AM4	NoDEG	RAB5C	Ras-related protein Rab-5C	NA	0.815628	142.984	60.6053	-0.345541	-0.042426	0.129194	0.17563	0.450296	0.356287	0.119612	-0.360909	0.394717	-0.443679	0.535523	-0.321996	-0.308821	-0.0440056	-0.0825539	-0.0186268	0.294683	-0.268778	0.407124	0.217575	0.379004	0.339087	0.0983615	0.190375	0.205261	0.263785	0.268826	0.238966	-0.548942	-0.165803	0.214787	-0.228747	0.203583	-0.434039	-0.585534	-0.410595	-0.38408	0.113623	0.346626	0.00445885	0.273963
WZSP002666	AM4	NoDEG	MAN2C1	Alpha-mannosidase 2C1	PH for Longissmus dorsi,cis-Vaccenic acid content,cis-11-Eicosenoic acid content,Arachidonic acid content	0.815555	115.115	52.2218	-0.151121	0.0696236	-0.237256	-0.172941	0.252847	0.155403	-0.0387736	-0.0511542	0.417929	-0.245997	0.358141	-0.110474	-0.0904847	0.12032	-0.166864	0.217443	0.217735	-0.170275	0.246113	0.0254463	0.236096	0.0420456	0.053772	0.109046	0.1737	0.0147096	0.180398	0.0547023	-0.216405	0.0724446	0.294943	-0.0907469	-0.00303545	-0.146871	-0.360628	-0.0757231	-0.0536609	0.0151847	0.123813	-0.194532	-0.0654665
WZSP018802	AM4	NoDEG	PSEN2	Presenilin-2	NA	0.815331	124.782	44.3086	-0.424169	-0.0398751	0.196638	0.0681426	0.334638	0.480995	0.253658	-0.3729	0.476198	-0.619793	0.542283	-0.309145	-0.269464	0.374316	-0.526604	0.0649205	0.42782	-0.391361	0.556282	0.0638023	0.58902	0.0500243	0.455315	0.147093	0.438797	0.0925149	0.524532	0.109593	-0.44266	-0.254136	-0.0613597	-0.160449	0.316844	-0.395025	-0.421148	-0.437793	-0.395564	0.292097	0.504815	-0.210673	-0.00919963
WZSP017349	AM4	NoDEG	ACTN4	Alpha-actinin-4	pH 45 minutes post mortem	0.814688	96.93	52.6104	-0.157454	0.0982769	0.248682	0.0769249	0.363506	0.270613	0.560912	-0.42967	0.378153	-0.531031	0.545326	-0.12431	-0.0977026	0.0854281	-0.213281	-0.291151	0.720861	-0.118638	0.633513	0.196886	0.59851	0.226286	0.419615	0.407387	0.638745	0.196601	0.622976	0.289306	-0.580701	-0.242112	-0.191909	0.108999	0.587033	-0.390594	-0.683374	-0.487561	-0.647029	0.568069	0.712771	0.0306073	0.12678
WZSP008065	AM4	NoDEG	AKR1A1	Alcohol dehydrogenase [NADP(+)]	NA	0.814439	178.787	51.1933	-0.538892	0.133364	0.164233	0.17302	0.402484	0.472954	0.19786	-0.391982	0.383753	-0.602429	0.639042	-0.515025	-0.497506	-0.0954649	-0.218301	-0.0378693	0.262412	-0.450999	0.41841	0.205864	0.425425	0.281658	0.18643	0.14775	0.184058	0.134516	0.290875	0.173241	-0.501449	-0.476734	-0.0997823	-0.396323	0.337596	-0.580398	-0.40611	-0.48501	-0.309706	-0.0495751	0.284346	-0.149656	0.246956
WZSP018575	AM4	NoDEG	S1PR5	Sphingosine 1-phosphate receptor 5	NA	0.814418	94.6456	42.3266	-0.420368	0.0110958	0.17696	0.164865	0.345958	0.350151	0.379217	-0.482488	0.305375	-0.527263	0.588103	-0.331143	-0.307124	0.252238	-0.20084	-0.0490235	0.451913	-0.340668	0.562495	0.12474	0.475396	0.208286	0.301508	0.162492	0.292819	0.174439	0.423963	0.165182	-0.55825	-0.263959	0.023854	-0.200546	0.30855	-0.457657	-0.513701	-0.482783	-0.439537	0.255681	0.487424	-0.0782509	0.156849
WZSP001880	AM4	NoDEG	LIMD1	LIM domain-containing protein 1	NA	0.814222	106.748	42.2256	-0.348027	0.129096	0.1916	-0.0802657	0.435042	0.327413	0.278513	-0.457752	0.248841	-0.543027	0.654067	-0.247724	-0.222329	0.336998	-0.28046	0.000525823	0.449384	-0.414656	0.597092	-0.0353901	0.672918	-0.117929	0.356093	-0.0487173	0.41103	-0.0601874	0.5002	-0.051631	-0.359824	-0.212564	-0.104734	-0.0874642	0.374694	-0.340702	-0.458187	-0.302456	-0.27669	0.191982	0.421469	-0.327077	-0.113879
WZSP011830	AM4	NoDEG	FAM160A2	FTS and Hook-interacting protein	NA	0.814037	241.185	54.7857	-0.166035	0.219402	-0.0309688	0.0601244	0.220545	0.233961	0.154247	-0.255527	0.426251	-0.423346	0.334844	-0.0875097	-0.0599533	0.292633	-0.0770182	0.208816	0.283185	-0.123341	0.261079	0.050219	0.273778	0.0741898	0.0518593	0.0663555	0.111492	0.0444745	0.161137	0.057732	-0.283177	0.00257472	0.206464	-0.0304887	0.11666	-0.201381	-0.438831	-0.162974	-0.194128	0.132698	0.212695	-0.0102187	0.0619122
WZSP012713	AM4	NoDEG	PEA15	Astrocytic phosphoprotein PEA-15	NA	0.812404	173.265	47.5451	-0.244148	0.126427	0.0925252	0.06222	0.205732	0.105523	0.222956	-0.383264	0.314826	-0.469879	0.46202	-0.1666	-0.142119	0.262278	0.0251438	0.0819506	0.419098	-0.206214	0.336517	-0.0647219	0.412571	0.0147437	0.0658957	-0.0151563	0.158274	-0.0787166	0.213163	-0.0556552	-0.330126	-0.16949	0.0073713	-0.0853637	0.263288	-0.300115	-0.422261	-0.235114	-0.234138	0.160318	0.324111	-0.190644	-0.0306727
WZSP009808	AM4	NoDEG	ANKRD39	Ankyrin repeat domain-containing protein 39	NA	0.80882	134.213	49.4598	-0.377715	0.23634	0.172464	-0.0437823	0.268933	0.335122	0.341995	-0.549367	0.0369779	-0.58347	0.616718	-0.311866	-0.298371	0.139232	-0.170054	-0.0257956	0.500787	-0.42713	0.411502	-0.0413181	0.568207	-0.0156118	0.152591	-0.00315117	0.23655	-0.0569403	0.298889	-0.0354571	-0.441638	-0.324515	-0.177975	-0.161846	0.40812	-0.41352	-0.4199	-0.371182	-0.295844	0.113794	0.348487	-0.26075	0.000977844
WZSP007844	AM4	NoDEG	INM02	ER membrane protein complex subunit 10	Conductivity 24 hours postmortem (loin)	0.807113	158.482	49.0795	-0.134776	0.189887	0.0189129	-0.0534901	-0.00603821	0.0313452	0.059012	-0.249754	0.0845686	-0.281148	0.337745	-0.0666573	-0.0494372	0.23711	-0.0329787	0.214219	0.372042	-0.129379	0.284744	-0.310012	0.447334	-0.205641	0.145813	-0.185894	0.194311	-0.308625	0.230778	-0.284745	-0.121997	-0.00260283	0.10732	-0.0189365	0.13549	-0.145147	-0.345553	-0.0550713	-0.0408973	0.0901274	0.193225	-0.386977	-0.26778
WZSP005494	AM4	NoDEG	ITPRIPL2	Inositol 1,4,5-trisphosphate receptor-interacting protein-like 2	NA	0.806811	198.632	50.7092	-0.0839522	0.146595	-0.121788	-0.117857	0.13933	0.291827	0.115453	-0.149637	0.224331	-0.2932	0.356505	0.0218263	0.0446101	0.431378	-0.242034	0.326489	0.389104	-0.146028	0.316914	-0.304202	0.492973	-0.355638	0.320406	-0.232165	0.339272	-0.391742	0.352058	-0.329507	-0.0375867	0.0104009	-0.0625711	0.0945918	0.18755	-0.0255282	-0.216771	0.0304069	0.00350424	0.162589	0.209659	-0.465468	-0.412251
WZSP014831	AM4	NoDEG	NACC1	Nucleus accumbens-associated protein 1	NA	0.806768	63.0889	39.6177	-0.389325	-0.00968981	-0.109152	0.177626	0.291846	0.136383	0.0292216	-0.314514	0.36156	-0.399843	0.484224	-0.31024	-0.291733	0.206583	-0.330349	-0.0681841	0.334922	-0.332221	0.407827	-0.090344	0.362734	0.0156932	0.335709	0.0469862	0.381782	-0.0286723	0.40881	-0.0234349	-0.389704	-0.1749	0.12104	-0.273752	0.085441	-0.32571	-0.284017	-0.313022	-0.210353	0.107486	0.323593	-0.39848	-0.113025
WZSP003381	AM4	NoDEG	APOLD1	Apolipoprotein L domain-containing protein 1	NA	0.80637	152.095	45.722	-0.227803	0.241228	-0.0395727	0.0700561	0.175677	0.295435	0.127149	-0.290693	0.267866	-0.381719	0.4478	-0.198411	-0.183144	0.0314397	-0.0660545	0.0647562	0.285267	-0.227165	0.265375	-0.0175285	0.329683	0.00329533	0.144929	0.0534717	0.165641	-0.0863621	0.211654	-0.016563	-0.216209	-0.156973	0.0366439	-0.154322	0.147358	-0.250719	-0.276617	-0.161719	-0.0852097	-0.0409821	0.10351	-0.19651	-0.0101707
WZSP018598	AM4	NoDEG	LPPR2	Lipid phosphate phosphatase-related protein type 2	NA	0.806063	145.553	45.9819	-0.188723	0.20896	0.178133	-0.0250302	0.243664	0.360198	0.372703	-0.360876	0.0951623	-0.436019	0.561702	-0.141255	-0.124869	0.113071	-0.0577098	0.0361365	0.53323	-0.286901	0.428783	0.113465	0.520119	0.084449	0.204634	0.128289	0.364786	0.0318788	0.371574	0.0980501	-0.381557	-0.223519	-0.158382	0.00763038	0.426344	-0.309719	-0.472769	-0.297194	-0.336228	0.243236	0.376163	-0.0832815	0.0453586
WZSP010295	AM4	NoDEG	TOP3B	DNA topoisomerase 3-beta-1	NA	0.805121	73.5286	43.6151	-0.403874	0.268722	0.0122346	-0.156716	0.405968	0.186525	0.0900296	-0.328554	0.235779	-0.497687	0.492587	-0.389291	-0.370507	-0.0916269	-0.293163	-0.0490982	0.291432	-0.407211	0.400411	0.0670473	0.368458	0.154029	0.126917	0.196998	0.134737	0.223416	0.246827	0.175728	-0.447627	-0.176952	0.205539	-0.308558	0.129704	-0.426469	-0.458152	-0.377585	-0.2487	-0.0231821	0.232925	-0.166767	0.146052
WZSP015571	AM4	NoDEG	CASP9	Caspase-9	NA	0.805018	130.256	43.411	-0.409929	-0.0116979	-0.00608907	-0.0586071	0.355953	0.469604	0.205397	-0.282595	0.496708	-0.534023	0.535192	-0.343066	-0.314371	0.148411	-0.302741	0.0458808	0.275353	-0.382387	0.284068	0.286439	0.254077	0.225757	0.0605192	0.328988	0.189497	0.2574	0.203427	0.312094	-0.480271	-0.245407	0.0366083	-0.240591	0.212779	-0.401136	-0.379227	-0.375732	-0.280091	0.0376635	0.242629	-0.019265	0.204812
WZSP007510	AM4	NoDEG	WZSP007510	Ragulator complex protein LAMTOR1	NA	0.804573	188.882	53.9573	-0.352757	0.163941	-0.166269	-0.0176572	0.144486	0.321202	-0.00992834	-0.28922	0.24252	-0.405317	0.373947	-0.318118	-0.305499	0.01826	-0.146133	0.198146	0.118747	-0.282671	0.182438	-0.0276236	0.240706	0.16404	0.00885578	0.0293885	-0.0378874	0.0434807	0.0588455	0.0169569	-0.309984	-0.149313	0.194389	-0.285608	0.0471713	-0.325616	-0.314836	-0.229004	-0.0987751	-0.121674	0.0821328	-0.156611	0.105459
WZSP010455	AM4	NoDEG	IPO4	Importin-4	NA	0.804439	98.8384	42.7943	-0.474221	0.0929382	0.218493	0.240813	0.381433	0.300686	0.20791	-0.363259	0.510214	-0.57117	0.576472	-0.457642	-0.443642	-0.110106	-0.207687	-0.142584	0.282062	-0.292103	0.444971	0.264474	0.427971	0.260053	0.165049	0.233902	0.205114	0.155284	0.303227	0.232852	-0.541125	-0.30988	0.180554	-0.343801	0.278675	-0.590352	-0.660952	-0.493574	-0.381511	0.0551617	0.365131	-0.16075	0.214823
WZSP001501	AM4	NoDEG	FAM119B	Protein-lysine methyltransferase METTL21B	NA	0.803212	116.849	42.2005	-0.335985	0.10723	0.0932556	0.122422	0.230938	0.450748	0.363753	-0.313467	0.460322	-0.535237	0.454486	-0.314704	-0.289445	-0.0346234	-0.30012	0.10369	0.396865	-0.271076	0.437831	0.193788	0.372028	0.19492	0.254116	0.284338	0.160727	0.101967	0.309238	0.208696	-0.452755	-0.235587	0.00894569	-0.169499	0.327274	-0.426528	-0.524612	-0.407167	-0.336381	0.131966	0.337011	-0.0481135	0.161441
WZSP012845	AM4	Up	PKN3	Serine/threonine-protein kinase N3	NA	0.802959	111.183	45.4178	-0.39035	0.106779	0.356773	0.216502	0.383327	0.534939	0.453985	-0.561243	0.426594	-0.709334	0.566045	-0.357538	-0.320972	-0.000159755	-0.201918	-0.176623	0.521057	-0.395871	0.541371	0.339793	0.48991	0.368682	0.29818	0.45355	0.298521	0.417092	0.416988	0.433475	-0.634624	-0.404138	-0.156543	-0.165889	0.486899	-0.545314	-0.570064	-0.609469	-0.607921	0.299949	0.519765	0.206725	0.40237
WZSP007968	AM4	NoDEG	NCOR2	Nuclear receptor corepressor 2	NA	0.802087	133.782	44.5063	-0.50847	0.00652571	-0.142182	0.0313518	0.215352	0.421388	0.0535642	-0.303562	0.392722	-0.501559	0.461397	-0.413504	-0.390438	0.248305	-0.430467	0.113077	0.153561	-0.41736	0.284591	0.00406093	0.320004	0.00184656	0.218045	0.0556149	0.173503	0.024779	0.243843	0.0309709	-0.358636	-0.261662	0.0460488	-0.312807	0.179907	-0.411052	-0.339342	-0.312732	-0.143474	-0.0593059	0.200648	-0.348985	-0.0395344
WZSP017012	AM4	NoDEG	C7ORF43	NA	NA	0.801827	83.6046	38.7635	-0.155419	0.0995475	-0.0189625	-0.120136	0.134139	0.00181201	0.0491958	-0.225208	0.326582	-0.337317	0.298235	-0.125797	-0.0987526	0.0639028	-0.126051	0.234761	0.324724	-0.180799	0.356792	-0.136592	0.321096	-0.161103	0.16968	0.0530721	0.161322	-0.0894914	0.252923	-0.0584936	-0.284771	0.060842	0.227177	-0.0147852	0.179534	-0.210622	-0.563148	-0.146772	-0.154012	0.114845	0.250129	-0.269261	-0.138622
WZSP004873	AM4	NoDEG	NINJ1	Ninjurin-1	NA	0.801687	103.722	42.1511	-0.332014	0.0977107	-0.0600636	0.163157	0.138328	0.225252	0.092917	-0.261547	0.443475	-0.396915	0.319694	-0.306602	-0.281441	-0.00330032	-0.134936	0.000127433	0.216453	-0.298266	0.371102	0.10742	0.215344	0.259099	0.195614	0.201442	0.118427	0.0840677	0.249247	0.141837	-0.360089	-0.219471	0.0798039	-0.223433	0.188101	-0.377544	-0.394017	-0.302797	-0.212979	0.0175261	0.219663	-0.0928729	0.132459
WZSP005904	AM4	NoDEG	NLRC5	Protein NLRC5	NA	0.801593	114.146	42.6836	0.0458911	-0.0681776	0.0566366	-0.0194714	0.176876	0.339875	0.401335	-0.313971	0.268275	-0.256595	0.469403	0.135845	0.161263	0.414858	0.104281	0.133882	0.580818	0.139152	0.33589	-0.148466	0.500672	-0.138352	0.222237	0.0584736	0.389217	-0.088509	0.350169	-0.0601809	-0.210788	0.0449974	-0.0247211	0.2185	0.247858	-0.0381127	-0.358291	-0.0908068	-0.263489	0.403859	0.387468	-0.0337884	-0.114329
WZSP006312	AM4	NoDEG	PEF1	Peflin	NA	0.801328	194.846	51.8374	-0.289811	0.238156	0.249732	0.192697	0.38326	0.404555	0.412787	-0.362159	0.355095	-0.54713	0.534869	-0.213899	-0.19031	0.216348	-0.109111	0.000745338	0.488715	-0.120969	0.390389	0.0671026	0.492917	0.0297609	0.221899	0.0853027	0.257989	0.0501824	0.319575	0.0726101	-0.405825	-0.253156	-0.00779012	-0.118519	0.305276	-0.384858	-0.469362	-0.373474	-0.372283	0.250398	0.395843	-0.0816462	0.101199
WZSP002396	AM4	Up	LITAF	Lipopolysaccharide-induced tumor necrosis factor-alpha factor homolog	NA	0.801226	148.588	50.2015	-0.157928	0.219054	0.276989	0.00584124	0.261049	0.391531	0.573625	-0.536133	0.241475	-0.592526	0.526505	-0.0659149	-0.0371266	0.353267	-0.188883	-0.0785152	0.684644	-0.130019	0.533767	-0.0272841	0.665881	-0.0898554	0.359065	0.114395	0.480634	-0.0660266	0.503825	0.0101008	-0.441994	-0.205993	-0.242508	0.14275	0.532262	-0.286519	-0.534748	-0.364253	-0.495484	0.500924	0.593711	-0.0770752	-0.0274836
WZSP001438	AM4	NoDEG	NOD2	Nucleotide-binding oligomerization domain-containing protein 2	NA	0.800949	120.718	39.0867	-0.289063	0.251666	0.0869375	-0.064016	0.113162	0.400058	0.364454	-0.377645	0.230581	-0.543196	0.509855	-0.217808	-0.19192	0.22714	-0.333822	0.163909	0.466933	-0.214749	0.395431	-0.0664557	0.572081	-0.074955	0.255799	0.0406832	0.314025	-0.125763	0.353653	-0.0520142	-0.33508	-0.241686	-0.170615	-0.0435386	0.414853	-0.33527	-0.439583	-0.308758	-0.277068	0.197261	0.375393	-0.190565	-0.0435384
WZSP006153	AM4	NoDEG	MUL1	Mitochondrial ubiquitin ligase activator of NFKB 1	NA	0.800462	154.702	49.4934	-0.130957	0.26987	0.0202198	-0.0913014	0.118866	0.315101	0.320622	-0.31965	0.0986865	-0.413508	0.418659	-0.084157	-0.0719963	0.136809	-0.174214	0.103582	0.484149	-0.215304	0.366889	0.0939864	0.449956	0.167421	0.131202	0.127294	0.31962	-0.0123102	0.30793	0.0753758	-0.392978	-0.103463	-0.0450496	0.0596853	0.349969	-0.242022	-0.49333	-0.262582	-0.331693	0.280092	0.372233	-0.0361322	0.0469772
WZSP004242	AM4	NoDEG	PIK3C2B	Phosphatidylinositol 4-phosphate 3-kinase C2 domain-containing subunit beta	NA	0.800237	91.8185	42.9372	-0.0735645	0.0664347	-0.217999	-0.201867	-0.0171863	0.116394	0.0575215	-0.122917	0.147435	-0.149408	0.219862	-0.040385	-0.0204317	0.112856	-0.0130377	0.213743	0.294289	-0.150389	0.300857	-0.161392	0.287958	-0.0259669	0.16029	0.0331009	0.13255	-0.0977164	0.216982	-0.0773505	-0.130987	0.0293074	0.0915132	0.0473887	0.174816	-0.121271	-0.387678	-0.0301112	-0.0511374	0.0827676	0.16686	-0.231415	-0.166644
WZSP012196	AM4	NoDEG	PSMB3	Proteasome subunit beta type-3	NA	0.799929	122.048	53.0847	-0.240043	0.0442614	-0.128843	0.163284	0.402386	0.156612	-0.0275688	-0.146612	0.48033	-0.301464	0.401996	-0.197039	-0.181892	0.0894828	-0.0659379	0.108687	0.223827	-0.151689	0.2742	-0.0536675	0.249519	0.0475334	0.1244	-0.0286755	0.128299	-0.0400875	0.194307	-0.043258	-0.239221	-0.0488549	0.261969	-0.22032	-0.0250886	-0.223209	-0.285174	-0.137346	-0.0687962	-0.0218354	0.136897	-0.278025	-0.046873
WZSP000503	AM4	NoDEG	AMOTL2	Angiomotin-like protein 2	NA	0.799519	131.264	41.6951	-0.283553	0.0894594	0.145311	0.00375359	0.401331	0.315175	0.271402	-0.362068	0.396056	-0.521031	0.563746	-0.232944	-0.215626	0.117565	-0.255694	0.0895522	0.394342	-0.321326	0.500134	0.108101	0.538459	-0.0372253	0.224825	0.0432067	0.306539	-0.0607543	0.3824	0.0315801	-0.402351	-0.133644	0.00132031	-0.0424653	0.416803	-0.359089	-0.655646	-0.279875	-0.278328	0.145501	0.372802	-0.269232	-0.0548861
WZSP000939	AM4	Up	RPS6KL1	Ribosomal protein S6 kinase-like 1	NA	0.798759	80.1393	41.0388	-0.367942	0.323657	0.242605	-0.172598	0.345678	0.198349	0.50606	-0.52035	0.142619	-0.688383	0.704244	-0.325376	-0.299719	0.0720904	-0.460081	-0.176177	0.69381	-0.447696	0.657744	-0.0308779	0.748246	-0.0417282	0.442612	0.157144	0.569323	-0.0577584	0.611841	0.0277962	-0.470911	-0.418658	-0.4179	-0.0744202	0.637923	-0.462987	-0.483256	-0.468375	-0.429455	0.290681	0.579072	-0.346421	-0.0906727
WZSP010603	AM4	NoDEG	ALDH3B1	Aldehyde dehydrogenase family 3 member B1	Average backfat thickness	0.798562	89.055	41.6974	-0.521084	0.248385	-0.0575582	-0.12371	0.348246	0.156258	0.0680061	-0.30337	0.193965	-0.519049	0.592507	-0.440024	-0.423191	0.179392	-0.394137	0.117871	0.311148	-0.555422	0.373558	-0.0887555	0.43968	-0.0549964	0.108543	-0.11467	0.139115	-0.124828	0.232651	-0.117428	-0.343436	-0.284942	0.0230653	-0.388491	0.138276	-0.410016	-0.245544	-0.299159	-0.0618538	-0.122535	0.181661	-0.489615	-0.115385
WZSP006669	AM4	NoDEG	WZSP006669	PREDICTED: azurocidin	NA	0.797269	61.1701	39.5324	-0.393529	0.206456	-0.14215	-0.139479	0.352702	0.162871	0.0918289	-0.320319	0.271851	-0.458752	0.494707	-0.361887	-0.348643	-0.000267618	-0.387538	-0.0582977	0.318832	-0.458598	0.441421	-0.0325753	0.394008	0.012019	0.21349	0.0577581	0.244118	-0.0704139	0.33153	-0.0144518	-0.390592	-0.206582	0.0241162	-0.254908	0.20976	-0.362751	-0.359014	-0.292148	-0.150435	-0.0245297	0.24244	-0.400735	-0.078386
WZSP015958	AM4	NoDEG	ELF4	ETS-related transcription factor Elf-4	NA	0.797137	141.743	41.5926	-0.181302	0.0575129	0.0571029	0.0628615	0.318118	0.33098	0.310733	-0.202148	0.455722	-0.430866	0.439884	-0.086118	-0.0504153	0.36601	-0.219326	0.22278	0.492625	-0.245842	0.49823	0.0139337	0.513874	-0.122833	0.371775	0.0246565	0.346686	-0.0696763	0.440887	-0.0106882	-0.250953	-0.132261	-0.115527	0.0630865	0.394977	-0.237167	-0.476643	-0.199171	-0.251533	0.296255	0.414587	-0.243527	-0.168093
WZSP009620	AM4	NoDEG	S1PR1	Sphingosine 1-phosphate receptor 1	NA	0.796782	140.305	51.776	0.00399503	0.135571	-0.0730592	-0.0108084	0.186816	0.305972	0.158418	-0.321031	0.262961	-0.331415	0.275121	0.0374328	0.0585516	0.125119	0.0319932	0.124283	0.396847	-0.0767185	0.280762	-0.0997589	0.334881	0.0180007	0.169067	0.0784222	0.183473	-0.0235354	0.231818	-0.0130699	-0.237003	0.0301214	0.0511189	0.102751	0.166369	-0.0709316	-0.324381	-0.101015	-0.216435	0.23113	0.242071	-0.0210506	-0.0120339
WZSP003550	AM4	NoDEG	FAM57A	Protein FAM57A	NA	0.79658	83.0419	39.8312	-0.451171	0.0423118	0.0536229	0.306131	0.397005	0.479941	0.30219	-0.323012	0.558654	-0.543002	0.51578	-0.431167	-0.414882	-0.0811536	-0.362017	0.0145722	0.310444	-0.264366	0.467045	0.309945	0.384166	0.286903	0.260745	0.310405	0.173689	0.2732	0.327705	0.318765	-0.575509	-0.230877	0.216377	-0.286385	0.289174	-0.559086	-0.721806	-0.514389	-0.421587	0.112887	0.391388	-0.0513764	0.25905
WZSP000960	AM4	NoDEG	C14ORF43	ELM2 and SANT domain-containing protein 1	NA	0.79649	135.721	45.3833	-0.272507	0.0449457	-0.172139	-0.169959	0.224502	0.327658	-0.0924217	-0.0883831	0.36526	-0.331464	0.367906	-0.203355	-0.18386	0.204168	-0.348899	0.239489	0.16539	-0.290981	0.252354	-0.146528	0.381067	-0.117005	0.174306	-0.112791	0.184029	-0.217656	0.222502	-0.169333	-0.108302	-0.0749436	0.080971	-0.161914	0.066242	-0.17595	-0.204252	-0.0563089	0.0504479	-0.0781962	0.088317	-0.457207	-0.242509
WZSP006350	AM4	NoDEG	PHC2	Polyhomeotic-like protein 2	NA	0.796231	130.102	42.7713	-0.122069	-0.0273961	0.187127	0.0950537	0.29973	0.312716	0.213397	-0.414736	0.32367	-0.394886	0.491106	-0.0287421	-0.00294381	0.357079	0.0537956	-0.0612923	0.460313	-0.147776	0.393899	-0.0417824	0.467774	-0.027822	0.235799	0.0238332	0.43205	-0.0766517	0.393697	-0.0324993	-0.326536	-0.121373	-0.0885391	0.0500391	0.25437	-0.158717	-0.289448	-0.199024	-0.301954	0.31786	0.379923	-0.100575	-0.037616
WZSP002897	AM4	NoDEG	RIN3	Ras and Rab interactor 3	NA	0.795032	192.866	46.7172	-0.0899008	0.127111	0.00521117	0.14724	0.307484	0.42136	0.381012	-0.296195	0.432432	-0.456899	0.442028	-0.00698235	0.0146555	0.330403	-0.190405	0.197268	0.481471	-0.14157	0.425633	0.107904	0.473948	0.00661074	0.289559	0.0730085	0.330016	-0.0417802	0.381712	0.0493827	-0.297199	-0.0293389	-0.0150398	0.124928	0.339517	-0.175954	-0.514109	-0.185183	-0.301888	0.332146	0.395924	-0.100144	-0.0705185
WZSP007883	AM4	NoDEG	PEBP1	Phosphatidylethanolamine-binding protein 1	NA	0.794924	97.6618	48.1164	-0.285573	0.24529	0.0823878	-0.0247578	0.089323	0.14635	0.401444	-0.457238	-0.0932763	-0.417634	0.562139	-0.244602	-0.23853	0.0662873	-0.142518	-0.09815	0.592291	-0.279136	0.492585	-0.14423	0.626952	-0.0250169	0.303043	0.0037112	0.393177	-0.145541	0.436723	-0.0994198	-0.381682	-0.309025	-0.222626	-0.0636054	0.500942	-0.40159	-0.510234	-0.344514	-0.317097	0.226516	0.45654	-0.364515	-0.129208
WZSP016724	AM4	NoDEG	ZBED1	Zinc finger BED domain-containing protein 1	NA	0.794729	112.812	40.0289	-0.430838	0.2508	-0.0133839	0.109536	0.201996	0.301332	0.299147	-0.302419	0.411197	-0.525969	0.518967	-0.383921	-0.367653	0.0651906	-0.40867	0.16454	0.295002	-0.173572	0.355491	0.0266409	0.378476	0.00522938	0.196601	0.101876	0.124906	-0.0482674	0.246004	0.0301264	-0.39524	-0.170584	0.207837	-0.290941	0.161688	-0.438886	-0.511186	-0.362783	-0.200398	-0.00626307	0.246522	-0.244869	0.0444143
WZSP016264	AM4	NoDEG	TAP1	Antigen peptide transporter 1	NA	0.794711	101.933	40.9739	-0.278795	-0.00316804	0.279822	0.20375	0.359757	0.451378	0.520381	-0.577293	0.345274	-0.526834	0.66475	-0.207381	-0.178842	0.227872	-0.0282458	-0.0592385	0.569184	-0.0606278	0.497098	-0.022954	0.555369	-0.0181677	0.337072	0.170056	0.360279	0.0961543	0.435558	0.089837	-0.49458	-0.244076	-0.0816319	-0.079398	0.344791	-0.360381	-0.439885	-0.432635	-0.461129	0.333472	0.493662	0.0236239	0.1573
WZSP006635	AM4	NoDEG	MBD3	Methyl-CpG-binding domain protein 3	NA	0.793814	134.955	45.4882	-0.182196	0.325388	0.10477	0.192458	0.325061	0.169448	0.352134	-0.269439	0.239988	-0.424791	0.483077	-0.112301	-0.095358	0.234509	-0.1902	0.153983	0.534922	-0.0643278	0.479399	-0.168075	0.565295	-0.141322	0.387502	-0.127212	0.36256	-0.183214	0.444446	-0.169892	-0.265424	-0.114493	0.0126868	-0.0175428	0.289341	-0.258902	-0.469725	-0.233915	-0.259187	0.280034	0.415465	-0.321749	-0.165163
WZSP004015	AM4	NoDEG	PRELID1	PRELI domain-containing protein 1, mitochondrial	tenderness score	0.793068	189.848	52.8977	-0.447844	0.148505	0.0378758	0.121553	0.376243	0.351857	0.0304061	-0.306936	0.454335	-0.594296	0.491156	-0.413138	-0.391286	-0.0248031	-0.350008	0.0565062	0.205036	-0.49144	0.315342	0.192112	0.317016	0.189333	0.147524	0.16947	0.148709	0.15542	0.225236	0.184073	-0.406462	-0.268648	0.0786207	-0.330375	0.19062	-0.442451	-0.396503	-0.3584	-0.21388	-0.0760805	0.187036	-0.204132	0.120705
WZSP016048	AM4	NoDEG	ACOX3	Peroxisomal acyl-coenzyme A oxidase 3	NA	0.792888	94.7723	42.3007	-0.183943	0.208426	-0.0102601	0.175855	0.222091	0.230572	0.423391	-0.389151	0.110635	-0.35992	0.453279	-0.100882	-0.0920396	0.288541	-0.0496288	-0.0467491	0.524938	-0.10927	0.428524	0.0215729	0.456234	0.0707367	0.249124	0.064345	0.342619	0.0540477	0.375869	0.050584	-0.417333	-0.116659	0.035935	0.0332377	0.355039	-0.307722	-0.601614	-0.302735	-0.385555	0.347031	0.459369	-0.117152	-0.00242225
WZSP015260	AM4	Up	WZSP015260	TLD domain-containing protein 2	NA	0.79287	60.6494	34.3367	-0.453673	0.0863599	0.235992	0.121686	0.477314	0.360244	0.457577	-0.573035	0.290099	-0.606852	0.621248	-0.400189	-0.376906	0.0878951	-0.238682	-0.299485	0.549142	-0.465274	0.762206	0.0904713	0.678729	0.106641	0.50161	0.158788	0.390902	0.126526	0.599649	0.135123	-0.571468	-0.437962	-0.229495	-0.170334	0.580104	-0.57138	-0.625937	-0.552907	-0.522398	0.311774	0.622885	-0.245422	0.0673062
WZSP004009	AM6	Up	HK3	Hexokinase-3	tenderness score	0.888504	124.889	33.0242	-0.404794	0.0387958	0.136372	0.200526	0.498153	0.651786	0.606131	-0.489862	0.338222	-0.617785	0.729398	-0.298058	-0.277816	0.33919	-0.259661	-0.0350369	0.595066	-0.251523	0.498441	0.117584	0.641644	0.058038	0.351207	0.116399	0.359212	0.1276	0.439836	0.128905	-0.505123	-0.409481	-0.248976	-0.141338	0.47811	-0.464627	-0.441764	-0.488759	-0.47298	0.331592	0.549674	-0.130435	0.0885023
WZSP011153	AM6	Up	GMIP	GEM-interacting protein	NA	0.879016	122.465	29.2055	-0.441356	0.0413037	0.219714	0.24383	0.507706	0.638599	0.479773	-0.423694	0.503827	-0.659414	0.641862	-0.351533	-0.328533	0.254063	-0.286474	0.0424307	0.368997	-0.244692	0.397908	0.272086	0.467932	0.145341	0.229517	0.17605	0.202804	0.21957	0.302994	0.236571	-0.515288	-0.357485	-0.0733076	-0.22738	0.342751	-0.480716	-0.446997	-0.496471	-0.444369	0.213259	0.433325	0.00597891	0.240774
WZSP020030	AM6	Up	CYBB	Cytochrome b-245 heavy chain	NA	0.917533	66.169	33.4437	-0.506783	-0.0259627	0.35483	0.179443	0.565366	0.60759	0.628337	-0.596924	0.320328	-0.738053	0.74867	-0.413679	-0.38622	0.258588	-0.384065	-0.349677	0.594561	-0.482486	0.643934	0.269549	0.684606	0.173493	0.504601	0.268037	0.552432	0.273862	0.618098	0.289348	-0.628352	-0.648707	-0.570659	-0.168046	0.699762	-0.586943	-0.391043	-0.668526	-0.655194	0.42691	0.71445	-0.082582	0.184735
WZSP002898	AM6	Up	LGMN	Legumain	NA	0.840226	82.7428	26.3543	-0.338977	0.0941851	0.390623	0.162041	0.547163	0.606924	0.724007	-0.59859	0.259556	-0.700078	0.693845	-0.276165	-0.254608	0.163801	-0.359339	-0.29073	0.722341	-0.325766	0.776722	0.224356	0.837708	0.186885	0.601747	0.273089	0.568349	0.250513	0.704867	0.267532	-0.605975	-0.447306	-0.379703	-0.00797629	0.712063	-0.527335	-0.64691	-0.630019	-0.726282	0.574059	0.806036	-0.0503468	0.145387
WZSP008192	AM6	NoDEG	SLC15A3	Solute carrier family 15 member 3	NA	0.838007	105.504	23.5121	-0.359746	-0.0619793	0.339246	0.275393	0.373328	0.601856	0.378189	-0.434036	0.364128	-0.561359	0.614745	-0.278182	-0.259293	0.241241	-0.0948493	-0.0205823	0.308438	-0.216178	0.261603	0.116433	0.45106	-0.00639356	0.196473	0.00201996	0.254981	-0.0263125	0.260638	0.0312125	-0.327143	-0.458112	-0.379598	-0.172417	0.389408	-0.360088	-0.140759	-0.348871	-0.29198	0.119559	0.306298	-0.0812121	0.117218
WZSP010966	AM6	Up	TYROBP	TYRO protein tyrosine kinase-binding protein	NA	0.85696	110.534	27.4635	-0.568281	-0.0336052	0.4252	0.114291	0.417576	0.599458	0.362552	-0.657419	0.266224	-0.74498	0.744422	-0.481689	-0.456797	0.190748	-0.201779	-0.288221	0.3849	-0.506706	0.422478	0.247365	0.568287	0.261927	0.180974	0.207966	0.362473	0.247725	0.361215	0.250038	-0.621698	-0.622314	-0.393856	-0.306155	0.509259	-0.594728	-0.311154	-0.615568	-0.526075	0.18064	0.484643	-0.00248829	0.317562
WZSP006246	AM6	Up	RPS6KA1	Ribosomal protein S6 kinase alpha-1	NA	0.932634	98.6348	38.7597	-0.498487	0.0130029	0.367958	0.186232	0.645801	0.586695	0.551339	-0.540336	0.439128	-0.755249	0.759885	-0.414669	-0.389035	0.202456	-0.348912	-0.225017	0.567918	-0.409792	0.58618	0.293333	0.637789	0.22595	0.346115	0.239745	0.448941	0.255569	0.507949	0.280409	-0.667925	-0.534397	-0.330922	-0.217912	0.560205	-0.580907	-0.469062	-0.645701	-0.619037	0.362654	0.646398	-0.049353	0.245269
WZSP004489	AM6	Up	CD68	Macrosialin	NA	0.861039	59.25	26.3498	-0.520685	0.00847766	0.398247	0.262247	0.450733	0.584915	0.418728	-0.686411	0.228968	-0.750309	0.637644	-0.455926	-0.435906	0.107713	-0.255894	-0.336549	0.367257	-0.486493	0.415116	0.268516	0.496512	0.187155	0.313246	0.227885	0.396735	0.298074	0.410917	0.282546	-0.655459	-0.647553	-0.507574	-0.236092	0.608862	-0.580855	-0.326563	-0.655988	-0.617454	0.272168	0.548465	0.0344744	0.328205
WZSP011864	AM6	NoDEG	FCHO1	F-BAR domain only protein 1	NA	0.847764	112.583	24.1396	-0.326072	0.211037	0.180921	-0.0526619	0.483949	0.578785	0.471895	-0.445259	0.325164	-0.680529	0.655376	-0.264155	-0.237712	0.164128	-0.291593	0.0295936	0.490313	-0.364118	0.431712	0.151787	0.577661	-0.00230081	0.280983	0.161943	0.31083	0.11344	0.373984	0.152615	-0.41321	-0.382662	-0.32755	-0.0876696	0.494024	-0.389229	-0.369391	-0.397051	-0.386869	0.218814	0.41595	-0.0982867	0.0893353
WZSP004377	AM6	Up	ITGB2	Integrin beta-2	NA	0.950848	168.071	47.3989	-0.520848	0.0427781	0.20436	0.174259	0.480785	0.578006	0.45448	-0.581914	0.371228	-0.72686	0.741837	-0.420465	-0.397386	0.273786	-0.26269	-0.114486	0.471516	-0.462283	0.508197	0.168377	0.600041	0.123559	0.302903	0.107103	0.347224	0.106213	0.424649	0.135204	-0.573019	-0.533635	-0.332609	-0.243374	0.52271	-0.551545	-0.408137	-0.542262	-0.474246	0.232836	0.525659	-0.178987	0.133612
WZSP018083	AM6	NoDEG	PIK3AP1	Phosphoinositide 3-kinase adapter protein 1	NA	0.841791	64.7454	22.057	-0.378614	-0.111312	0.218064	0.0960515	0.420841	0.577756	0.408051	-0.5312	0.190016	-0.521129	0.648339	-0.263517	-0.246099	0.392953	-0.26715	-0.0780043	0.459355	-0.312034	0.565521	-0.133482	0.734559	-0.176136	0.510002	-0.138173	0.456366	-0.129081	0.551215	-0.143007	-0.361493	-0.391317	-0.388379	-0.0760217	0.505738	-0.358826	-0.312414	-0.364466	-0.35839	0.301921	0.531903	-0.373998	-0.1467
WZSP017780	AM6	Up	AMBN	Ameloblastin	NA	0.862987	97.5244	29.8607	-0.502531	0.126894	0.222187	-0.023584	0.3802	0.57133	0.539361	-0.484786	0.177661	-0.695109	0.708248	-0.412749	-0.392529	0.221821	-0.435805	-0.0948819	0.568711	-0.478807	0.480774	0.133537	0.654472	0.031407	0.311405	0.129646	0.400591	0.0505893	0.437509	0.11204	-0.533114	-0.557094	-0.456681	-0.191198	0.615408	-0.544837	-0.399884	-0.543174	-0.45333	0.251557	0.533581	-0.252437	0.0422476
WZSP000740	AM6	Up	LCP1	Plastin-2	NA	0.885924	54.4888	31.4903	-0.500888	-0.0726143	0.322638	0.236996	0.625389	0.561074	0.610965	-0.595363	0.222049	-0.658045	0.77329	-0.41091	-0.399249	0.231995	-0.300708	-0.317916	0.57663	-0.431932	0.594955	0.207408	0.681257	0.116011	0.418565	0.128311	0.447168	0.201418	0.532068	0.190186	-0.614213	-0.578488	-0.439455	-0.214255	0.598939	-0.564547	-0.395382	-0.626647	-0.591952	0.371585	0.665936	-0.177325	0.132889
WZSP019424	AM6	Up	CPM	Carboxypeptidase M	NA	0.902218	59.1488	32.3927	-0.503526	-0.0877736	0.382487	0.34773	0.604934	0.555453	0.554606	-0.6153	0.222668	-0.658194	0.790851	-0.409556	-0.394628	0.237712	-0.293195	-0.288174	0.595757	-0.391006	0.563831	0.16866	0.662024	0.128607	0.43132	0.128031	0.518126	0.216954	0.551678	0.182346	-0.647786	-0.562669	-0.398873	-0.237586	0.539146	-0.550441	-0.351836	-0.650661	-0.613111	0.383561	0.661433	-0.122116	0.179318
WZSP000049	AM6	Up	LILRB3	Leukocyte immunoglobulin-like receptor subfamily A member 6	NA	0.888972	128.869	33.3007	-0.552152	0.179322	0.157203	0.0827904	0.532568	0.550809	0.321025	-0.426429	0.297332	-0.662699	0.744858	-0.457041	-0.441048	0.227483	-0.330581	0.0232613	0.340963	-0.483706	0.373621	0.194961	0.516132	0.0520784	0.152006	0.0265688	0.230828	0.105306	0.281681	0.113831	-0.493952	-0.453168	-0.149461	-0.347946	0.334186	-0.521227	-0.339216	-0.469213	-0.313182	0.0402871	0.330156	-0.214158	0.135829
WZSP011740	AM6	Up	UBASH3B	Ubiquitin-associated and SH3 domain-containing protein B	NA	0.835319	44.639	21.2973	-0.566393	-0.0240296	0.335876	0.30652	0.574179	0.54925	0.62468	-0.617903	0.355238	-0.728547	0.73658	-0.482737	-0.45873	0.201694	-0.336139	-0.390808	0.524053	-0.401677	0.598318	0.305457	0.600804	0.245636	0.45008	0.328429	0.421355	0.41361	0.532506	0.373698	-0.680194	-0.62465	-0.360176	-0.289984	0.56149	-0.653879	-0.434836	-0.738971	-0.68679	0.385015	0.692353	0.000582613	0.308353
WZSP019747	AM6	Up	SPI1	Transcription factor PU.1	NA	0.92428	196.408	45.3978	-0.41231	0.100651	0.128248	0.114033	0.494977	0.54761	0.360916	-0.444985	0.416846	-0.642615	0.620941	-0.295993	-0.270289	0.381816	-0.286795	0.0824981	0.396933	-0.364176	0.445201	0.0803767	0.528002	-0.0196695	0.277398	-0.0160974	0.273566	0.00823088	0.363491	0.0243488	-0.441534	-0.336989	-0.174541	-0.165204	0.36374	-0.390498	-0.354518	-0.384521	-0.342328	0.206831	0.416275	-0.197272	0.0341529
WZSP006500	AM6	Up	VAV1	Proto-oncogene vav	NA	0.918465	77.4787	32.4503	-0.558628	-0.000279585	0.319794	0.295642	0.610269	0.540746	0.371309	-0.548212	0.433279	-0.71242	0.721259	-0.460303	-0.435427	0.258488	-0.321238	-0.163257	0.364775	-0.437731	0.479105	0.190974	0.510782	0.122491	0.328923	0.0965637	0.331038	0.187754	0.4146	0.167855	-0.565027	-0.521569	-0.253839	-0.351761	0.345996	-0.521817	-0.228438	-0.575094	-0.461254	0.188107	0.471824	-0.0991151	0.22536
WZSP012666	AM6	Up	CD1A	T-cell surface glycoprotein CD1a	NA	0.842583	43.0498	21.3067	-0.563111	-0.0397137	0.470327	0.397305	0.607731	0.534963	0.483481	-0.588723	0.310257	-0.712822	0.707242	-0.479675	-0.463233	0.183539	-0.188343	-0.329126	0.355234	-0.417872	0.354509	0.41542	0.419713	0.309585	0.149309	0.232857	0.273677	0.430207	0.290328	0.38138	-0.656628	-0.625765	-0.347987	-0.345321	0.454791	-0.606749	-0.282513	-0.678097	-0.594269	0.22053	0.500319	0.141687	0.444825
WZSP002429	AM6	NoDEG	MPEG1	Macrophage-expressed gene 1 protein	NA	0.839868	56.1344	20.3887	-0.310992	-0.140806	0.158697	0.0383944	0.432855	0.527121	0.439947	-0.447814	0.259079	-0.51005	0.612217	-0.170844	-0.145989	0.547384	-0.17983	0.0438355	0.420996	-0.224719	0.36563	-0.060349	0.568454	-0.162901	0.307979	-0.057472	0.267428	0.0339005	0.339059	-0.0301147	-0.273401	-0.306649	-0.291026	-0.0797134	0.316498	-0.251175	-0.136083	-0.294278	-0.300056	0.283152	0.428671	-0.194915	-0.075964
WZSP016605	AM6	Up	FCER1G	High affinity immunoglobulin epsilon receptor subunit gamma	NA	0.867585	112.529	31.9033	-0.464913	0.160352	0.340186	0.178275	0.549081	0.521965	0.392176	-0.572056	0.34048	-0.733293	0.663155	-0.39615	-0.374567	0.151199	-0.278032	-0.0817303	0.350785	-0.407205	0.42356	0.210576	0.485559	0.122232	0.215475	0.0943182	0.288194	0.163545	0.342531	0.165138	-0.562035	-0.456971	-0.290378	-0.221276	0.457422	-0.486462	-0.35801	-0.517113	-0.454824	0.158562	0.420289	-0.00266726	0.269205
WZSP013804	AM6	Up	NKG7	Protein NKG7	NA	0.914987	220.9	45.5461	-0.357837	0.101652	0.175556	0.0925024	0.372188	0.518044	0.39577	-0.484524	0.262819	-0.617378	0.634442	-0.248927	-0.226366	0.352385	-0.195638	0.0364598	0.495404	-0.385604	0.428607	0.052738	0.573237	-0.00935308	0.261626	-0.0126965	0.352005	-0.052718	0.383296	-0.00540323	-0.431605	-0.38818	-0.323989	-0.0950771	0.470042	-0.375605	-0.336174	-0.371408	-0.360081	0.251942	0.443098	-0.209494	-0.00546537
WZSP003633	AM6	Up	CTSB	Cathepsin B	NA	0.853953	226.347	36.7644	-0.460015	0.115368	0.200967	0.104657	0.436642	0.517931	0.34873	-0.512395	0.321944	-0.674923	0.729442	-0.375392	-0.354486	0.211274	-0.193797	-0.0494075	0.444111	-0.393862	0.41664	0.068571	0.610975	0.0281871	0.229589	0.0342466	0.318546	0.0172151	0.35597	0.0423342	-0.454282	-0.467505	-0.26482	-0.231203	0.454424	-0.493422	-0.384968	-0.43189	-0.355107	0.136233	0.410608	-0.25195	0.0558505
WZSP016058	AM6	NoDEG	HTT	Huntingtin	NA	0.869412	146.225	31.9058	-0.367114	0.234254	0.125085	0.0612242	0.276811	0.516112	0.496592	-0.417906	0.152594	-0.566929	0.58889	-0.247553	-0.22971	0.409839	-0.197621	0.0575372	0.463514	-0.303393	0.361356	0.0767392	0.548561	-0.0380107	0.203351	-0.022818	0.24822	-0.0252163	0.298918	0.00874744	-0.37571	-0.395357	-0.284533	-0.104659	0.450915	-0.398481	-0.355042	-0.368487	-0.334122	0.236576	0.409515	-0.16989	0.0122786
WZSP015671	AM6	NoDEG	RGS10	Regulator of G-protein signaling 10	NA	0.846693	66.7425	23.7404	-0.417999	0.0368019	0.237856	0.308876	0.557958	0.513924	0.418243	-0.462536	0.403721	-0.608375	0.659109	-0.336627	-0.311491	0.226422	-0.282483	-0.219232	0.434064	-0.353808	0.488537	0.266047	0.450422	0.215335	0.397144	0.222114	0.506272	0.256855	0.507536	0.264946	-0.558818	-0.488688	-0.347101	-0.195857	0.431332	-0.447497	-0.246801	-0.540339	-0.520311	0.307094	0.519469	0.0276558	0.251718
WZSP016675	AM6	Up	CTSZ	Cathepsin Z	Percentage type I fibers,Relative area of type IIa fibers	0.875842	143.887	37.2854	-0.463767	0.0956083	0.300196	0.00772183	0.396185	0.51257	0.381013	-0.512346	0.28901	-0.729332	0.689826	-0.378641	-0.357358	0.209566	-0.383966	-0.064843	0.480301	-0.430569	0.443286	0.134752	0.655525	0.0265558	0.24279	0.0961238	0.405313	0.0292722	0.404483	0.0923638	-0.543164	-0.455862	-0.298845	-0.179106	0.533067	-0.511429	-0.466217	-0.509772	-0.46092	0.250418	0.519877	-0.228665	0.0610574
WZSP019981	AM6	Up	ADAM8	Disintegrin and metalloproteinase domain-containing protein 8	NA	0.904393	179.394	42.0252	-0.507371	0.138039	0.175526	0.136527	0.540588	0.501722	0.416692	-0.558428	0.2994	-0.702854	0.779906	-0.399805	-0.379928	0.297769	-0.289051	-0.0956094	0.516171	-0.422236	0.497286	0.0511828	0.645544	-0.00226362	0.314164	0.0252911	0.386693	0.055734	0.439284	0.0466837	-0.534033	-0.457211	-0.223758	-0.254148	0.440609	-0.516763	-0.414162	-0.496724	-0.417974	0.20974	0.494411	-0.294743	0.0365535
WZSP010923	AM6	NoDEG	FXYD5	FXYD domain-containing ion transport regulator 5	NA	0.836281	169.883	29.3704	-0.347547	0.0564658	0.149599	0.252082	0.401276	0.495734	0.347691	-0.390603	0.357641	-0.515633	0.558756	-0.230484	-0.211591	0.389206	-0.143939	0.17512	0.359337	-0.156014	0.287167	0.0593564	0.383622	-0.00769704	0.136038	-0.0350121	0.176756	0.0294371	0.221913	0.0176005	-0.432663	-0.201846	0.0389938	-0.168524	0.1892	-0.324535	-0.345184	-0.341998	-0.305761	0.183261	0.325024	-0.0694301	0.10975
WZSP016617	AM6	NoDEG	ARHGAP30	Rho GTPase-activating protein 30	NA	0.840741	41.9337	20.965	-0.558501	-0.0923292	0.391539	0.308372	0.55554	0.494706	0.415201	-0.620224	0.315112	-0.683064	0.687404	-0.475619	-0.448007	0.19824	-0.228459	-0.264483	0.368401	-0.433205	0.470119	0.206714	0.477614	0.158223	0.353566	0.206455	0.318166	0.374059	0.413295	0.280323	-0.608152	-0.583611	-0.336613	-0.340072	0.413749	-0.559838	-0.232204	-0.652154	-0.562472	0.24542	0.531039	0.0337617	0.328316
WZSP003274	AM6	NoDEG	IL2RG	Cytokine receptor common subunit gamma	NA	0.839627	65.547	23.6868	-0.312661	-0.0721884	0.260742	0.0912431	0.43637	0.487409	0.532489	-0.452773	0.342124	-0.586288	0.567202	-0.210238	-0.177024	0.355728	-0.279478	-0.135366	0.637872	-0.296106	0.576078	0.0872055	0.606109	0.10375	0.441814	0.184541	0.474955	0.13129	0.542528	0.14533	-0.51124	-0.401226	-0.380811	-0.0358547	0.50972	-0.376399	-0.32804	-0.495156	-0.554013	0.500877	0.661686	-0.0736446	0.0630667
WZSP006656	AM6	NoDEG	HMHA1	Minor histocompatibility protein HA-1	NA	0.904314	159.589	37.1508	-0.273518	0.0790815	0.185313	0.111229	0.397565	0.477047	0.454675	-0.399086	0.347352	-0.542962	0.569543	-0.155845	-0.129481	0.440421	-0.141136	0.144967	0.475977	-0.196468	0.440522	0.0517103	0.558583	-0.0694937	0.263451	-0.028384	0.293612	-0.00901309	0.365453	0.00385267	-0.388518	-0.253926	-0.177254	-0.00899782	0.420432	-0.320427	-0.440113	-0.328692	-0.377442	0.335564	0.478065	-0.112034	0.00700519
WZSP006300	AM6	Up	LAPTM5	Lysosomal-associated transmembrane protein 5	Backfat at tenth rib	0.928223	174.645	44.2114	-0.432141	0.100781	0.242252	0.124346	0.429293	0.468308	0.375098	-0.544564	0.280135	-0.662161	0.675161	-0.322085	-0.298832	0.343354	-0.211593	-0.0264147	0.425081	-0.451144	0.453861	0.102765	0.550391	-0.0139052	0.262022	-0.00756677	0.360107	0.00135434	0.39646	0.0327536	-0.482835	-0.433	-0.331519	-0.149671	0.490901	-0.434219	-0.359575	-0.422566	-0.383566	0.208635	0.44591	-0.196025	0.04951
WZSP010016	AM6	NoDEG	DOK2	Docking protein 2	NA	0.838776	143.555	28.3629	-0.39663	0.314468	0.171823	0.0257468	0.379846	0.463914	0.411126	-0.484946	0.172304	-0.685253	0.630216	-0.301031	-0.280661	0.293819	-0.468374	0.0700007	0.477538	-0.444911	0.503795	0.0359516	0.650838	-0.0394684	0.36327	-0.0356163	0.41639	-0.0468673	0.468037	-0.0176415	-0.423202	-0.366882	-0.326647	-0.0926743	0.523117	-0.405806	-0.416162	-0.40354	-0.363092	0.224017	0.460765	-0.257686	-0.0305091
WZSP018155	AM6	Up	GPNMB	Transmembrane glycoprotein NMB	NA	0.862404	54.4391	27.0373	-0.365773	0.024224	0.284981	-0.0122992	0.427993	0.463302	0.516049	-0.60429	0.0538344	-0.616713	0.629986	-0.246715	-0.230085	0.413255	-0.175975	-0.204957	0.525176	-0.400373	0.434591	0.0782049	0.629212	-0.0401729	0.24655	0.025113	0.362807	0.106344	0.385437	0.0737697	-0.493052	-0.458498	-0.452858	-0.0581561	0.560322	-0.402392	-0.318182	-0.465319	-0.501248	0.385816	0.575554	-0.135962	0.0427308
WZSP008570	AM6	Up	TREH	Trehalase	NA	0.859338	94.0312	29.6268	-0.361162	-0.0629026	0.226086	0.121091	0.380205	0.460011	0.428615	-0.571139	0.156428	-0.556548	0.642768	-0.247747	-0.236724	0.369226	-0.139523	-0.123533	0.493016	-0.338101	0.45306	0.0208712	0.596276	-0.0118649	0.271112	-0.0504776	0.409871	-0.0615733	0.418458	-0.0335612	-0.496404	-0.385857	-0.338754	-0.0679302	0.51587	-0.388711	-0.389792	-0.404076	-0.427959	0.322296	0.531215	-0.253055	-0.0284114
WZSP010641	AM6	Up	RASSF4	Ras association domain-containing protein 4	NA	0.838614	93.0641	25.6795	-0.643131	0.161948	0.36151	0.0918727	0.498465	0.457127	0.309264	-0.547608	0.315512	-0.827903	0.685576	-0.573319	-0.547215	0.0855277	-0.539863	-0.174134	0.398361	-0.688372	0.590488	0.141381	0.648695	0.0783463	0.41826	0.0818046	0.374862	0.0684104	0.501719	0.10313	-0.555075	-0.617171	-0.387956	-0.358396	0.560918	-0.641773	-0.399523	-0.604695	-0.437815	0.118013	0.500398	-0.36208	0.0681267
WZSP018036	AM6	Up	SLC11A1	Natural resistance-associated macrophage protein 1	NA	0.842403	137.173	31.6251	-0.439237	0.140346	0.0779422	0.105391	0.495214	0.455873	0.383664	-0.439187	0.251701	-0.631917	0.685889	-0.329845	-0.314541	0.328543	-0.323971	0.0088987	0.500522	-0.38479	0.434116	0.0121452	0.621288	-0.00502806	0.282665	-0.0472165	0.333267	0.00756943	0.384267	-0.0108373	-0.434922	-0.39449	-0.214743	-0.203409	0.407718	-0.44191	-0.37372	-0.410682	-0.349746	0.212057	0.46379	-0.347258	-0.0532287
WZSP009127	AM6	NoDEG	RUNX1	Runt-related transcription factor 1	NA	0.836346	67.7533	21.1718	-0.369319	-0.0269148	0.37545	0.364024	0.518321	0.452151	0.488374	-0.64324	0.399631	-0.666533	0.610607	-0.245821	-0.213328	0.427734	-0.300576	-0.175536	0.585754	-0.360449	0.687979	0.0619056	0.666675	-0.0825098	0.57498	0.0783445	0.514052	0.0968536	0.640928	0.0847583	-0.549383	-0.30434	-0.209053	-0.047873	0.496625	-0.411253	-0.520274	-0.509515	-0.566191	0.472848	0.663647	-0.156768	0.012828
WZSP011876	AM6	NoDEG	IFI30	Gamma-interferon-inducible-lysosomal thiol reductase	NA	0.850864	112.095	27.1979	-0.515235	-0.0733181	0.319165	0.286744	0.404436	0.441143	0.235407	-0.498921	0.350973	-0.611385	0.697221	-0.408383	-0.387007	0.297943	-0.127912	-0.0157154	0.297798	-0.33645	0.244184	-0.00128457	0.433207	-0.0750559	0.127413	-0.0900775	0.235757	-0.0644599	0.225867	-0.0569687	-0.406798	-0.488005	-0.268843	-0.346226	0.277349	-0.433104	-0.102135	-0.400412	-0.244588	0.0180477	0.278207	-0.233947	0.0773581
WZSP006389	AM6	Up	CSF3R	Granulocyte colony-stimulating factor receptor	NA	0.888772	108.257	33.8773	-0.448329	0.244118	0.229344	0.118621	0.396089	0.430004	0.539752	-0.538721	0.162058	-0.699031	0.673455	-0.319754	-0.299549	0.425765	-0.371902	-0.0757459	0.592172	-0.395442	0.499247	0.0462791	0.684687	-0.0374303	0.322674	-0.0160643	0.407548	0.000665875	0.450787	0.0100344	-0.498547	-0.454238	-0.340183	-0.135753	0.539371	-0.48068	-0.424898	-0.498574	-0.463891	0.34091	0.576285	-0.253237	-0.0124179
WZSP001717	AM6	NoDEG	GALNT6	Polypeptide N-acetylgalactosaminyltransferase 6	NA	0.86287	102.555	31.4313	-0.391306	0.104245	0.113128	0.0728441	0.444321	0.427828	0.37199	-0.397747	0.152205	-0.525814	0.655062	-0.255692	-0.243509	0.464122	-0.303059	0.0803206	0.511055	-0.363668	0.482602	-0.0923582	0.691758	-0.157644	0.318052	-0.219021	0.333439	-0.166191	0.413701	-0.172351	-0.34546	-0.308321	-0.179764	-0.150161	0.353598	-0.35419	-0.332134	-0.325327	-0.270791	0.24454	0.457905	-0.448343	-0.195369
WZSP002138	AM6	NoDEG	HMOX1	Heme oxygenase 1	NA	0.858901	131.798	30.6067	-0.28972	0.12981	0.361127	0.133134	0.42915	0.408004	0.340577	-0.439046	0.302457	-0.591536	0.551482	-0.205444	-0.178904	0.269359	-0.0786321	-0.0601276	0.404345	-0.277895	0.34124	0.104947	0.441745	0.0178699	0.188401	0.0191029	0.359559	0.0105554	0.330567	0.0467358	-0.41273	-0.405167	-0.379749	-0.0688051	0.440135	-0.326787	-0.220168	-0.360941	-0.3815	0.248693	0.395984	-0.0260043	0.130079
WZSP017482	AM6	NoDEG	PIK3R5	Phosphoinositide 3-kinase regulatory subunit 5	NA	0.901739	149.386	36.0464	-0.408806	0.144089	0.301707	0.044216	0.413144	0.407167	0.33569	-0.547436	0.206935	-0.644363	0.685809	-0.292405	-0.267479	0.381784	-0.190694	0.0171735	0.45619	-0.372421	0.451838	-0.0259522	0.635966	-0.0839361	0.238042	-0.079405	0.337527	-0.0292995	0.379683	-0.0489512	-0.441082	-0.359106	-0.210629	-0.163164	0.381812	-0.3975	-0.338169	-0.402627	-0.363554	0.226837	0.446882	-0.210968	0.0202636
WZSP010707	AM6	Up	FERMT3	Fermitin family homolog 3	cis-Vaccenic acid content,Arachidonic acid content,Myristic acid content,Palmitoleic acid content,Intramuscular fat content,Stearic acid content,Fatty acid C20:3 to C18:2 ratio	0.906668	189.494	42.0575	-0.402395	0.140094	0.19687	0.108802	0.398956	0.405451	0.339715	-0.432514	0.33255	-0.645395	0.613316	-0.301383	-0.273218	0.308102	-0.266659	0.100596	0.457718	-0.42112	0.445056	0.10423	0.517368	0.0206312	0.249978	0.0268521	0.338391	0.0235136	0.380903	0.0539792	-0.483477	-0.373226	-0.242049	-0.141233	0.450837	-0.422805	-0.407551	-0.419143	-0.384532	0.234652	0.454745	-0.177317	0.0488509
WZSP018619	AM6	NoDEG	MYO1F	Unconventional myosin-If	NA	0.892233	96.6366	32.6608	-0.466773	-0.0192434	0.168881	0.0926463	0.468433	0.390995	0.242837	-0.491042	0.268685	-0.590599	0.672671	-0.322752	-0.300207	0.491807	-0.271792	0.0521408	0.394182	-0.382847	0.428483	-0.162622	0.621527	-0.222957	0.308877	-0.211895	0.303896	-0.125318	0.378227	-0.179213	-0.365301	-0.344354	-0.166972	-0.244921	0.265483	-0.361994	-0.209718	-0.349511	-0.258649	0.176433	0.417079	-0.432041	-0.149114
WZSP013106	AM6	Up	LGALS3	Galectin-3	pH 24 hr post mortem (ham)	0.871614	95.6234	30.5599	-0.489859	0.0454936	0.13869	0.0843447	0.483187	0.387984	0.316475	-0.375442	0.187423	-0.543151	0.721051	-0.356827	-0.343607	0.422371	-0.246064	0.0882938	0.416253	-0.426008	0.338121	-0.0509573	0.550414	-0.166019	0.161051	-0.216412	0.232406	-0.140576	0.271126	-0.148161	-0.338258	-0.417869	-0.247034	-0.290365	0.299282	-0.394715	-0.163569	-0.329013	-0.176016	0.0621469	0.320359	-0.444448	-0.130537
WZSP011595	AM6	Up	COTL1	Coactosin-like protein	NA	0.845833	54.4625	27.7574	-0.465833	0.0225032	0.344831	0.184749	0.718582	0.385736	0.492551	-0.576057	0.264883	-0.685421	0.735159	-0.39127	-0.375518	0.170045	-0.248549	-0.384345	0.559705	-0.515374	0.621527	0.232335	0.624309	0.186795	0.379217	0.135402	0.479398	0.22455	0.543525	0.209546	-0.624261	-0.567193	-0.442644	-0.199873	0.593247	-0.54251	-0.382499	-0.597945	-0.588293	0.355835	0.650928	-0.172074	0.14827
WZSP006587	AM6	Up	C19ORF28	Major facilitator superfamily domain-containing protein 12	NA	0.86146	133.125	32.4523	-0.2931	0.119779	0.191798	0.0252587	0.42804	0.385321	0.501581	-0.395338	0.258949	-0.570944	0.648349	-0.15456	-0.127125	0.518442	-0.341253	-0.000453108	0.669199	-0.262243	0.542054	-0.0337441	0.7039	-0.133497	0.405604	-0.0148971	0.554224	-0.0694536	0.549824	-0.0416958	-0.406908	-0.289646	-0.278512	0.0126486	0.483901	-0.325205	-0.414259	-0.367766	-0.417757	0.444859	0.60067	-0.298284	-0.156621
WZSP014436	AM6	Up	BASP1	Brain acid soluble protein 1	NA	0.877861	82.6813	31.7055	-0.582478	0.0578234	0.434925	0.271764	0.550711	0.384126	0.478676	-0.664858	0.1959	-0.717702	0.766622	-0.488764	-0.469829	0.208491	-0.176321	-0.33891	0.559625	-0.51287	0.602328	0.134548	0.668786	0.103027	0.340951	0.0623697	0.422027	0.150275	0.502109	0.122513	-0.668211	-0.627711	-0.379683	-0.286816	0.61296	-0.659187	-0.491432	-0.657769	-0.582415	0.296321	0.637522	-0.224352	0.155505
WZSP001889	AM6	Up	CCR1	C-C chemokine receptor type 1	NA	0.881864	76.8406	33.465	-0.543864	0.13963	0.284055	0.155453	0.626619	0.37105	0.444286	-0.564498	0.264683	-0.738703	0.778511	-0.444221	-0.421812	0.253805	-0.412649	-0.324786	0.601329	-0.556544	0.596224	0.129382	0.656676	0.0486076	0.420073	0.103699	0.576561	0.113997	0.584039	0.123366	-0.623298	-0.594315	-0.440456	-0.258526	0.565024	-0.564873	-0.340924	-0.610201	-0.535275	0.317767	0.626811	-0.300112	0.0528953
WZSP013479	AM6	Up	CCL3	C-C motif chemokine 3	NA	0.841582	68.8235	25.2695	-0.56784	0.199369	0.371313	0.213431	0.581262	0.365891	0.608459	-0.611737	0.227173	-0.726799	0.805414	-0.460378	-0.440632	0.287517	-0.313685	-0.362507	0.623492	-0.470288	0.59082	0.20341	0.611804	0.118089	0.314376	0.149471	0.449736	0.162383	0.500699	0.182915	-0.658258	-0.57446	-0.329499	-0.297944	0.506813	-0.606604	-0.387045	-0.652666	-0.548052	0.295056	0.595794	-0.158866	0.176791
WZSP001945	AM6	Up	AMPD3	AMP deaminase 3	CIE-L*	0.860122	55.1222	25.5273	-0.523364	0.169726	0.251225	0.0204871	0.446318	0.359915	0.379193	-0.506987	0.051539	-0.651387	0.737067	-0.430785	-0.415973	0.229997	-0.295098	-0.178995	0.49821	-0.544221	0.438365	0.0674952	0.64131	-0.0294639	0.259443	-0.00656745	0.402227	0.0498026	0.406264	0.0382354	-0.497391	-0.598435	-0.449974	-0.271675	0.530371	-0.535821	-0.274761	-0.521528	-0.412403	0.201281	0.500026	-0.324775	0.0166086
WZSP000237	AM6	Up	CAPG	Macrophage-capping protein	NA	0.862625	108.966	31.4234	-0.468428	0.0701828	0.217098	0.255602	0.541359	0.357624	0.345273	-0.380976	0.270544	-0.544926	0.742286	-0.368893	-0.360146	0.264849	-0.200124	0.0398836	0.444248	-0.293298	0.369499	-0.01017	0.531547	-0.0829609	0.191447	-0.166706	0.307155	-0.122592	0.321823	-0.109261	-0.431179	-0.405212	-0.173179	-0.29077	0.320753	-0.441405	-0.288755	-0.389793	-0.263442	0.101812	0.371715	-0.375074	-0.0329625
WZSP019226	AM2	NoDEG	KRTAP11-1	Keratin-associated protein 11-1	NA	0.982128	25.5379	17.7022	-0.0012983	0.0325718	0.196983	-0.0728664	-0.156936	0.157638	0.157121	-0.036769	-0.139629	-0.0678579	-0.0698282	-0.0892445	-0.0904276	-0.40954	-0.123843	-0.0533385	0.0937294	0.00490706	0.194409	-0.0551455	0.277231	-0.017227	0.307525	0.137953	-0.0306354	0.0375539	0.154576	0.0460771	0.0384939	-0.116659	-0.123801	0.0333001	0.272102	-0.164915	-0.273587	-0.130325	-0.13764	0.0769348	0.150725	-0.0913952	-0.0331933
WZSP001740	AM2	NoDEG	KRT74	Keratin, type II cytoskeletal 74	NA	0.982125	25.8724	17.5649	-0.000843977	0.0308276	0.200892	-0.0765497	-0.147585	0.160626	0.151218	-0.0317643	-0.133612	-0.0687827	-0.0673691	-0.0891696	-0.0898442	-0.411368	-0.127885	-0.0520877	0.095546	-0.00115207	0.202556	-0.0511727	0.283971	-0.0124479	0.313222	0.140069	-0.0250379	0.0425295	0.161644	0.0499881	0.038772	-0.115574	-0.121368	0.03289	0.271049	-0.164954	-0.274949	-0.131117	-0.139531	0.0795538	0.153932	-0.0914338	-0.0327532
WZSP016900	AM2	NoDEG	IL1F10	Interleukin-1 family member 10	NA	0.982023	26.0585	17.6102	-0.00138962	0.0329194	0.196175	-0.0721173	-0.158802	0.157019	0.158293	-0.0377724	-0.140825	-0.0676645	-0.0703157	-0.0892501	-0.0905354	-0.409128	-0.123016	-0.0535846	0.0933536	0.00612617	0.192749	-0.0559392	0.275844	-0.0181871	0.306345	0.137512	-0.0317589	0.0365483	0.153137	0.045285	0.0384338	-0.116864	-0.124278	0.0333791	0.272285	-0.164889	-0.273283	-0.130152	-0.137244	0.0763994	0.150063	-0.0913776	-0.0332784
WZSP013984	AM2	NoDEG	WZSP013984	PREDICTED: keratin, type I microfibrillar, 47.6 kDa	NA	0.98152	25.1472	17.6401	-0.0104904	0.034726	0.190989	-0.0648412	-0.162001	0.161494	0.163968	-0.0470563	-0.144301	-0.0725613	-0.0633094	-0.0975557	-0.0996019	-0.409214	-0.122921	-0.0555538	0.0926052	0.00489286	0.186971	-0.0572179	0.2734	-0.0215291	0.300982	0.134452	-0.0353399	0.0312214	0.147887	0.0418167	0.0314863	-0.124177	-0.126548	0.0261621	0.275626	-0.172471	-0.275714	-0.13487	-0.136883	0.069957	0.147973	-0.0973642	-0.0323942
WZSP001732	AM2	NoDEG	KRT81	Keratin, type II cuticular Hb1	NA	0.981448	24.8229	17.4436	-0.0237905	0.0292665	0.201503	-0.0705782	-0.121647	0.183937	0.144778	-0.0383431	-0.120788	-0.0855163	-0.0393282	-0.111434	-0.112282	-0.418675	-0.142718	-0.0528126	0.100329	-0.0269751	0.217292	-0.0399279	0.302569	-0.00376796	0.320072	0.139738	-0.0139768	0.0466056	0.173779	0.0551487	0.0210273	-0.131426	-0.11857	0.0118578	0.276378	-0.185735	-0.286777	-0.146915	-0.145673	0.0718921	0.160287	-0.107845	-0.0287498
WZSP016320	AM2	NoDEG	SPRP	Cornifin	NA	0.980364	25.7415	17.5563	-0.00201248	0.0352639	0.190464	-0.0669266	-0.171401	0.152642	0.166149	-0.0445955	-0.148866	-0.0662773	-0.0735807	-0.089202	-0.0911849	-0.405919	-0.117246	-0.0552152	0.0906956	0.0144539	0.181212	-0.0613114	0.266101	-0.0247329	0.297985	0.134367	-0.0394079	0.0296393	0.143151	0.0398264	0.0379861	-0.118158	-0.127415	0.033887	0.273272	-0.164557	-0.270946	-0.128843	-0.134409	0.0726659	0.145394	-0.0911697	-0.0338277
WZSP017770	AM1	NoDEG	GC	Vitamin D-binding protein	NA	0.969507	14.9509	5.05559	0.0536172	0.688274	-0.0595911	-0.170717	0.220385	-0.122364	0.447171	-0.0850769	-0.0313685	-0.210784	0.327286	0.0455303	0.0495669	-0.00152624	-0.0553213	-0.0175564	0.461295	0.00834604	0.267878	-0.0644534	0.276235	-0.0891808	0.0939003	0.00436675	0.160342	-0.172489	0.195471	-0.081465	-0.00127628	-0.0478402	-0.127565	0.0733571	0.165264	-0.0368893	-0.101283	-0.00830941	-0.00460755	0.061441	0.0875489	-0.101041	-0.0946274
WZSP013135	AM1	NoDEG	FGG	Fibrinogen gamma chain	NA	0.966889	13.6628	4.93166	0.0571461	0.696145	-0.052582	-0.185402	0.181463	-0.0866388	0.518708	-0.112802	-0.0678248	-0.216479	0.327747	0.0383069	0.0417179	-0.0433175	-0.0619332	-0.0612881	0.483721	0.0262025	0.280155	-0.0423001	0.277961	-0.0543757	0.122061	0.0602033	0.187524	-0.149694	0.219297	-0.0449335	-0.0336209	-0.100161	-0.215352	0.0914384	0.228707	-0.0556409	-0.0920771	-0.0506996	-0.0565729	0.100662	0.126782	-0.0430429	-0.0473095
WZSP016891	AM8	NoDEG	DDX60	Probable ATP-dependent RNA helicase DDX60	NA	0.937433	22.8796	4.75725	0.287239	-0.0580882	0.512801	0.104588	-0.0955044	-0.100234	0.211496	-0.212498	-0.354202	0.122855	-0.00183077	0.262394	0.264619	-0.0102945	0.264069	-0.251069	0.250168	0.279307	0.18282	-0.160198	0.199644	-0.051879	0.265199	-0.0306802	0.469242	-0.0590571	0.334701	-0.0871169	-0.0333838	-0.0165697	-0.41891	0.371608	0.289452	0.164207	0.0647855	-0.0371448	-0.27372	0.408392	0.284019	0.307081	0.080412
WZSP008798	AM8	NoDEG	RSAD2	Radical S-adenosyl methionine domain-containing protein 2	NA	0.937201	21.3331	4.89935	0.378201	-0.131125	0.465602	0.0489942	-0.010928	-0.0920162	0.358137	-0.205748	-0.248121	0.141452	0.00958297	0.408798	0.420752	0.27933	0.231525	-0.230616	0.417607	0.354612	0.301041	-0.207444	0.265904	-0.189429	0.376727	-0.0314156	0.592011	-0.102109	0.462175	-0.118777	-0.0370693	0.113645	-0.391386	0.532876	0.304699	0.267592	0.00676294	0.0102017	-0.321424	0.615544	0.415289	0.275832	-0.0589399
WZSP017074	AM8	NoDEG	IFI44	Interferon-induced protein 44	NA	0.929936	36.5386	5.04448	0.369299	-0.0839783	0.460154	0.0154994	-0.206153	-0.187523	0.235062	-0.212876	-0.408443	0.190851	-0.174199	0.340984	0.342397	0.00823719	0.374156	-0.315029	0.203306	0.364457	0.0866775	-0.157878	0.0606793	-0.0526729	0.155494	0.0342946	0.328121	-0.00122366	0.20914	-0.0415337	-0.0257	0.0530328	-0.372418	0.444436	0.251039	0.223375	0.0674631	-0.00449996	-0.291404	0.458297	0.26681	0.419452	0.116521
WZSP003569	AM13	NoDEG	SERPINF1	Pigment epithelium-derived factor	NA	0.930943	39.8324	12.1676	-0.102526	-0.0168743	0.020574	0.0496303	-0.120903	-0.00439273	-0.359865	0.208218	0.123227	0.082924	-0.130645	-0.0961744	-0.0962058	0.0124704	0.116646	0.330207	-0.530854	0.0578529	-0.388369	-0.149361	-0.308428	-0.243493	-0.272886	-0.35702	-0.436469	-0.301176	-0.404235	-0.291257	0.352447	-0.0234986	0.0722044	-0.24791	-0.348755	0.102787	0.457785	0.259839	0.47605	-0.528681	-0.513071	-0.125418	-0.0536073
WZSP013045	AM13	NoDEG	GPR133	Adhesion G-protein coupled receptor D1	NA	0.91408	34.6692	13.1807	-0.168911	-0.259286	0.213304	0.198584	-0.143551	0.161871	-0.286971	0.128959	0.119531	0.0637653	-0.100351	-0.164736	-0.167579	-0.0250093	0.0887416	0.156151	-0.544464	0.0758954	-0.390606	0.00366754	-0.271805	-0.0878744	-0.240968	-0.20521	-0.379598	-0.110255	-0.373252	-0.114572	0.256113	-0.11562	0.0236611	-0.285621	-0.279627	0.00375251	0.409454	0.115275	0.323532	-0.459397	-0.419664	0.0185095	0.0996169
WZSP013308	AM13	NoDEG	COL14A1	Collagen alpha-1(XIV) chain	NA	0.911231	27.9934	12.306	-0.249093	-0.264028	0.11508	0.0816801	-0.116278	0.012323	-0.294079	-0.0250385	0.0429269	-0.00259294	0.0644966	-0.223079	-0.230795	0.0555812	0.0599295	0.144301	-0.450255	-0.0653005	-0.278617	-0.193703	-0.0977955	-0.318454	-0.19144	-0.376408	-0.305703	-0.327774	-0.285794	-0.323077	0.229961	-0.142219	-0.0306922	-0.307562	-0.186067	-0.0394941	0.329983	0.132151	0.371513	-0.479325	-0.346209	-0.326923	-0.148189
WZSP004023	AM13	NoDEG	DBN1	Drebrin	NA	0.873362	32.431	10.6197	-0.312881	-0.323732	0.0302923	0.231164	0.0208069	0.167336	-0.395239	0.127089	0.391114	-0.0199086	0.0641772	-0.309123	-0.309922	-0.0849831	0.0626569	0.238698	-0.529218	-0.0449006	-0.284554	-0.0233052	-0.22141	-0.094545	-0.213948	-0.223385	-0.420786	-0.175738	-0.340143	-0.153775	0.170908	-0.124306	0.226038	-0.466229	-0.357753	-0.114859	0.281327	0.0844862	0.376115	-0.56965	-0.419072	-0.235358	0.0144958
WZSP002730	AM13	NoDEG	EMILIN2	EMILIN-2	NA	0.866504	28.4045	11.0586	-0.307556	-0.182388	0.189917	0.356029	0.0563349	0.168116	-0.248412	-0.0208382	0.238264	-0.119427	0.0304079	-0.278732	-0.279104	0.0463109	-0.0794786	0.0251237	-0.483506	-0.138524	-0.219703	0.11358	-0.183086	-0.0410309	-0.0948293	-0.158877	-0.274866	-0.00284561	-0.222118	-0.0216537	0.111285	-0.192856	0.0399022	-0.383332	-0.235655	-0.117601	0.320336	-0.0284049	0.201976	-0.40331	-0.291338	-0.0515728	0.117735
WZSP019184	AM13	NoDEG	ITGA11	Integrin alpha-11	Drip loss	0.860285	40.7042	9.25892	-0.32933	-0.233453	0.0343162	0.229945	-0.11424	0.149261	-0.34246	-0.0251493	0.342774	-0.131611	0.0519281	-0.278885	-0.276852	0.129042	-0.0376856	0.214207	-0.497235	-0.129026	-0.24278	-0.00381326	-0.164973	-0.0898713	-0.203534	-0.231018	-0.345497	-0.208559	-0.291079	-0.161595	0.11879	-0.0902016	0.211551	-0.38178	-0.274992	-0.120013	0.169413	0.063944	0.312403	-0.482018	-0.34286	-0.230193	-0.0253165
WZSP009658	AM13	NoDEG	NTRK2	BDNF/NT-3 growth factors receptor	NA	0.859416	25.8296	10.0254	-0.196853	-0.237304	-0.0272014	0.157498	-0.141757	-0.034742	-0.315446	0.0389695	0.0788167	0.0874272	0.0442873	-0.192948	-0.207854	-0.0228818	0.104476	0.102528	-0.533475	0.030023	-0.438774	-0.00100597	-0.332919	-0.105372	-0.376987	-0.189235	-0.351285	-0.134059	-0.421045	-0.118621	0.195466	-0.0449822	0.13999	-0.341376	-0.359461	0.0110294	0.390607	0.147343	0.393218	-0.560579	-0.475893	-0.0730017	0.0522534
WZSP011931	AM13	NoDEG	MATN4	Matrilin-4	NA	0.851082	30.7607	8.42514	-0.00522736	-0.0200689	-0.143147	0.023957	-0.238276	-0.111788	-0.436867	0.403561	0.0815618	0.220606	-0.201253	-0.00748374	-0.0126771	-0.00616129	0.0238609	0.492621	-0.494724	0.0752713	-0.488855	-0.173867	-0.374916	-0.322631	-0.331851	-0.384234	-0.41714	-0.413996	-0.453226	-0.349762	0.470596	0.110981	0.130181	-0.184626	-0.412294	0.216352	0.48566	0.396737	0.625739	-0.58547	-0.61639	-0.231821	-0.215154
WZSP018970	AM13	NoDEG	LPAR1	Lysophosphatidic acid receptor 1	NA	0.849502	32.9838	8.95619	-0.0415387	-0.142244	-0.238167	0.0539556	-0.0683693	-0.0852298	-0.518483	0.268736	0.168769	0.217402	-0.106959	-0.0181459	-0.0312499	0.106198	0.19061	0.380946	-0.624321	0.102282	-0.514218	-0.116447	-0.401156	-0.270372	-0.440999	-0.391203	-0.500504	-0.270404	-0.52823	-0.281907	0.394767	0.199065	0.391389	-0.261216	-0.586829	0.210621	0.435926	0.39334	0.592781	-0.6019	-0.623136	-0.185395	-0.130682
WZSP018753	AM13	NoDEG	ISM1	Isthmin-1	NA	0.847657	28.9973	7.59957	-0.239611	-0.170199	-0.109225	0.0867529	0.0328183	0.204611	-0.331388	0.247976	0.23439	0.063932	0.00395178	-0.173664	-0.177839	0.221086	-0.0547874	0.358955	-0.542882	-0.0195925	-0.483611	0.0238483	-0.370374	-0.239375	-0.394965	-0.299317	-0.434162	-0.179757	-0.476531	-0.167501	0.245269	0.0033633	0.217903	-0.356998	-0.45496	0.0571545	0.443933	0.211275	0.493595	-0.585275	-0.557084	-0.140524	-0.0260785
WZSP009635	AM13	NoDEG	ADAMTSL4	ADAMTS-like protein 4	NA	0.844337	52.2335	8.72413	-0.151909	-0.124825	-0.0595236	0.107398	-0.191493	0.200346	-0.346059	0.0574663	0.255743	-0.00105609	-0.117246	-0.117258	-0.111457	0.115664	0.13385	0.317307	-0.566868	0.064158	-0.438785	-0.0343249	-0.373932	-0.125737	-0.337563	-0.169256	-0.487238	-0.11337	-0.463025	-0.115201	0.212738	0.045976	0.265753	-0.261714	-0.404502	0.0547578	0.305479	0.190051	0.379513	-0.504019	-0.508358	0.0456796	0.0935579
WZSP015842	AM13	NoDEG	THBS3	Thrombospondin-3	NA	0.842897	23.4673	9.61526	-0.157545	-0.243579	0.119379	0.255516	0.0124472	0.0865613	-0.228362	0.0501949	0.338436	-0.0514019	-0.0412026	-0.169507	-0.164412	-0.0782119	-0.0128069	0.137402	-0.413804	-0.0669384	-0.086123	0.0671341	-0.15331	-0.0497596	0.0203183	-0.108818	-0.239561	-0.0763376	-0.122078	-0.0448144	0.141232	-0.0930964	0.0267063	-0.223337	-0.137234	-0.0490227	0.18225	0.0412867	0.180274	-0.296632	-0.206385	-0.0700269	0.0345271
WZSP007206	AM13	NoDEG	ADAMTSL3	ADAMTS-like protein 3	NA	0.842426	44.1638	8.84305	0.125177	-0.334539	-0.0808813	-0.0124376	-0.414655	-0.0315454	-0.384675	0.312933	0.0201459	0.370564	-0.399326	0.143856	0.140095	0.15219	0.307813	0.341704	-0.628212	0.261248	-0.558808	-0.117194	-0.469785	-0.248561	-0.39183	-0.252945	-0.578034	-0.189229	-0.561683	-0.201685	0.512005	0.238083	0.238337	-0.0376431	-0.472789	0.308611	0.446594	0.434537	0.529799	-0.439257	-0.581395	0.0544247	-0.0954268
WZSP002577	AM13	NoDEG	PCOLCE2	Procollagen C-endopeptidase enhancer 2	NA	0.835332	28.2164	12.7534	-0.315412	-0.163819	0.274677	0.321182	0.00466561	0.130549	-0.161534	-0.0294105	0.334017	-0.158324	0.0516276	-0.352326	-0.352208	-0.256581	0.0226343	-0.0620316	-0.461401	-0.0863402	-0.237359	0.28998	-0.272498	0.105139	-0.221577	0.0765655	-0.301666	0.0849074	-0.277006	0.157774	-0.0392582	-0.277054	0.00546862	-0.392149	-0.0910916	-0.247441	0.136158	-0.135662	0.0967339	-0.426403	-0.270358	0.115688	0.317858
WZSP009536	AM13	NoDEG	DCN	Decorin	NA	0.835271	29.3682	11.7502	-0.230663	-0.234884	0.0118984	0.1531	-0.0972133	-0.175313	-0.458507	0.154335	0.140495	0.116373	-0.0911169	-0.282572	-0.296892	-0.291235	0.101744	0.0161227	-0.628278	-0.0735598	-0.406547	0.00497181	-0.425482	-0.068674	-0.34175	-0.180859	-0.464485	-0.162262	-0.442711	-0.123432	0.228948	-0.132978	0.103973	-0.453088	-0.388894	-0.0342625	0.481411	0.130127	0.441704	-0.655015	-0.527073	-0.160807	0.0531289
WZSP012598	AM13	NoDEG	BMP7	Bone morphogenetic protein 7	NA	0.827733	24.9675	10.2216	-0.311912	-0.141353	0.147647	0.24396	-0.0904428	0.0902905	-0.280184	0.10159	0.289078	-0.0802819	-0.0204465	-0.353786	-0.353071	-0.275868	-0.0110045	0.0313588	-0.508268	-0.04427	-0.356114	0.124572	-0.320129	0.059269	-0.266826	-0.0182902	-0.372151	-0.0281286	-0.364495	0.0257504	0.1046	-0.28774	-0.0222868	-0.446371	-0.194156	-0.186861	0.332262	-0.0382112	0.259138	-0.549692	-0.398477	0.00919351	0.223015
WZSP012686	AM13	NoDEG	CADM3	Cell adhesion molecule 3	NA	0.825042	19.6522	7.02531	-0.111271	-0.148838	0.24849	-0.0201041	0.0700482	0.115697	-0.0880204	-0.047869	0.102325	-0.0653315	0.0933739	-0.123107	-0.119064	-0.0674518	0.197986	0.0899913	-0.278333	-0.0307211	-0.153371	-0.027036	-0.066334	-0.138945	-0.170666	-0.168429	-0.249158	-0.115338	-0.208497	-0.113098	0.147782	-0.170066	-0.189732	-0.141414	-0.00434573	-0.0275135	0.241869	0.0800245	0.199377	-0.324384	-0.242941	-0.00753013	0.0658866
WZSP003094	AM13	NoDEG	MFAP5	Microfibrillar-associated protein 5	NA	0.821669	28.2683	11.2319	-0.251699	-0.231829	0.184665	0.301735	-0.041706	-0.062637	-0.308061	0.156521	0.356562	0.013343	-0.0885932	-0.304038	-0.305777	-0.301057	0.0689854	0.00742016	-0.547118	-0.00803056	-0.309982	0.179593	-0.401491	0.0581456	-0.280791	-0.0080881	-0.436428	-0.0116564	-0.375972	0.0541963	0.115806	-0.158124	0.147371	-0.42835	-0.29373	-0.137761	0.278325	0.00145449	0.276402	-0.534709	-0.408145	0.0267874	0.214226
WZSP003426	AM13	NoDEG	ITGB5	Integrin beta-5	NA	0.821379	40.0715	7.32483	-0.122183	-0.202575	0.00355906	0.13366	-0.182432	0.226903	-0.368148	0.126216	0.129774	0.0792793	-0.136163	-0.0833379	-0.0910961	0.143298	0.10338	0.288137	-0.625488	0.10737	-0.532528	0.0260659	-0.339252	-0.059541	-0.440778	-0.236831	-0.527858	-0.0746136	-0.546096	-0.106131	0.298402	0.0858282	0.298889	-0.263521	-0.470769	0.097359	0.36841	0.230002	0.419163	-0.529539	-0.5502	0.0721268	0.0976662
WZSP000998	AM13	NoDEG	FBN1	Fibrillin-1	Drip loss	0.816606	22.2763	10.6799	-0.47017	-0.338677	0.224388	0.286655	0.10929	0.0306023	-0.258548	-0.0349383	0.336212	-0.163377	0.208147	-0.471337	-0.47049	-0.144673	-0.117407	-0.0738873	-0.398152	-0.25732	-0.0979753	0.118317	-0.103533	-0.0378745	-0.0838988	-0.0726628	-0.194084	-0.0316399	-0.139542	0.00202591	-0.0281008	-0.329746	0.0100397	-0.526092	-0.111292	-0.312936	0.162192	-0.152144	0.168411	-0.468775	-0.201063	-0.261637	0.0743127
WZSP018640	AM13	NoDEG	CD209	CD209 antigen	NA	0.812034	26.5434	11.3439	-0.400142	-0.173785	0.161744	0.273235	0.0654104	0.116307	-0.24925	-0.0300446	0.405744	-0.211982	0.112377	-0.419457	-0.419835	-0.200279	-0.0595447	0.0142388	-0.500205	-0.108405	-0.241875	0.204346	-0.227446	0.0648509	-0.233612	-0.00735512	-0.323152	0.0398618	-0.290795	0.0811697	-0.0613316	-0.274157	0.104964	-0.483747	-0.160646	-0.285214	0.122036	-0.144644	0.12606	-0.466169	-0.257821	-0.029632	0.252057
WZSP001579	AM14	Down	COL6A2	Collagen alpha-2(VI) chain	NA	0.945478	88.2975	12.6487	-0.300237	0.0258551	-0.151066	0.0646404	0.0437146	0.0538205	-0.26186	0.0359009	0.182567	-0.088839	0.259079	-0.198233	-0.196432	0.36181	-0.00930098	0.482454	-0.220369	-0.118281	-0.157425	-0.312779	0.0207494	-0.367044	-0.195013	-0.539541	-0.284721	-0.476212	-0.231294	-0.477357	0.194188	-0.00533052	0.25607	-0.364312	-0.353688	-0.0243559	0.237742	0.188271	0.466349	-0.473695	-0.349303	-0.508408	-0.292226
WZSP016736	AM14	NoDEG	AXL	Tyrosine-protein kinase receptor UFO	NA	0.916569	129.011	10.9469	-0.32784	-0.00851541	-0.0151263	0.084478	0.0573798	0.363724	-0.105786	-0.124498	0.289714	-0.274742	0.285618	-0.2424	-0.232267	0.276908	-0.0178762	0.391163	-0.221351	-0.144385	-0.19827	-0.0381216	-0.0106458	-0.164279	-0.246067	-0.241725	-0.287678	-0.185901	-0.263472	-0.169297	0.0126708	-0.124207	0.117374	-0.318922	-0.168044	-0.131402	0.11827	0.0209676	0.24107	-0.393086	-0.275933	-0.154145	0.017147
WZSP012838	AM14	NoDEG	CERCAM	Probable inactive glycosyltransferase 25 family member 3	NA	0.91066	57.7625	9.27545	-0.19052	-0.0718775	0.0217519	0.125002	0.057044	0.0267447	-0.284329	0.00513715	0.171957	-0.0407131	0.157197	-0.116301	-0.116165	0.267186	0.1904	0.425581	-0.28328	0.00646652	-0.22781	-0.313713	-0.0494809	-0.369766	-0.257375	-0.548328	-0.345401	-0.448334	-0.3011	-0.471092	0.217669	0.0297936	0.220635	-0.27481	-0.332719	0.0384572	0.248739	0.227116	0.432757	-0.445356	-0.369615	-0.366296	-0.211195
WZSP011650	AM14	NoDEG	COL1A1	Collagen alpha-1(I) chain	NA	0.908398	101.866	11.3036	-0.218063	-0.0344155	-0.211916	0.0267565	-0.172143	0.209656	-0.422267	0.139825	0.186042	-0.0154074	0.00851675	-0.164999	-0.167121	0.155779	0.00715732	0.494097	-0.487599	-0.068436	-0.430904	-0.164484	-0.241109	-0.214151	-0.351505	-0.374295	-0.459897	-0.358281	-0.453285	-0.323109	0.281247	0.0242652	0.259203	-0.343938	-0.433606	0.0506199	0.359262	0.262209	0.536148	-0.612993	-0.563244	-0.281421	-0.13182
WZSP014078	AM14	Down	GSN	Gelsolin (Fragment)	NA	0.893384	93.865	10.38	-0.260024	-0.0264995	-0.159491	0.029629	0.0186094	0.114287	-0.275022	0.0550595	0.246453	-0.100071	0.243862	-0.154883	-0.151657	0.38759	-0.0168762	0.439843	-0.21775	-0.151296	-0.191825	-0.143191	-0.0184011	-0.214055	-0.281786	-0.412111	-0.236376	-0.389813	-0.251273	-0.34115	0.137898	0.00511635	0.245423	-0.318464	-0.344327	-0.00498439	0.236244	0.170116	0.402464	-0.409236	-0.323056	-0.367466	-0.202657
WZSP002342	AM14	Down	GLIS2	Zinc finger protein GLIS2	NA	0.888061	90.5452	8.72855	-0.0641302	-0.0194842	-0.240113	-0.0119726	-0.130651	0.127318	-0.349437	0.156541	0.107791	0.0810814	0.00630477	0.0274245	0.0246891	0.374619	0.0777552	0.596281	-0.284277	0.00601314	-0.276883	-0.375823	-0.0719873	-0.42362	-0.229775	-0.603441	-0.338245	-0.612696	-0.309272	-0.571134	0.359205	0.179445	0.254838	-0.142641	-0.392955	0.200651	0.300884	0.396573	0.568727	-0.432302	-0.453747	-0.457513	-0.39593
WZSP004513	AM14	NoDEG	DULLARD	CTD nuclear envelope phosphatase 1	NA	0.882891	74.7432	7.95352	-0.0925293	-0.100826	-0.0502157	0.209469	-0.1194	0.240053	-0.187944	0.0692223	0.291371	-0.0528741	0.0110364	0.00684509	0.0160133	0.418071	0.0960746	0.431663	-0.248425	0.0709098	-0.280063	-0.185368	-0.0668623	-0.333694	-0.16217	-0.386225	-0.298291	-0.387807	-0.27479	-0.345162	0.280798	0.0401401	0.143424	-0.13977	-0.284073	0.101899	0.268062	0.237577	0.359951	-0.275481	-0.312833	-0.230321	-0.217168
WZSP013773	AM14	NoDEG	MRC2	C-type mannose receptor 2	Backfat between 6th and 7th ribs,backfat above muscle dorsi,Backfat at rump,Loin muscle width	0.882543	62.627	8.64465	-0.415135	0.0549162	0.096117	0.130826	0.0857489	0.272837	-0.00290348	-0.142711	0.276614	-0.320573	0.360317	-0.345369	-0.337288	0.191572	-0.136007	0.190318	-0.163943	-0.232916	-0.0174871	-0.00946449	0.114568	-0.167836	-0.0603573	-0.221816	-0.162912	-0.241506	-0.0888965	-0.171749	0.013953	-0.272882	-0.0272592	-0.3796	-0.0363094	-0.247745	0.0907436	-0.0681626	0.202247	-0.379803	-0.177584	-0.302315	-0.0465924
WZSP007630	AM11	NoDEG	TRIM28	Transcription intermediary factor 1-beta	NA	0.92371	82.2629	14.1532	0.123354	-0.0155151	-0.139662	0.0979179	-0.208167	0.206651	-0.199057	0.242695	0.186968	0.143679	-0.199414	0.147294	0.144982	0.137113	0.308372	0.571114	-0.378034	0.250307	-0.469913	0.0476566	-0.368436	-0.0334178	-0.475918	-0.209476	-0.516191	-0.162907	-0.527445	-0.119786	0.265664	0.241994	0.316062	0.00819612	-0.339015	0.207316	0.140399	0.330597	0.367642	-0.338423	-0.475871	0.198985	0.0769309
WZSP010469	AM11	NoDEG	AP1G2	AP-1 complex subunit gamma-like 2	NA	0.908119	59.3718	11.8849	0.0893829	0.0646661	-0.217752	0.0146543	-0.191386	0.16153	-0.283419	0.305355	0.0057917	0.189241	-0.166796	0.127424	0.112784	0.181296	0.265963	0.511824	-0.450963	0.161779	-0.595675	0.078981	-0.391791	-0.0293894	-0.594299	-0.274748	-0.532861	-0.139857	-0.618041	-0.125345	0.346439	0.221198	0.323427	-0.0652112	-0.430605	0.226565	0.274989	0.38355	0.471734	-0.452571	-0.586341	0.111775	0.0272875
WZSP016227	AM11	NoDEG	DAXX	Death domain-associated protein 6	Linolenic acid content	0.884554	78.5254	10.8465	0.119755	0.105736	0.0141318	0.078028	-0.182459	0.162819	-0.219382	0.141131	0.106775	0.0517494	-0.185099	0.162887	0.169644	0.213396	0.248042	0.349361	-0.277359	0.177137	-0.372276	-0.038854	-0.26264	-0.075655	-0.299938	-0.219849	-0.223641	-0.204161	-0.322008	-0.167829	0.222546	0.12018	0.0845463	0.0680338	-0.210909	0.204579	0.2262	0.270205	0.258138	-0.198627	-0.350318	0.158823	0.0351214
WZSP012815	AM11	NoDEG	CDK9	Cyclin-dependent kinase 9	NA	0.883021	62.6995	11.8201	0.140512	-0.039999	-0.223598	0.0959617	-0.112424	0.0919805	-0.328589	0.251045	0.291447	0.151471	-0.240563	0.187648	0.187118	0.258222	0.237525	0.475025	-0.466686	0.287662	-0.53352	0.0479421	-0.495672	-0.0354912	-0.502006	-0.196824	-0.419891	-0.119769	-0.521984	-0.0996787	0.229038	0.32325	0.407152	0.00102845	-0.493466	0.296274	0.269902	0.351728	0.361203	-0.304654	-0.483472	0.236773	0.0908628
WZSP014832	AM11	NoDEG	TRMT1	tRNA (guanine(26)-N(2))-dimethyltransferase	NA	0.869739	69.7033	9.82425	0.0943965	0.268305	-0.0918238	0.101855	-0.12803	0.232885	-0.143734	0.23749	0.108497	0.047093	-0.177715	0.12292	0.117035	0.132926	0.0688051	0.456048	-0.295551	0.150797	-0.352886	0.0841616	-0.254703	-0.0346282	-0.325211	-0.234071	-0.315578	-0.218993	-0.358166	-0.136379	0.228972	0.187214	0.222276	0.0329481	-0.234292	0.167265	0.092263	0.273695	0.309953	-0.278338	-0.405692	0.114501	0.0307282
WZSP009954	AM11	NoDEG	APBB3	Amyloid beta A4 precursor protein-binding family B member 3	NA	0.860902	51.1025	9.56046	0.184767	0.226964	-0.195545	-0.112457	-0.160892	0.125596	-0.132103	0.416061	0.082779	0.216005	-0.241926	0.189434	0.182865	0.0779605	0.285137	0.540016	-0.370614	0.264709	-0.503277	0.0833742	-0.385918	-0.0948622	-0.546445	-0.211771	-0.592777	-0.176611	-0.591493	-0.113296	0.40924	0.254303	0.290613	0.0346093	-0.352972	0.247947	0.193826	0.421281	0.48464	-0.418193	-0.581754	0.168693	0.0239335
WZSP016079	AM11	NoDEG	CTBP1	C-terminal-binding protein 1	NA	0.857076	86.7708	10.3584	-0.0684379	0.0169471	-0.219772	-0.0260509	-0.113078	0.0803667	-0.306939	0.301841	0.287877	0.0424864	-0.0794226	-0.0110704	-0.0089547	0.239031	0.0852261	0.57605	-0.409885	0.107537	-0.409647	0.00456842	-0.285688	-0.0403815	-0.463642	-0.263838	-0.482337	-0.183434	-0.486957	-0.162114	0.248711	0.176063	0.414303	-0.181709	-0.419271	0.0930052	0.144622	0.27552	0.418246	-0.41949	-0.44394	-0.0567975	-0.0332809
WZSP012374	AM11	NoDEG	YPEL3	Protein yippee-like 3	NA	0.849124	100.987	9.50629	-0.0694271	-0.122612	0.0252434	0.0787406	-0.0242298	0.272192	-0.20994	0.115444	0.250255	-0.017267	0.0192324	-0.00792094	-0.00938955	0.216348	0.213866	0.372211	-0.31035	0.116931	-0.41574	0.0807059	-0.231913	-0.067613	-0.474988	-0.185442	-0.368311	-0.128652	-0.447715	-0.0873733	0.101879	0.121681	0.338322	-0.138585	-0.310899	0.0494965	0.0687042	0.184635	0.274579	-0.331057	-0.378396	0.0329282	0.059517
WZSP014387	AM11	NoDEG	SMARCB1	SWI/SNF-related matrix-associated actin-dependent regulator of chromatin subfamily B member 1	NA	0.841261	104.409	9.74442	-0.106076	-0.102752	-0.107817	0.0341658	-0.176375	0.238562	-0.26203	0.113829	0.282849	-0.0578333	-0.0654775	-0.0355983	-0.0308669	0.268174	0.0536342	0.477886	-0.346731	0.0611566	-0.330267	0.0521981	-0.201755	0.0454006	-0.384583	-0.170976	-0.349191	-0.122272	-0.380132	-0.0894402	0.0630109	0.131984	0.357605	-0.123514	-0.267813	0.0156056	-0.0227913	0.141679	0.218926	-0.262275	-0.278932	0.0235272	0.0476035
WZSP016253	AM11	NoDEG	RING1	E3 ubiquitin-protein ligase RING1	NA	0.838746	92.8192	8.97995	-0.058713	0.17275	0.0337008	0.0980937	-0.104762	0.228955	-0.147291	0.0432293	0.337709	-0.202806	-0.0619564	-0.0416807	-0.0292915	0.0530268	0.0924423	0.32394	-0.258138	0.0036	-0.2521	0.125947	-0.141383	0.0427261	-0.282142	-0.0580006	-0.352979	-0.0870338	-0.320879	-0.00949752	0.106906	-0.0108503	0.153414	-0.111975	-0.141673	-0.0254601	0.0322436	0.0913809	0.16058	-0.250364	-0.26987	0.114748	0.127283
WZSP001617	AM11	NoDEG	COPS3	COP9 signalosome complex subunit 3	NA	0.837083	37.7558	8.0161	0.0470371	0.0812379	-0.0526021	0.0763507	-0.105793	0.217624	-0.256557	0.317869	0.117553	0.108681	-0.207772	0.00545289	-0.000316339	-0.194137	0.272828	0.359192	-0.454581	0.135046	-0.521039	0.225983	-0.45309	0.219901	-0.490855	-0.0221432	-0.538724	0.0848654	-0.560688	0.0989643	0.227617	0.0215882	0.180199	-0.16426	-0.345506	0.0947859	0.318898	0.194741	0.301523	-0.425734	-0.516634	0.330288	0.302634
WZSP013236	AM11	NoDEG	MRPL28	39S ribosomal protein L28, mitochondrial	NA	0.828794	102.557	8.58665	-0.0782242	0.00641252	-0.126059	-0.00134225	0.0506774	0.353044	-0.146267	0.206169	0.351878	-0.0811402	0.0130862	0.0150515	0.0250853	0.379074	-0.0353316	0.46689	-0.248748	0.0638761	-0.299053	0.0645092	-0.147316	-0.133653	-0.266118	-0.177815	-0.271975	-0.12162	-0.302517	-0.0875626	0.148026	0.111953	0.279185	-0.105283	-0.291364	0.0750694	0.111314	0.178027	0.255754	-0.222845	-0.288326	-0.0384117	-0.0425322
WZSP008956	AM11	NoDEG	SSU72	RNA polymerase II subunit A C-terminal domain phosphatase SSU72	Lean meat percentage	0.827809	118.328	10.1829	-0.0975313	0.172	0.0400492	0.0174558	0.0334474	0.209994	-0.192638	0.103684	0.227745	-0.165106	0.0501532	-0.0620801	-0.0531067	0.111666	-0.0107232	0.338466	-0.219815	-0.0875549	-0.177579	0.0681614	-0.0797548	0.0183055	-0.195654	-0.184303	-0.128184	-0.165282	-0.17761	-0.104204	0.0893295	-0.0646901	0.00544519	-0.10463	-0.0744763	-0.0090867	0.110116	0.104692	0.187723	-0.251796	-0.234986	-0.0254462	0.0368042
WZSP011992	AM11	NoDEG	CTBP2	C-terminal-binding protein 2	NA	0.827348	44.8136	7.59944	0.0675728	-0.128891	-0.190731	-0.0798131	-0.321691	0.404801	-0.157491	0.191668	0.163732	0.0479161	-0.275957	0.114868	0.12387	0.241125	0.0551559	0.32272	-0.39638	0.129821	-0.464003	0.162731	-0.359499	0.137338	-0.307219	0.0695677	-0.331596	0.0795588	-0.402519	0.109792	0.20142	0.0648054	0.0450614	0.0347867	-0.219552	0.17037	0.288678	0.189336	0.182138	-0.161899	-0.320379	0.315378	0.151748
WZSP013393	AM11	NoDEG	ZNF692	Zinc finger protein 692	NA	0.826901	35.3629	7.20511	0.0415255	0.130958	-0.0419905	-0.0895592	-0.0844446	0.293007	-0.096695	0.379749	0.0791536	0.067663	-0.128022	0.0453705	0.0363628	0.0123812	0.0486015	0.401218	-0.325326	0.11817	-0.424465	0.228581	-0.254168	0.118761	-0.430171	-0.110156	-0.393953	-0.0758445	-0.447996	0.0100104	0.252084	0.0279181	0.0895382	-0.0670133	-0.215579	0.0971596	0.227344	0.209952	0.294483	-0.31213	-0.398542	0.153793	0.115144
WZSP001491	AM11	Down	GEFT	Rho guanine nucleotide exchange factor 25	NA	0.825223	46.7824	8.17237	0.0731391	-0.0527153	-0.28482	-0.146616	-0.33966	0.131686	-0.230766	0.274987	-0.0162733	0.179869	-0.124253	0.126867	0.119044	0.266143	0.238843	0.542476	-0.361001	0.105582	-0.610828	-0.0187353	-0.369382	-0.137452	-0.605109	-0.274977	-0.471988	-0.294281	-0.603138	-0.213496	0.344383	0.118937	0.0773043	-0.0347171	-0.32376	0.246849	0.412248	0.388618	0.49585	-0.415956	-0.538527	0.020283	-0.0848418
WZSP002761	AM12	NoDEG	APCDD1	Protein APCDD1	NA	0.917918	62.4392	8.28638	0.124631	-0.00235779	-0.363118	-0.228341	-0.448478	0.00557537	-0.510064	0.364525	-0.00197319	0.305741	-0.387067	0.141945	0.13416	0.115099	0.210211	0.589802	-0.620287	0.23317	-0.65028	-0.201087	-0.492511	-0.23405	-0.566074	-0.338204	-0.603888	-0.331549	-0.659021	-0.312643	0.461233	0.347484	0.402042	-0.0261293	-0.507618	0.318783	0.298438	0.518054	0.63337	-0.563573	-0.700416	-0.0400349	-0.137935
WZSP016944	AM12	NoDEG	RBPMS2	RNA-binding protein with multiple splicing 2	NA	0.911042	46.909	8.51687	0.0523793	0.00103473	-0.401921	-0.164154	-0.405724	-0.0629755	-0.558408	0.311028	0.078497	0.249064	-0.424414	0.0767344	0.0760396	0.119411	0.208554	0.504461	-0.60932	0.0933242	-0.589737	-0.134914	-0.557195	-0.103668	-0.569716	-0.230753	-0.702661	-0.176043	-0.675432	-0.194766	0.384863	0.3567	0.552155	-0.131607	-0.610658	0.258735	0.274152	0.44465	0.592999	-0.573782	-0.693803	-0.00225338	-0.0642898
WZSP012213	AM12	NoDEG	PPP1R1B	Protein phosphatase 1 regulatory subunit 1B	NA	0.901263	58.8176	7.91191	0.0728877	-0.100465	-0.282154	-0.0166846	-0.199821	-0.0481468	-0.592728	0.468995	0.278377	0.256269	-0.375683	0.108565	0.107175	0.171559	0.0914033	0.494842	-0.634178	0.193678	-0.606743	-0.0268536	-0.564085	-0.0988654	-0.517518	-0.255977	-0.496358	-0.184958	-0.585288	-0.170447	0.388133	0.358097	0.523625	-0.109701	-0.613918	0.290282	0.314612	0.448308	0.563324	-0.510406	-0.642902	-0.015682	-0.0780873
WZSP005628	AM12	NoDEG	NR2F6	Nuclear receptor subfamily 2 group F member 6	NA	0.899145	60.2828	7.49944	-0.0855792	0.0468174	-0.332133	0.092898	-0.279772	-0.0107798	-0.391517	0.167712	0.207103	0.108569	-0.149129	-0.042594	-0.0443647	0.165902	0.156224	0.453652	-0.484016	0.144425	-0.444463	-0.150893	-0.371817	-0.187634	-0.39796	-0.267807	-0.49883	-0.239201	-0.487647	-0.236454	0.259827	0.225205	0.513146	-0.212099	-0.476942	0.0927748	0.112662	0.30369	0.481087	-0.518048	-0.536904	-0.12538	-0.0796769
WZSP002767	AM12	NoDEG	CIDEA	Cell death activator CIDE-A	NA	0.896155	103.937	7.49276	-0.166554	-0.106347	-0.208683	0.0495875	-0.220131	0.107634	-0.544813	0.109948	0.289396	-0.0282965	-0.154886	-0.148901	-0.147166	-0.00543094	0.0684181	0.37249	-0.536624	-0.0850571	-0.433229	0.04152	-0.365235	0.01093	-0.43344	-0.106153	-0.449509	-0.0670554	-0.474291	-0.0492801	0.0898473	0.131308	0.460178	-0.257763	-0.362084	-0.022431	-0.00194253	0.173772	0.337654	-0.504429	-0.468451	-0.0700574	0.0503914
WZSP001757	AM12	NoDEG	CSAD	Cysteine sulfinic acid decarboxylase	NA	0.89547	65.9859	7.80785	-0.00451269	0.0579795	-0.263596	-0.0870268	-0.192102	-0.113859	-0.444242	0.254978	0.241488	0.118803	-0.235208	0.0219355	0.02925	0.104362	0.237022	0.428815	-0.431598	0.13604	-0.443548	-0.070689	-0.43367	-0.063515	-0.512411	-0.145076	-0.519499	-0.0832356	-0.529241	-0.107905	0.201888	0.288385	0.575475	-0.143466	-0.480857	0.116962	0.0415903	0.298796	0.408689	-0.440597	-0.502656	0.0157538	0.013728
WZSP000860	AM12	NoDEG	PEX5	Peroxisomal targeting signal 1 receptor	NA	0.883381	51.5289	6.79075	-0.082467	0.141571	-0.462488	-0.236347	-0.247141	0.0332044	-0.47192	0.325536	-0.0688351	0.203006	-0.0984101	-0.0703004	-0.0905109	0.00950481	0.145844	0.44384	-0.559901	0.0152193	-0.625588	-0.0718461	-0.425838	-0.092197	-0.631431	-0.29294	-0.566049	-0.234356	-0.653765	-0.217139	0.351718	0.138772	0.372574	-0.277201	-0.509246	0.128818	0.337499	0.388988	0.636853	-0.714162	-0.721372	-0.176503	-0.0772215
WZSP015810	AM12	NoDEG	PAQR6	Progestin and adipoQ receptor family member 6	Linolenic acid content	0.863502	38.4245	6.38196	0.0153009	0.00696225	-0.38982	-0.0996459	-0.299448	-0.227551	-0.614392	0.452592	0.225337	0.259961	-0.353227	0.023762	0.0243083	0.0431975	-0.0258736	0.492532	-0.572024	0.113128	-0.441209	-0.176034	-0.441546	-0.225202	-0.34794	-0.255628	-0.464287	-0.267888	-0.457983	-0.250644	0.414195	0.370311	0.59064	-0.155718	-0.565435	0.210146	0.155514	0.431659	0.605971	-0.556651	-0.603458	-0.249287	-0.236783
WZSP004326	AM12	NoDEG	GSTK1	Glutathione S-transferase kappa 1	NA	0.854677	47.7731	6.41197	0.0435281	0.10031	-0.291021	-0.053293	-0.349239	-0.0657924	-0.489209	0.466006	0.275505	0.175636	-0.400767	0.00371383	-0.000624284	-0.179484	0.0448722	0.413297	-0.602223	0.136208	-0.579182	0.141373	-0.600963	0.12199	-0.550336	-0.0146467	-0.58601	-0.112425	-0.619585	0.00300213	0.317646	0.246163	0.487451	-0.179541	-0.518874	0.152037	0.21029	0.333629	0.499779	-0.569312	-0.651269	0.0879666	0.0792848
WZSP005342	AM12	NoDEG	PNPLA7	Patatin-like phospholipase domain-containing protein 7	NA	0.839823	65.7585	5.36426	0.136559	0.0469747	-0.275666	-0.162481	-0.413296	-0.0487459	-0.461789	0.280625	0.0976995	0.200892	-0.305291	0.151268	0.152034	0.093696	0.215502	0.610609	-0.425868	0.248334	-0.46839	-0.319357	-0.313459	-0.324867	-0.38297	-0.348538	-0.469569	-0.438385	-0.481015	-0.394743	0.391451	0.354686	0.439842	0.00148961	-0.438829	0.273659	0.143673	0.457339	0.529917	-0.414638	-0.534569	-0.171094	-0.237836
WZSP014526	AM23	NoDEG	DYNC1I2	Cytoplasmic dynein 1 intermediate chain 2	NA	0.978913	491.772	362.571	0.257612	-0.215165	0.0355507	0.06544	-0.246672	-0.402243	-0.225691	0.268586	-0.308545	0.463501	-0.510205	0.166912	0.14256	-0.302572	0.19872	-0.209924	-0.394655	0.252628	-0.318074	0.0636641	-0.454485	0.102852	-0.179737	0.0316737	-0.24106	0.149489	-0.272236	0.0865355	0.244076	0.167388	0.0470366	0.0843933	-0.23647	0.244209	0.312776	0.173023	0.128282	-0.0891039	-0.224955	0.278434	0.117882
WZSP012426	AM23	NoDEG	GCFC	PAX3- and PAX7-binding protein 1	NA	0.971791	488.691	358.271	0.317302	-0.214795	-0.0538526	0.0141293	-0.173728	-0.368541	-0.265123	0.295417	-0.334854	0.513627	-0.513857	0.238567	0.210893	-0.232685	0.218371	-0.173022	-0.404558	0.250047	-0.334893	0.0371792	-0.462222	0.0705089	-0.19216	-0.0303283	-0.242963	0.12895	-0.283217	0.0470162	0.294492	0.245647	0.0828302	0.124338	-0.311219	0.338394	0.385723	0.254272	0.183827	-0.0906864	-0.268495	0.260982	0.067328
WZSP017690	AM23	NoDEG	CEBPZ	CCAAT/enhancer-binding protein zeta	NA	0.971474	537.058	371.424	0.343126	-0.231801	-0.104089	0.0163012	-0.27652	-0.400052	-0.255403	0.324826	-0.351996	0.574045	-0.545456	0.256989	0.229409	-0.254249	0.237045	-0.162937	-0.381102	0.306107	-0.328944	-0.067505	-0.4527	-0.0116089	-0.130776	-0.057979	-0.239746	0.0182832	-0.2615	-0.0382793	0.363984	0.246828	0.0535192	0.137806	-0.311973	0.36404	0.423219	0.298287	0.241554	-0.101936	-0.286065	0.175219	-0.0255551
WZSP001379	AM23	NoDEG	THOC2	THO complex subunit 2	NA	0.970509	452.526	341.892	0.254944	-0.255569	-0.0717677	0.0792899	-0.297079	-0.34427	-0.289224	0.36011	-0.292577	0.540552	-0.543086	0.166781	0.136811	-0.300588	0.201456	-0.160225	-0.485882	0.304937	-0.451875	0.0478127	-0.553744	0.0763183	-0.25949	0.001025	-0.326841	0.0933062	-0.381817	0.0497579	0.329576	0.201169	0.117841	0.0307038	-0.361674	0.289852	0.421519	0.253565	0.259632	-0.213858	-0.369371	0.233497	0.0826519
WZSP007134	AM23	NoDEG	SMEK2	Serine/threonine-protein phosphatase 4 regulatory subunit 3B	NA	0.966247	437.052	327.045	0.35791	-0.25508	-0.0940571	-0.0474005	-0.328795	-0.373618	-0.324738	0.41952	-0.395396	0.635673	-0.584478	0.289273	0.259873	-0.176526	0.26856	-0.0880212	-0.48165	0.337264	-0.472485	-0.068824	-0.522166	-0.076297	-0.251385	-0.126586	-0.306828	-0.0249273	-0.379571	-0.0797014	0.465971	0.277412	0.0709688	0.138809	-0.384486	0.42248	0.515381	0.391543	0.356131	-0.194061	-0.411682	0.164058	-0.0612649
WZSP013673	AM23	NoDEG	C3ORF63	Protein TASOR	CIE-a*	0.965559	513.446	355.715	0.362072	-0.293545	-0.0738803	-0.0589533	-0.286698	-0.353584	-0.27169	0.374707	-0.337854	0.58117	-0.552684	0.29136	0.269799	-0.172764	0.192694	-0.112429	-0.38278	0.288255	-0.317648	-0.081289	-0.406246	-0.0656596	-0.0830681	-0.0737192	-0.191115	0.00210204	-0.223825	-0.0546074	0.422547	0.243553	-0.0172917	0.183538	-0.283401	0.400937	0.466109	0.331046	0.25679	-0.0681544	-0.268602	0.14933	-0.0866502
WZSP009858	AM23	NoDEG	ZC3H15	Zinc finger CCCH domain-containing protein 15	NA	0.962553	445.09	335.604	0.276263	-0.237297	0.0478233	0.0301818	-0.175733	-0.356173	-0.251762	0.268902	-0.227964	0.440593	-0.49898	0.173573	0.149796	-0.356476	0.18315	-0.271146	-0.408009	0.266662	-0.341942	0.0838478	-0.480792	0.117086	-0.196251	0.0780804	-0.214291	0.146746	-0.275867	0.109823	0.24194	0.174188	0.0371899	0.0829815	-0.263844	0.271872	0.367928	0.189304	0.141326	-0.116339	-0.261378	0.293455	0.137267
WZSP013756	AM23	NoDEG	ST7L	Suppressor of tumorigenicity 7 protein-like	NA	0.961349	412.431	319.322	0.350763	-0.0847844	-0.0450775	-0.0306043	-0.247094	-0.308915	-0.204096	0.318983	-0.417045	0.504257	-0.548969	0.263996	0.237929	-0.257226	0.223724	-0.13414	-0.400099	0.259282	-0.374363	0.0554307	-0.469101	0.0557169	-0.184656	-0.00558239	-0.265679	0.140984	-0.305358	0.0667714	0.344401	0.202102	-0.0152128	0.163871	-0.257933	0.349137	0.423572	0.264747	0.18791	-0.0904495	-0.298608	0.326845	0.094234
WZSP013585	AM23	NoDEG	VPS35	Vacuolar protein sorting-associated protein 35	NA	0.961065	470.272	332.359	0.361243	-0.298705	-0.0564721	-0.0859326	-0.270668	-0.348678	-0.210789	0.285645	-0.328172	0.50464	-0.521853	0.272326	0.248521	-0.260318	0.213546	-0.178323	-0.321786	0.250879	-0.297906	-0.00202575	-0.391407	0.0352809	-0.136282	0.0206354	-0.182709	0.0605326	-0.228522	0.0284646	0.306818	0.206778	-0.0612036	0.207284	-0.179874	0.34409	0.358065	0.259612	0.152299	-0.0145308	-0.193282	0.208942	-0.0118814
WZSP006468	AM23	NoDEG	SERBP1	Plasminogen activator inhibitor 1 RNA-binding protein	NA	0.959729	392.873	308.848	0.284724	-0.253638	0.0442018	0.137274	-0.266627	-0.379512	-0.338393	0.333514	-0.265343	0.530489	-0.547974	0.184737	0.159155	-0.347071	0.299205	-0.146149	-0.487582	0.298988	-0.43443	0.0427929	-0.560122	0.0814808	-0.269569	-0.0237266	-0.329518	0.0830513	-0.379044	0.0351506	0.325854	0.20146	0.102921	0.0398364	-0.366942	0.308682	0.448268	0.258616	0.250607	-0.214556	-0.38061	0.298227	0.132119
WZSP000992	AM23	NoDEG	COPS2	COP9 signalosome complex subunit 2	NA	0.958882	451.564	324.628	0.337728	-0.20935	-0.033996	0.0205924	-0.306243	-0.390561	-0.306848	0.355676	-0.277681	0.526464	-0.605736	0.242698	0.222123	-0.296708	0.127827	-0.142188	-0.433723	0.262799	-0.307896	-0.0254999	-0.468572	-0.0294649	-0.0577631	-0.0127646	-0.188946	0.0239447	-0.211692	-0.00500771	0.372299	0.242363	0.0200081	0.162541	-0.260357	0.354069	0.383743	0.288935	0.228976	-0.105247	-0.286488	0.182308	-0.0257882
WZSP008263	AM23	NoDEG	SUPT16H	FACT complex subunit SPT16	NA	0.957887	489.43	336.305	0.28363	-0.228192	-0.0717636	-0.0788226	-0.285409	-0.333179	-0.163522	0.266033	-0.387117	0.494614	-0.452991	0.214577	0.188213	-0.188775	0.196704	-0.197949	-0.341205	0.255752	-0.346916	-0.0442067	-0.385481	-0.0632476	-0.16176	-0.0408245	-0.207422	0.00987559	-0.264913	-0.0268791	0.336739	0.139829	-0.0902293	0.130283	-0.205335	0.308917	0.433975	0.253199	0.212285	-0.0920556	-0.247564	0.147151	-0.0363059
WZSP012308	AM23	NoDEG	SFRS18	Arginine/serine-rich protein PNISR	NA	0.956583	413.54	313.064	0.366373	-0.204631	-0.0468041	-6.34815e-05	-0.320774	-0.50664	-0.284928	0.38567	-0.388526	0.611065	-0.587049	0.27742	0.24917	-0.272682	0.323383	-0.100684	-0.398688	0.336712	-0.423112	-0.0254416	-0.55429	0.00162224	-0.289068	-0.0605464	-0.297433	0.0259255	-0.367733	-0.0221645	0.347238	0.288938	0.112716	0.155328	-0.324691	0.368751	0.369837	0.323667	0.266097	-0.140721	-0.343168	0.233508	0.0158999
WZSP003215	AM23	NoDEG	FXR1	Fragile X mental retardation syndrome-related protein 1	NA	0.95621	489.591	345.54	0.318152	-0.21351	-0.148388	-0.00180078	-0.300948	-0.398776	-0.391581	0.40836	-0.280056	0.571416	-0.601773	0.209582	0.182908	-0.371573	0.142579	-0.12237	-0.489566	0.257808	-0.387141	-0.0047956	-0.538301	0.0451623	-0.164559	0.00299275	-0.270087	0.0568804	-0.306146	0.0196239	0.375598	0.269939	0.133313	0.0814176	-0.374055	0.352683	0.421778	0.310053	0.293165	-0.206186	-0.376138	0.17844	0.00853261
WZSP004172	AM23	NoDEG	KRIT1	Krev interaction trapped protein 1	NA	0.955793	470.274	334.219	0.291694	-0.109881	0.0424043	-0.0165237	-0.21092	-0.343043	-0.0868831	0.255553	-0.348869	0.395212	-0.460417	0.198546	0.177933	-0.296232	0.13267	-0.231234	-0.247144	0.225619	-0.225894	0.0570773	-0.310973	0.0799862	-0.0618316	0.068586	-0.145657	0.152401	-0.16383	0.0991278	0.256148	0.0923345	-0.123675	0.156072	-0.0946975	0.232106	0.301806	0.139685	0.054824	0.0274517	-0.113661	0.255769	0.0707533
WZSP013540	AM23	NoDEG	PSIP1	PC4 and SFRS1-interacting protein	NA	0.955778	421.603	313.067	0.29706	-0.325433	-0.0722235	0.00836244	-0.2927	-0.460752	-0.402067	0.415441	-0.275647	0.5817	-0.568275	0.220739	0.197242	-0.227314	0.199906	-0.0456372	-0.488252	0.247337	-0.401416	-0.0502648	-0.528619	-0.0238079	-0.214057	-0.107843	-0.279888	-0.0111894	-0.330197	-0.061484	0.396575	0.261064	0.0935189	0.0853109	-0.367534	0.368414	0.460845	0.338203	0.325761	-0.201363	-0.363293	0.124166	-0.0525185
WZSP009947	AM23	NoDEG	IGIP	IgA-inducing protein homolog	NA	0.954628	390.427	306.399	0.336431	-0.149117	0.0597483	0.0387151	-0.188991	-0.367999	-0.191293	0.342498	-0.249597	0.480515	-0.499606	0.22954	0.204978	-0.356138	0.27214	-0.245793	-0.36488	0.338624	-0.390965	0.143441	-0.501909	0.165619	-0.277915	0.103925	-0.253612	0.17406	-0.334616	0.149523	0.286413	0.185402	0.0535241	0.105402	-0.293822	0.297469	0.39473	0.216948	0.155916	-0.107301	-0.29425	0.387346	0.184681
WZSP012066	AM23	NoDEG	GPBP1	Vasculin	Loin muscle area	0.95186	442.635	318.029	0.429672	-0.241894	-0.0237355	-0.00992244	-0.329635	-0.438347	-0.237465	0.275207	-0.439417	0.591243	-0.531749	0.342542	0.314934	-0.235991	0.339416	-0.175002	-0.311659	0.328476	-0.334636	-0.0966101	-0.423377	-0.0369302	-0.147508	-0.0805165	-0.137176	-0.0453865	-0.228209	-0.0792009	0.360222	0.249839	-0.0677623	0.248276	-0.228179	0.423955	0.441987	0.330184	0.210015	-0.0267427	-0.248953	0.216337	-0.0434436
WZSP011633	AM23	NoDEG	CROP	Luc7-like protein 3	NA	0.949508	352.787	280.962	0.391359	-0.236857	-0.067583	0.0794412	-0.243639	-0.381472	-0.275995	0.46265	-0.292825	0.630126	-0.595163	0.32461	0.298027	-0.159239	0.336584	-0.0121526	-0.433923	0.431034	-0.478068	-0.0484605	-0.554862	-0.0499295	-0.272198	-0.141243	-0.349249	-0.00150746	-0.404626	-0.0699358	0.441665	0.300597	0.125258	0.147171	-0.415115	0.430566	0.496187	0.378874	0.318232	-0.137841	-0.382455	0.241378	-0.00686032
WZSP012573	AM23	NoDEG	EXOC1	Exocyst complex component 1	NA	0.949077	444.749	314.011	0.204669	-0.169679	-0.109578	-0.0929112	-0.337872	-0.368293	-0.326545	0.351367	-0.320096	0.46072	-0.53825	0.103229	0.0797319	-0.367073	0.0273178	-0.152014	-0.483635	0.134363	-0.373564	0.0753698	-0.497997	0.0998268	-0.193136	0.0800998	-0.272541	0.137841	-0.310256	0.104529	0.307777	0.154654	0.0404929	0.0249037	-0.267179	0.237824	0.369069	0.211704	0.240322	-0.231083	-0.337708	0.18842	0.0638799
WZSP003224	AM23	NoDEG	MFN1	Mitofusin-1	NA	0.948355	439.106	308.371	0.246388	-0.253383	-0.0374675	-0.0314498	-0.284642	-0.314879	-0.225157	0.315495	-0.303574	0.487759	-0.482844	0.160619	0.136063	-0.283168	0.170596	-0.272137	-0.410886	0.17617	-0.336253	0.109315	-0.451931	0.0825993	-0.167312	0.071946	-0.19402	0.104726	-0.257107	0.101347	0.30849	0.0974318	-0.082472	0.0883294	-0.18764	0.251554	0.396599	0.217696	0.196114	-0.141639	-0.274696	0.203564	0.0483429
WZSP020145	AM23	NoDEG	SARNP	SAP domain-containing ribonucleoprotein	NA	0.946872	428.491	310.909	0.204889	-0.270243	0.0745926	0.113887	-0.150504	-0.363962	-0.253996	0.216613	-0.203354	0.417589	-0.477925	0.120076	0.102969	-0.290444	0.229615	-0.2615	-0.410697	0.221089	-0.288802	0.0861773	-0.473718	0.138064	-0.16878	0.075425	-0.250296	0.23748	-0.261223	0.141755	0.188201	0.13599	0.0722721	0.0274409	-0.266294	0.20767	0.328311	0.123954	0.0923075	-0.0996713	-0.217522	0.336073	0.197505
WZSP009751	AM23	NoDEG	ERGIC2	Endoplasmic reticulum-Golgi intermediate compartment protein 2	NA	0.945848	475.533	321.202	0.218086	-0.184216	0.0334439	0.00808572	-0.290119	-0.501074	-0.227653	0.229934	-0.382353	0.444792	-0.457763	0.131912	0.110678	-0.295597	0.188644	-0.224716	-0.310003	0.189271	-0.293262	-0.0577185	-0.40801	0.0190103	-0.158735	-0.0073024	-0.209946	0.0633975	-0.244084	8.24462e-07	0.253784	0.11722	-0.0190286	0.0424345	-0.227216	0.229981	0.380101	0.167448	0.167217	-0.114563	-0.222408	0.158476	0.0311313
WZSP001389	AM23	NoDEG	HNRNPH3	Heterogeneous nuclear ribonucleoprotein H3	NA	0.94497	387.23	287.812	0.294819	-0.0883918	0.00163754	0.0655713	-0.275699	-0.366956	-0.176329	0.217581	-0.394505	0.449882	-0.495817	0.19293	0.166333	-0.339889	0.213773	-0.207523	-0.363273	0.209256	-0.287978	0.0707205	-0.424247	0.11868	-0.143064	0.0395936	-0.245696	0.14924	-0.251494	0.0918213	0.280527	0.168786	0.000801462	0.117327	-0.208339	0.266589	0.325915	0.196067	0.1444	-0.106735	-0.255571	0.308809	0.12389
WZSP005122	AM23	NoDEG	TRM1L	TRMT1-like protein	Arachidonic acid content	0.943782	430.428	306.136	0.372056	-0.279702	-0.128283	-0.0130397	-0.27069	-0.36158	-0.311914	0.353956	-0.362849	0.614184	-0.550201	0.303663	0.277481	-0.175822	0.287999	-0.0972837	-0.411228	0.322635	-0.431946	-0.0453041	-0.530637	-0.0558609	-0.223168	-0.0568296	-0.23741	0.0550925	-0.328046	-0.0172305	0.355969	0.301181	0.0945592	0.165279	-0.368346	0.421159	0.460832	0.339202	0.264793	-0.11054	-0.341806	0.238277	-0.00453817
WZSP005181	AM23	NoDEG	RFWD2	E3 ubiquitin-protein ligase RFWD2	NA	0.942468	420.919	302.709	0.357322	-0.251139	0.0173212	-0.118204	-0.234372	-0.339368	-0.175299	0.319386	-0.444462	0.552025	-0.428036	0.276574	0.250674	-0.226368	0.252237	-0.158168	-0.301571	0.302926	-0.328455	-0.0618421	-0.353069	-0.0356005	-0.146194	-0.052227	-0.14427	0.0305316	-0.228207	-0.0298552	0.377222	0.183479	-0.101249	0.18156	-0.220215	0.369825	0.470976	0.292719	0.21918	-0.0701171	-0.252383	0.194206	-0.0265515
WZSP006536	AM23	NoDEG	SAFB	Scaffold attachment factor B1	NA	0.942131	428.212	306.484	0.368231	-0.295433	-0.0549045	0.0919564	-0.189141	-0.373113	-0.217617	0.379988	-0.254476	0.602672	-0.523422	0.314526	0.292087	-0.0978703	0.247064	-0.0960242	-0.359521	0.396629	-0.328526	-0.0486349	-0.468375	-0.0428226	-0.127374	-0.0772732	-0.222071	0.050296	-0.253361	-0.027716	0.383415	0.330271	0.153123	0.160552	-0.398955	0.416457	0.436309	0.324867	0.247762	-0.0566739	-0.282885	0.229483	-0.022939
WZSP000345	AM23	NoDEG	CUL5	Cullin-5	NA	0.941894	505.929	328.198	0.27144	-0.14723	-0.0444632	-0.0390222	-0.307575	-0.433047	-0.206998	0.301277	-0.403926	0.521432	-0.487659	0.175379	0.148663	-0.320311	0.153286	-0.194972	-0.34647	0.284289	-0.29116	-0.0519814	-0.391644	0.00494772	-0.127267	-0.0021128	-0.205617	0.062594	-0.232263	0.00361785	0.311337	0.198953	0.058793	0.0953124	-0.245316	0.265431	0.312092	0.220817	0.201035	-0.123273	-0.252504	0.165998	0.010765
WZSP019019	AM23	NoDEG	ORC5L	Origin recognition complex subunit 5	NA	0.940292	463.495	315.623	0.236	-0.19003	-0.104096	-0.0972816	-0.355547	-0.427302	-0.269956	0.346524	-0.405718	0.514421	-0.511021	0.147247	0.122693	-0.306687	0.136216	-0.195251	-0.384263	0.216985	-0.397443	-0.0403042	-0.481967	0.0100671	-0.188476	0.0281571	-0.218419	0.0645141	-0.296851	0.0196126	0.318571	0.124006	-0.0299711	0.0510725	-0.255888	0.265492	0.438646	0.226567	0.23838	-0.170026	-0.302461	0.132874	-0.00376731
WZSP008639	AM23	NoDEG	PSMC6	26S protease regulatory subunit 10B	NA	0.940088	488.082	327.817	0.264554	-0.108005	-0.0899124	0.00883559	-0.185097	-0.366785	-0.254574	0.344787	-0.34725	0.500901	-0.492742	0.146475	0.116953	-0.435658	0.12434	-0.187249	-0.380944	0.20419	-0.271485	0.0892318	-0.437499	0.141238	-0.122926	0.0659348	-0.216189	0.184309	-0.227475	0.120419	0.249243	0.190403	0.101346	0.0619363	-0.254113	0.23544	0.27318	0.180994	0.155328	-0.132565	-0.255322	0.233637	0.10878
WZSP017742	AM23	NoDEG	USO1	General vesicular transport factor p115	Loin muscle area	0.939342	425.328	297.432	0.299901	-0.1933	-0.0592074	-0.0730819	-0.269764	-0.334053	-0.217943	0.285246	-0.361287	0.454646	-0.545439	0.224016	0.200703	-0.22697	0.156228	-0.271285	-0.347332	0.141594	-0.294709	0.0745884	-0.401117	0.0787291	-0.120345	0.0460199	-0.166794	0.117057	-0.216292	0.0841504	0.291892	0.123699	-0.112102	0.172143	-0.134688	0.281807	0.350218	0.217017	0.128169	-0.0228586	-0.188827	0.193229	0.00433897
WZSP019473	AM23	NoDEG	CNOT7	CCR4-NOT transcription complex subunit 7	NA	0.939324	492.756	326.777	0.233907	-0.225107	0.0139976	0.121201	-0.164196	-0.373817	-0.24481	0.271716	-0.303496	0.481551	-0.467274	0.136083	0.1082	-0.351982	0.18598	-0.286688	-0.358151	0.189035	-0.201259	0.0520595	-0.378476	0.141989	-0.0561724	0.00607406	-0.172987	0.123402	-0.163327	0.0637554	0.241168	0.131903	0.0408839	0.0450644	-0.231641	0.216299	0.312821	0.155736	0.122568	-0.0793612	-0.186502	0.177157	0.0723539
WZSP004037	AM23	NoDEG	CLK4	Dual specificity protein kinase CLK4	Firmness,pH 48 hr post-mortem (loin),Off-Flavor Score,Water holding capacity	0.939278	365.562	278.769	0.358583	-0.232036	-0.00294886	-0.0207368	-0.205986	-0.260805	-0.174994	0.326887	-0.300836	0.509306	-0.483456	0.271295	0.250075	-0.245978	0.303041	-0.128229	-0.36842	0.340213	-0.357647	0.0288959	-0.405082	0.035395	-0.169057	0.0105536	-0.263619	0.140584	-0.293417	0.0636028	0.372365	0.177341	-0.0344197	0.159445	-0.250093	0.342007	0.435065	0.267976	0.180171	-0.066519	-0.262625	0.320877	0.0839288
WZSP004861	AM23	NoDEG	NOL8	Nucleolar protein 8	NA	0.93894	400.793	294.318	0.433494	-0.234418	-0.072502	-0.0154302	-0.31765	-0.476774	-0.27552	0.328559	-0.358456	0.569037	-0.592295	0.38165	0.359095	-0.0676338	0.257134	-0.037839	-0.353515	0.360262	-0.372101	-0.134033	-0.440558	-0.151787	-0.157408	-0.151528	-0.189374	-0.0603827	-0.266335	-0.123865	0.396673	0.34769	0.0546008	0.271783	-0.297871	0.464619	0.399751	0.371725	0.235594	0.00522211	-0.244009	0.167305	-0.123521
WZSP012621	AM23	NoDEG	MPHOSPH10	U3 small nucleolar ribonucleoprotein protein MPP10	NA	0.93883	411.351	300.381	0.18712	-0.180522	0.136937	0.151473	-0.140143	-0.383784	-0.2061	0.226789	-0.189809	0.373482	-0.462542	0.092579	0.0756943	-0.340478	0.153604	-0.294762	-0.377167	0.195125	-0.228302	0.139918	-0.438769	0.181748	-0.116893	0.107095	-0.201719	0.236445	-0.20314	0.171597	0.172859	0.103332	0.0473174	0.0185981	-0.219066	0.165417	0.28512	0.0825662	0.0616523	-0.0872984	-0.186082	0.334298	0.213325
WZSP009829	AM23	NoDEG	COPB2	Coatomer subunit beta'	NA	0.938451	425.624	291.38	0.268868	-0.145336	-0.0825619	-0.0944242	-0.210385	-0.400333	-0.236417	0.386783	-0.418381	0.527416	-0.468311	0.199425	0.17072	-0.20747	0.141842	-0.136098	-0.367821	0.164105	-0.317104	0.0237177	-0.39413	-0.00836126	-0.177173	-0.0738382	-0.234176	0.059469	-0.268386	0.00153364	0.369815	0.185833	0.0167987	0.0943718	-0.25875	0.298537	0.385197	0.277472	0.261625	-0.145838	-0.289127	0.0980091	-0.0566767
WZSP017195	AM23	NoDEG	TOMM70A	Mitochondrial import receptor subunit TOM70	NA	0.938124	519.835	332.58	0.211425	-0.0986966	-0.0349228	-0.0558399	-0.202271	-0.453483	-0.289851	0.277402	-0.381114	0.448905	-0.453204	0.0901756	0.0630792	-0.465736	0.127169	-0.247215	-0.365943	0.115434	-0.26292	0.0405392	-0.413694	0.0886304	-0.15344	0.0463753	-0.197315	0.12998	-0.225701	0.0772284	0.223375	0.122198	0.0182903	0.0264032	-0.199693	0.194001	0.290682	0.159022	0.166839	-0.176961	-0.255997	0.160868	0.079807
WZSP017564	AM23	NoDEG	TOP1	DNA topoisomerase 1	NA	0.937985	393.05	293.535	0.315199	-0.204744	0.106815	0.059755	-0.250898	-0.392428	-0.226065	0.22681	-0.284754	0.42465	-0.495167	0.22732	0.206629	-0.279691	0.184025	-0.268486	-0.340445	0.277009	-0.329641	0.061704	-0.44381	0.0596281	-0.146338	0.0748794	-0.0968382	0.112574	-0.210007	0.0889599	0.221949	0.176912	-0.0219781	0.153459	-0.21268	0.298663	0.360946	0.176344	0.0839543	-0.0130065	-0.193509	0.311219	0.107208
WZSP015666	AM23	NoDEG	EIF3A	Eukaryotic translation initiation factor 3 subunit A	Backfat weight,Estimated carcass lean content,Average backfat thickness,Carcass length	0.935375	469.914	303.085	0.212086	-0.224175	-0.187625	-0.0034392	-0.265158	-0.374773	-0.329726	0.34829	-0.270377	0.492038	-0.511641	0.137208	0.112605	-0.249387	0.0366264	-0.158609	-0.435281	0.173161	-0.365837	-0.0210214	-0.492272	-0.022078	-0.131134	-0.00694433	-0.223338	0.0468813	-0.269527	0.00682211	0.321462	0.186223	0.0685345	0.0204361	-0.333766	0.288312	0.438812	0.246394	0.27104	-0.193406	-0.322588	0.0761902	-0.0449943
WZSP014540	AM23	NoDEG	SSB	Lupus La protein homolog	NA	0.935211	510.508	332.877	0.237513	-0.24751	-0.0763443	0.0300217	-0.122849	-0.446551	-0.368402	0.341017	-0.259875	0.513479	-0.449492	0.146948	0.121015	-0.319588	0.149978	-0.19744	-0.40362	0.189958	-0.314662	-0.000900213	-0.470309	0.0434863	-0.166016	-0.0259111	-0.184063	0.0878974	-0.244374	0.0211235	0.274078	0.209046	0.119124	0.011761	-0.360482	0.289866	0.418059	0.233063	0.236156	-0.179653	-0.299758	0.130111	0.0233862
WZSP015526	AM23	NoDEG	MYNN	Myoneurin	NA	0.934944	357.466	273.172	0.278316	-0.277782	-0.0918307	-0.0853795	-0.393054	-0.351696	-0.335236	0.353819	-0.310168	0.527677	-0.557802	0.184761	0.160192	-0.304663	0.145373	-0.0659676	-0.524363	0.23182	-0.42751	0.0377048	-0.539558	0.0582633	-0.24627	0.0216505	-0.304688	0.0625975	-0.359671	0.0431478	0.357006	0.230203	0.0581233	0.0918247	-0.306953	0.325889	0.409637	0.294343	0.288023	-0.230398	-0.379885	0.229456	0.0454106
WZSP011351	AM23	NoDEG	ZNF638	Zinc finger protein 638	NA	0.934795	451.973	308.4	0.282365	-0.26044	-0.141459	-0.0126312	-0.292348	-0.417145	-0.327013	0.406542	-0.347205	0.602321	-0.516608	0.222095	0.192451	-0.156991	0.183874	-0.0378055	-0.449475	0.339979	-0.416228	-0.182403	-0.444259	-0.180961	-0.179157	-0.212361	-0.295361	-0.119404	-0.331773	-0.18405	0.453624	0.261849	0.117538	0.0636359	-0.403518	0.374321	0.487553	0.363839	0.375899	-0.207614	-0.369774	-0.00176785	-0.156671
WZSP017034	AM23	NoDEG	STRN3	Striatin-3	NA	0.933675	529.224	325.739	0.195674	-0.176624	0.0401863	0.0536349	-0.163037	-0.381311	-0.154997	0.151905	-0.313527	0.375956	-0.393981	0.0951486	0.0736593	-0.369932	0.13497	-0.365192	-0.262346	0.109845	-0.1569	0.12853	-0.357113	0.172093	-0.0604928	0.152733	-0.0745933	0.232522	-0.108493	0.183393	0.0938199	0.0649631	-0.0587571	0.071116	-0.0939415	0.143741	0.220196	0.0440329	-0.00751144	-0.00690354	-0.0901957	0.274993	0.163845
WZSP003625	AM23	NoDEG	OCIAD1	OCIA domain-containing protein 1	Reflectance value	0.933659	417.148	295.99	0.365196	-0.101419	-0.0390244	-0.108597	-0.291861	-0.357848	-0.237319	0.377346	-0.333278	0.472704	-0.606417	0.249431	0.230008	-0.391327	0.0543978	-0.19995	-0.32101	0.185329	-0.2528	0.057248	-0.412122	0.0881232	-0.0330639	0.105433	-0.113316	0.0949565	-0.153077	0.0926308	0.319028	0.179616	-0.0982136	0.213338	-0.136308	0.320067	0.335554	0.232644	0.139147	-0.022658	-0.206473	0.2226	0.00928939
WZSP002774	AM23	Down	PTPN2	Tyrosine-protein phosphatase non-receptor type 2	NA	0.932742	354.175	275.061	0.448895	-0.249077	-0.21126	-0.153986	-0.304315	-0.305885	-0.391124	0.503932	-0.296532	0.639335	-0.670908	0.369294	0.345547	-0.19432	0.228938	-0.00223553	-0.498111	0.313813	-0.481167	-0.0499442	-0.558924	-0.0202266	-0.238932	-0.082957	-0.338202	-0.0160154	-0.391655	-0.0537719	0.52877	0.339856	0.063598	0.20066	-0.431579	0.521272	0.598407	0.467105	0.391684	-0.176101	-0.44624	0.204281	-0.0781794
WZSP019429	AM23	NoDEG	CCT2	T-complex protein 1 subunit beta	NA	0.931905	353.748	270.824	0.187824	-0.286307	0.0723487	0.176918	-0.159656	-0.261544	-0.281961	0.270186	-0.148134	0.399246	-0.475864	0.0777724	0.0530212	-0.422982	0.156743	-0.279543	-0.479671	0.20191	-0.324168	0.152447	-0.470814	0.179831	-0.137082	0.0897848	-0.250419	0.183499	-0.265708	0.150651	0.242718	0.0840367	0.0294384	-0.0129997	-0.243144	0.180497	0.345051	0.140401	0.140255	-0.184072	-0.27548	0.254102	0.169277
WZSP010610	AM23	NoDEG	SUV420H1	Histone-lysine N-methyltransferase SUV420H1	NA	0.931222	368.027	274.157	0.262114	-0.254819	0.0327325	0.0432652	-0.33641	-0.314978	-0.212155	0.239837	-0.353932	0.466142	-0.507179	0.197558	0.176579	-0.180872	0.266323	-0.217971	-0.406825	0.300307	-0.416108	-0.0152374	-0.44669	-0.00869381	-0.185355	-0.00427139	-0.227271	0.102831	-0.306702	0.0296107	0.311104	0.102094	-0.0755375	0.108793	-0.212555	0.273369	0.427102	0.209367	0.157015	-0.0827761	-0.250292	0.261198	0.0687134
WZSP018053	AM23	NoDEG	HNRNPU	Heterogeneous nuclear ribonucleoprotein U	NA	0.930609	342.362	258.618	0.296177	-0.295912	-0.0382008	0.118894	-0.217037	-0.302365	-0.269166	0.347169	-0.34123	0.586096	-0.476198	0.243194	0.211242	-0.128551	0.326579	-0.0751439	-0.454495	0.346271	-0.445886	-0.0327952	-0.469215	-0.0537213	-0.261433	-0.167181	-0.34573	0.0187832	-0.387504	-0.0671041	0.407519	0.250687	0.140395	0.0653384	-0.413524	0.36162	0.474936	0.330296	0.310714	-0.186615	-0.376447	0.182783	-0.0025672
WZSP019444	AM23	NoDEG	TBC1D15	TBC1 domain family member 15	NA	0.930033	427.103	299.367	0.396795	-0.0811916	-0.0968462	-0.0972774	-0.285167	-0.293366	-0.166994	0.297408	-0.490608	0.533665	-0.555964	0.32413	0.296471	-0.177242	0.139395	-0.136374	-0.304363	0.241211	-0.260044	-0.0908424	-0.330538	-0.0586727	-0.039403	-0.109295	-0.171111	-0.0324938	-0.180568	-0.0834328	0.412539	0.245351	-0.0841106	0.250702	-0.206087	0.413183	0.427574	0.326782	0.226863	-0.026794	-0.245882	0.159664	-0.0941701
WZSP000334	AM23	NoDEG	RDX	Radixin	NA	0.929607	509.979	309.682	0.281678	-0.218849	0.0131805	0.0519372	-0.243861	-0.469295	-0.18419	0.282049	-0.280827	0.47029	-0.458858	0.182377	0.160232	-0.33938	0.149208	-0.273655	-0.246542	0.218943	-0.204658	0.0437649	-0.363018	0.0599497	-0.0705149	0.0871283	-0.0930818	0.0948807	-0.137375	0.0811493	0.229982	0.170099	0.0103059	0.129708	-0.152522	0.229843	0.226557	0.165411	0.104611	-0.0222918	-0.144443	0.163039	0.00871594
WZSP000133	AM23	NoDEG	ZNF208	Zinc finger protein 850	NA	0.929601	336.213	266.547	0.419223	-0.016505	-0.0256378	-0.0737975	-0.244561	-0.498913	-0.248689	0.372547	-0.459944	0.543148	-0.576371	0.337606	0.312786	-0.211256	0.289213	-0.0305534	-0.360283	0.338471	-0.409006	-0.105698	-0.469228	-0.0731511	-0.236165	-0.15942	-0.266434	-0.00421688	-0.334381	-0.0972492	0.419493	0.271135	-0.00968064	0.221749	-0.280715	0.427524	0.452466	0.361405	0.267416	-0.0968602	-0.324945	0.236779	-0.0207542
WZSP009862	AM23	Down	RAD50	DNA repair protein RAD50	NA	0.92947	453.874	301.389	0.429485	-0.166807	-0.0561105	-0.145064	-0.316704	-0.448697	-0.192334	0.305783	-0.414222	0.529576	-0.582961	0.327644	0.308622	-0.301917	0.190786	-0.196868	-0.243813	0.276522	-0.23667	-0.0316282	-0.390451	0.0312203	-0.0470846	0.089669	-0.0686792	0.11369	-0.13332	0.063006	0.280142	0.253335	-0.0638163	0.302412	-0.119236	0.363196	0.266153	0.247272	0.0857498	0.0808022	-0.1312	0.257995	-0.0108091
WZSP007939	AM23	NoDEG	RSRC2	Arginine/serine-rich coiled-coil protein 2	NA	0.929403	379.708	276.492	0.305519	-0.248683	0.131637	0.127402	-0.151187	-0.344702	-0.174353	0.277456	-0.259561	0.457755	-0.458523	0.240326	0.224519	-0.17602	0.24372	-0.223305	-0.292015	0.303705	-0.286867	0.00291907	-0.386419	-0.029218	-0.0666387	-0.00955001	-0.106479	0.107482	-0.173586	0.0354849	0.288195	0.135767	-0.0720195	0.145849	-0.206961	0.301911	0.413967	0.194158	0.107095	0.0122035	-0.172072	0.260354	0.0507979
WZSP011287	AM23	NoDEG	YTHDC1	YTH domain-containing protein 1	NA	0.92924	423.556	286.14	0.393392	-0.240847	-0.0963601	0.0173932	-0.254051	-0.338376	-0.122283	0.382067	-0.358808	0.60508	-0.509983	0.341473	0.318554	-0.0814132	0.207779	-0.104542	-0.24653	0.423676	-0.313605	-0.116128	-0.385741	-0.0911916	-0.0674334	-0.0822715	-0.123796	-0.00745713	-0.191081	-0.0730935	0.384017	0.262386	-0.011955	0.2307	-0.268288	0.412172	0.435785	0.310185	0.207558	0.0290718	-0.205257	0.186616	-0.0850701
WZSP004446	AM23	NoDEG	ZZZ3	ZZ-type zinc finger-containing protein 3	NA	0.929236	446.155	300.189	0.463468	-0.168942	-0.0841127	-0.0910033	-0.221468	-0.387002	-0.191595	0.360423	-0.322285	0.579383	-0.551722	0.392413	0.373223	-0.134297	0.227688	-0.109413	-0.294095	0.368638	-0.267575	-0.109675	-0.362581	-0.140495	-0.0555038	-0.0806822	-0.143924	-0.0199407	-0.177539	-0.0747152	0.442665	0.329597	-0.00151614	0.299546	-0.255423	0.46703	0.402666	0.379042	0.239013	0.00859416	-0.238806	0.191906	-0.113636
WZSP002050	AM23	NoDEG	ST13	Hsc70-interacting protein	NA	0.928627	369.9	274.069	0.307381	-0.198936	-0.0382594	-0.0986194	-0.242346	-0.458832	-0.385346	0.360057	-0.221611	0.494201	-0.572844	0.198339	0.180039	-0.372659	0.190992	-0.168491	-0.487101	0.201118	-0.387319	0.0425676	-0.566413	0.0172953	-0.235613	0.0564825	-0.272568	0.0929743	-0.328177	0.0685987	0.336707	0.240427	0.0747087	0.0981118	-0.316023	0.334196	0.403323	0.296904	0.272227	-0.22124	-0.380597	0.227149	0.052032
WZSP006054	AM23	NoDEG	RMP	Unconventional prefoldin RPB5 interactor	Abdominal fat weight,External fat on ham,Shoulder external fat weight,backfat above muscle dorsi,Average backfat thickness	0.928498	377.999	274.119	0.239914	-0.148893	-0.212973	0.0214157	-0.312455	-0.37925	-0.317593	0.371365	-0.264911	0.507169	-0.60275	0.151275	0.12847	-0.296509	0.131567	-0.106113	-0.48922	0.143023	-0.362041	0.109097	-0.586145	0.146705	-0.206782	0.0578979	-0.355238	0.162422	-0.342405	0.116448	0.30091	0.202685	0.112591	0.0443996	-0.318333	0.269968	0.360017	0.239976	0.244221	-0.20388	-0.349083	0.2514	0.0924881
WZSP001160	AM23	NoDEG	NRD1	Nardilysin	NA	0.927388	412.554	287.016	0.334157	-0.170872	0.163768	0.082359	-0.131102	-0.361748	-0.0291491	0.21728	-0.312315	0.44324	-0.436332	0.258216	0.240233	-0.214746	0.300919	-0.344001	-0.175581	0.278861	-0.183388	0.0931237	-0.336278	0.0648878	-0.0798326	0.0728051	-0.0776457	0.155144	-0.125741	0.113992	0.206707	0.116117	-0.121146	0.216509	-0.077098	0.254478	0.271057	0.143075	0.0132694	0.0946935	-0.0858775	0.336032	0.109131
WZSP014362	AM23	NoDEG	ARL13B	ADP-ribosylation factor-like protein 13B	NA	0.926455	332.974	263.006	0.349385	-0.187185	0.0672098	0.0390433	-0.282535	-0.336943	-0.217059	0.3124	-0.390773	0.510184	-0.526969	0.292266	0.26743	-0.12894	0.261764	-0.147806	-0.382231	0.387961	-0.452791	-0.0458024	-0.444578	-0.0380564	-0.222748	-0.0902834	-0.207177	0.040568	-0.32413	-0.0350612	0.370968	0.206593	-0.0116301	0.167159	-0.295651	0.374391	0.478318	0.285329	0.202086	-0.0610496	-0.286432	0.274262	0.0324622
WZSP009969	AM23	Down	TAF7	Transcription initiation factor TFIID subunit 7	NA	0.926406	374.062	276.235	0.370869	-0.27976	-0.0746141	0.0115182	-0.393123	-0.405133	-0.443466	0.409538	-0.36218	0.626524	-0.664385	0.279762	0.252717	-0.286481	0.256044	-0.0358462	-0.500898	0.342169	-0.449388	-0.0852609	-0.520831	0.00997986	-0.229287	-0.087954	-0.324003	0.0242781	-0.370809	-0.0534374	0.41135	0.345305	0.214723	0.129055	-0.426072	0.403196	0.402544	0.354382	0.298371	-0.162654	-0.378376	0.205552	-0.0112245
WZSP015702	AM23	NoDEG	PSMD6	26S proteasome non-ATPase regulatory subunit 6	NA	0.926174	315.643	251.839	0.438699	-0.155907	-0.171035	-0.0583959	-0.423175	-0.412706	-0.317004	0.506074	-0.295612	0.634646	-0.642287	0.330631	0.304225	-0.323907	0.244746	0.0345904	-0.468952	0.415653	-0.50802	0.0316418	-0.620476	0.0670232	-0.3079	0.0184574	-0.319296	0.0139636	-0.415041	0.0226598	0.426734	0.337281	0.134243	0.179337	-0.402895	0.446114	0.46588	0.384813	0.322636	-0.169588	-0.420651	0.326275	0.0494415
WZSP017766	AM23	NoDEG	ANKRD17	Ankyrin repeat domain-containing protein 17	NA	0.925191	383.716	278.515	0.352991	-0.317701	-0.0811816	-0.000918151	-0.28664	-0.304624	-0.224343	0.296285	-0.25023	0.481627	-0.553929	0.288134	0.265753	-0.15615	0.154754	-0.167862	-0.341202	0.275316	-0.334017	0.054204	-0.41943	0.104447	-0.16045	0.0509154	-0.19215	0.113268	-0.253471	0.077677	0.295721	0.25739	0.0444638	0.197495	-0.25405	0.352621	0.343549	0.250998	0.134028	0.0129389	-0.191192	0.258792	0.0156113
WZSP003789	AM23	NoDEG	ATG4C	Cysteine protease ATG4C	NA	0.9251	321.686	257.067	0.33846	-0.152739	-0.0840163	-0.124822	-0.311758	-0.318256	-0.243892	0.410222	-0.334899	0.523546	-0.596734	0.264466	0.247481	-0.199663	0.224363	-0.0658851	-0.415673	0.205051	-0.430548	0.0493534	-0.560935	0.0467625	-0.261408	0.000589323	-0.326703	0.065293	-0.374009	0.0402013	0.39623	0.169377	-0.0953551	0.149685	-0.278127	0.38282	0.554544	0.319877	0.284426	-0.155898	-0.375196	0.301677	0.0526114
WZSP001398	AM23	NoDEG	HDAC2	Histone deacetylase 2	Drip loss	0.924858	383.743	279.718	0.241961	-0.252437	-0.136674	-0.00957867	-0.256441	-0.374029	-0.433595	0.423832	-0.261735	0.559984	-0.562945	0.154488	0.13159	-0.300057	0.181984	-0.0461162	-0.534166	0.208454	-0.445659	-0.0260963	-0.567156	0.0235674	-0.260198	-0.0557493	-0.406118	0.0797501	-0.410868	-0.00153308	0.410465	0.248142	0.186959	-0.0237485	-0.47343	0.334853	0.51125	0.322974	0.375006	-0.315718	-0.464816	0.162037	0.0239834
WZSP014358	AM23	NoDEG	ZNF654	Zinc finger protein 654	NA	0.924565	400.121	282.009	0.370849	-0.346179	-0.0651654	-0.00648272	-0.178877	-0.340258	-0.349123	0.412194	-0.216082	0.593162	-0.53677	0.29068	0.264848	-0.229925	0.23897	-0.160329	-0.427568	0.364405	-0.384588	-0.0514743	-0.462562	-0.0557437	-0.158275	-0.0696527	-0.185142	-0.00880626	-0.269793	-0.0467637	0.395323	0.282695	0.0923587	0.147783	-0.366956	0.409767	0.461377	0.34931	0.272847	-0.107294	-0.314324	0.140908	-0.0603355
WZSP012982	AM23	NoDEG	CSE1L	Exportin-2	NA	0.923793	488.59	308.305	0.349239	-0.272005	0.0234682	-0.00741191	-0.142074	-0.337	-0.163089	0.275697	-0.306753	0.483875	-0.446602	0.258587	0.23352	-0.28451	0.15604	-0.237827	-0.212327	0.233688	-0.158287	0.0361904	-0.278084	0.0634236	-0.0323235	0.0289503	-0.050475	0.0826332	-0.0912031	0.0524567	0.230524	0.21381	-0.0231387	0.214338	-0.131497	0.296653	0.235	0.193425	0.0668513	0.0701617	-0.088493	0.18307	-0.00951031
WZSP010360	AM23	NoDEG	ARID4A	AT-rich interactive domain-containing protein 4A	NA	0.923552	489.078	305.893	0.297845	-0.163951	0.0341824	-0.00460812	-0.21201	-0.36421	-0.0916923	0.263232	-0.269588	0.411548	-0.468688	0.204849	0.189478	-0.301073	0.0487086	-0.271097	-0.180684	0.256814	-0.168002	0.00090167	-0.318253	0.0062696	0.03825	0.114501	-0.0117511	0.0934012	-0.0588797	0.0762248	0.206572	0.129536	-0.114216	0.187028	-0.0812233	0.246832	0.268945	0.126366	0.0354606	0.0767532	-0.0716706	0.203619	0.014818
WZSP012130	AM23	NoDEG	PBRM1	Protein polybromo-1	NA	0.922904	365.518	271.356	0.210764	-0.408734	0.0593271	0.100275	-0.227045	-0.187273	-0.201687	0.18902	-0.171919	0.393611	-0.45267	0.156123	0.140736	-0.152992	0.174335	-0.239184	-0.401816	0.210113	-0.335096	0.121017	-0.446609	0.100352	-0.145283	0.11451	-0.214169	0.213727	-0.258097	0.15987	0.21522	0.124548	-0.00171108	0.0638099	-0.254784	0.247439	0.401905	0.138572	0.0907489	-0.0537428	-0.207014	0.331058	0.14747
WZSP003477	AM23	NoDEG	SUZ12	Polycomb protein SUZ12	NA	0.922779	313.824	246.269	0.190648	-0.139996	0.0177179	-0.145792	-0.218879	-0.237016	-0.15705	0.237442	-0.354186	0.387012	-0.43017	0.108901	0.0849181	-0.280926	0.192303	-0.209064	-0.43243	0.205438	-0.430935	0.132073	-0.478336	0.114121	-0.348647	0.0843562	-0.350436	0.209471	-0.409283	0.150857	0.228528	0.0811849	-0.0248283	0.0248093	-0.235964	0.20848	0.401012	0.154886	0.161724	-0.191815	-0.317221	0.357353	0.215244
WZSP008492	AM23	NoDEG	YME1L1	ATP-dependent zinc metalloprotease YME1L1	NA	0.922584	371.997	266.085	0.349551	-0.157194	-0.0558926	0.0727041	-0.203449	-0.345867	-0.168668	0.421454	-0.365794	0.590656	-0.454933	0.273723	0.240439	-0.21364	0.177515	-0.116849	-0.33674	0.334892	-0.313496	0.0183224	-0.394063	-0.042927	-0.102463	-0.106928	-0.116197	-0.0316694	-0.198386	-0.044964	0.386089	0.22153	-0.00907074	0.175117	-0.232172	0.351985	0.375541	0.310107	0.249254	-0.0865539	-0.269768	0.13537	-0.0635352
WZSP003777	AM23	NoDEG	MNAT1	CDK-activating kinase assembly factor MAT1	NA	0.922427	401.674	280.796	0.306985	-0.170864	0.00547642	-0.0937979	-0.102926	-0.439372	-0.22134	0.335585	-0.351156	0.50677	-0.406865	0.210922	0.180386	-0.328285	0.24586	-0.262603	-0.299676	0.228802	-0.32415	0.0549675	-0.418361	0.0385655	-0.256522	-0.00950935	-0.156745	0.0534833	-0.264029	0.0341585	0.266741	0.174759	-0.00664337	0.113277	-0.228749	0.294565	0.367163	0.24646	0.198712	-0.118873	-0.263488	0.167588	0.0260103
WZSP006878	AM23	NoDEG	EIF3M	Eukaryotic translation initiation factor 3 subunit M	NA	0.922284	370.568	277.245	0.223362	-0.280062	-0.0846307	0.0555941	-0.165185	-0.369904	-0.37247	0.369151	-0.0984954	0.481995	-0.498931	0.11032	0.0881194	-0.418354	0.191345	-0.140772	-0.524942	0.211787	-0.399686	0.17167	-0.608817	0.16844	-0.293007	0.120977	-0.344259	0.212927	-0.378225	0.17931	0.249235	0.220376	0.204768	-0.0206155	-0.38274	0.247232	0.346886	0.218324	0.237883	-0.269985	-0.385855	0.304193	0.185469
WZSP005522	AM23	NoDEG	TDRD3	Tudor domain-containing protein 3	NA	0.922234	402.905	283.966	0.278568	-0.0965202	-0.18707	-0.0922595	-0.312307	-0.547223	-0.390974	0.432013	-0.323448	0.547853	-0.559252	0.168936	0.140291	-0.381068	0.113525	-0.00693424	-0.480475	0.247623	-0.394075	-0.0684253	-0.523866	-0.0402598	-0.238892	-0.0878509	-0.310508	-0.0342474	-0.346744	-0.0683725	0.361718	0.273128	0.161715	0.0542694	-0.350353	0.31537	0.349402	0.315793	0.335388	-0.256145	-0.380003	0.0779908	-0.0475133
WZSP001462	AM23	NoDEG	PTGES3	Prostaglandin E synthase 3	NA	0.922103	451.561	287.092	0.234101	-0.192546	0.106516	0.0765587	-0.156359	-0.344991	-0.186674	0.157354	-0.360234	0.387362	-0.415141	0.169319	0.14672	-0.196966	0.103123	-0.274983	-0.268749	0.165152	-0.171304	-0.0946093	-0.23372	-0.0893856	0.0267212	-0.112514	-0.0763518	-0.0115692	-0.0890502	-0.0785143	0.273193	0.110954	-0.106402	0.11643	-0.139368	0.252742	0.350501	0.170386	0.117754	-0.0135533	-0.128475	0.0669316	-0.0652564
WZSP013686	AM23	NoDEG	PRPF38B	Pre-mRNA-splicing factor 38B	NA	0.920893	413.029	287.564	0.306151	-0.198584	-0.0338522	0.0642763	-0.150475	-0.448613	-0.230593	0.298543	-0.192856	0.43922	-0.489985	0.220208	0.2066	-0.266859	0.156571	-0.164358	-0.286804	0.234109	-0.274476	0.0674783	-0.479942	0.0695862	-0.113156	0.110285	-0.126981	0.202968	-0.190574	0.13619	0.198428	0.214661	0.0478109	0.137161	-0.237772	0.291702	0.313861	0.171616	0.0863671	-0.00361092	-0.173261	0.304334	0.0998836
WZSP003141	AM23	NoDEG	PRPF39	Pre-mRNA-processing factor 39	Liver weight	0.920734	485.615	307.929	0.203059	-0.186031	0.00200437	0.0146983	-0.0973092	-0.341017	-0.211522	0.255497	-0.322976	0.455056	-0.383122	0.118868	0.0940022	-0.298656	0.166847	-0.234631	-0.311661	0.213363	-0.264561	-0.0160213	-0.365568	0.0271392	-0.143931	-0.0131121	-0.22181	0.123633	-0.233194	0.0334015	0.242686	0.148173	0.0784346	-0.00257992	-0.308084	0.231694	0.38625	0.162589	0.173838	-0.136426	-0.246136	0.176841	0.0740426
WZSP000374	AM23	NoDEG	BIRC2	Baculoviral IAP repeat-containing protein 2	NA	0.920474	451.212	293.5	0.310451	-0.185168	0.0704999	0.0253408	-0.125098	-0.418855	-0.101183	0.187605	-0.302438	0.395855	-0.42321	0.238764	0.223432	-0.195946	0.118021	-0.300093	-0.173022	0.184338	-0.103817	0.0468626	-0.307326	0.083874	0.0406505	0.0856797	0.0344859	0.16309	-0.0148956	0.105819	0.160897	0.150747	-0.110944	0.211932	-0.0910165	0.27232	0.280259	0.116357	-0.0192562	0.140593	-0.0157038	0.261469	0.0519662
WZSP003036	AM23	NoDEG	TOPORS	E3 ubiquitin-protein ligase Topors	NA	0.920308	462.788	295.568	0.184613	-0.222892	0.0835446	0.0492934	-0.222503	-0.435864	-0.29068	0.115256	-0.333867	0.378714	-0.406626	0.0888935	0.0688081	-0.351337	0.175758	-0.350123	-0.346321	0.0792351	-0.212634	0.0147318	-0.370874	0.0847514	-0.0814373	0.0520072	-0.104227	0.124715	-0.148108	0.0686552	0.173804	0.069709	-0.0656301	0.02911	-0.175228	0.192514	0.356258	0.109441	0.0917059	-0.0996705	-0.178971	0.192888	0.0965634
WZSP019236	AM23	NoDEG	EIF3J	Eukaryotic translation initiation factor 3 subunit J-B	NA	0.920269	398.791	288.642	0.217668	-0.341117	0.0790978	0.176239	-0.134718	-0.38248	-0.25134	0.252454	-0.13464	0.453722	-0.409092	0.115039	0.0902254	-0.380521	0.277097	-0.291175	-0.38533	0.277078	-0.318478	0.158536	-0.498076	0.205486	-0.248483	0.123193	-0.230054	0.203897	-0.288355	0.172454	0.157154	0.166075	0.160565	-0.00712737	-0.315813	0.197807	0.29663	0.1278	0.108903	-0.133901	-0.243095	0.324411	0.214493
WZSP012535	AM23	NoDEG	DNTTIP2	Deoxynucleotidyltransferase terminal-interacting protein 2	NA	0.920234	448.616	286.532	0.364452	-0.202344	-0.190812	-0.155967	-0.23481	-0.302073	-0.214606	0.37585	-0.306996	0.513572	-0.525958	0.287209	0.266468	-0.201203	0.0789449	-0.0889263	-0.296227	0.240383	-0.26609	-0.0511406	-0.347915	-0.0413577	-0.0482075	-0.00645029	-0.163512	0.0343526	-0.18253	-0.00771858	0.366861	0.240003	-0.0256712	0.201917	-0.233777	0.378329	0.398625	0.291389	0.20011	-0.00541705	-0.200137	0.130182	-0.097383
WZSP007158	AM23	NoDEG	UBE3A	Ubiquitin-protein ligase E3A	NA	0.919853	450.711	297.339	0.228244	-0.279518	-0.0105535	0.139119	-0.220256	-0.370186	-0.250501	0.220021	-0.247859	0.472723	-0.449076	0.142612	0.117265	-0.288885	0.158948	-0.215291	-0.390243	0.271325	-0.255711	0.015232	-0.412218	0.0830387	-0.100754	0.0269873	-0.200782	0.133265	-0.208697	0.0624921	0.226819	0.228279	0.172634	0.0402595	-0.316541	0.243002	0.28282	0.167262	0.141747	-0.10564	-0.221809	0.223864	0.0898382
WZSP016866	AM23	NoDEG	STK3	Serine/threonine-protein kinase 3	NA	0.919504	432.083	284.384	0.158309	-0.283731	0.125868	0.0922421	-0.127874	-0.335266	-0.207856	0.132716	-0.222392	0.335101	-0.423795	0.0848881	0.0714152	-0.264349	0.135949	-0.337359	-0.305545	0.0759601	-0.179639	0.0669339	-0.376364	0.0497114	-0.0377896	0.0825261	-0.122649	0.17358	-0.129612	0.115211	0.126688	0.0523709	-0.0759999	0.0423729	-0.13684	0.165301	0.308871	0.0638134	0.0319936	-0.0265102	-0.119562	0.212635	0.10682
WZSP018082	AM23	NoDEG	TM9SF3	Transmembrane 9 superfamily member 3	NA	0.919456	472.938	293.002	0.238464	-0.235893	-0.0886306	-0.01868	-0.224822	-0.336416	-0.223522	0.255061	-0.330679	0.473542	-0.466223	0.168861	0.143195	-0.212211	0.0904626	-0.244945	-0.35612	0.188615	-0.243312	-0.0239828	-0.354589	0.0220405	-0.0633913	-0.00607871	-0.188977	0.084576	-0.188171	0.0194827	0.307728	0.194437	0.0568361	0.0782877	-0.267704	0.273434	0.349646	0.217643	0.191221	-0.0979826	-0.224131	0.106343	-0.0349347
WZSP015407	AM23	NoDEG	CSPP1	Centrosome and spindle pole-associated protein 1	NA	0.919421	437.727	298.322	0.205731	-0.306348	0.0411882	0.116727	-0.13483	-0.331347	-0.267888	0.215772	-0.243992	0.417464	-0.420061	0.114266	0.0912113	-0.339934	0.176662	-0.300924	-0.34486	0.198194	-0.280859	0.103651	-0.426787	0.197431	-0.137197	0.12184	-0.151613	0.256546	-0.209879	0.171843	0.139923	0.132936	0.0906051	0.00784066	-0.280776	0.19969	0.328323	0.0888291	0.0489952	-0.0553754	-0.171233	0.289706	0.180129
WZSP006366	AM23	NoDEG	ZMYM4	Zinc finger MYM-type protein 4	NA	0.918448	334.603	256.731	0.232961	-0.164905	-0.186007	-0.08933	-0.267721	-0.238853	-0.253368	0.376128	-0.28664	0.470658	-0.466746	0.152764	0.126109	-0.253005	0.101177	-0.10629	-0.499018	0.241257	-0.494223	0.0345653	-0.520159	0.012778	-0.251966	-0.00352776	-0.309747	0.0597455	-0.389374	0.0316447	0.40346	0.112112	-0.060078	0.0247719	-0.315485	0.311033	0.56946	0.291792	0.326729	-0.274519	-0.417825	0.183345	0.0337331
WZSP010840	AM23	NoDEG	BOD1L	Biorientation of chromosomes in cell division protein 1-like 1	NA	0.918313	358.159	265.738	0.286079	-0.281415	0.0700922	0.0538345	-0.276623	-0.202811	-0.10155	0.182287	-0.226596	0.367363	-0.507955	0.21235	0.199382	-0.220402	0.195342	-0.321045	-0.280991	0.230936	-0.31443	0.172604	-0.432284	0.162222	-0.13037	0.225756	-0.132581	0.262604	-0.213453	0.236424	0.160322	0.0781794	-0.133006	0.177524	-0.0969052	0.232127	0.31683	0.0955267	-0.0234085	0.0737978	-0.11491	0.429594	0.194748
WZSP018317	AM23	NoDEG	COPB1	Coatomer subunit beta	NA	0.918297	345.726	255.149	0.410448	-0.0961633	-0.103311	-0.0998474	-0.253895	-0.421736	-0.194976	0.404078	-0.478122	0.602364	-0.528156	0.343001	0.309407	-0.152693	0.30476	-0.0919586	-0.34529	0.33499	-0.385198	-0.0492212	-0.399788	-0.0786648	-0.236486	-0.163947	-0.247506	-0.0347573	-0.317723	-0.0904651	0.439043	0.263926	0.0042286	0.233802	-0.243231	0.401141	0.376418	0.379836	0.279527	-0.0788589	-0.29674	0.14018	-0.0989643
WZSP001394	AM23	NoDEG	CCAR1	Cell division cycle and apoptosis regulator protein 1	NA	0.917929	341.914	257.917	0.338639	-0.342582	-0.121881	0.123578	-0.290572	-0.34743	-0.269276	0.391223	-0.252685	0.595148	-0.511358	0.267779	0.240555	-0.19313	0.339943	-0.0610148	-0.394238	0.416232	-0.490225	-0.0268771	-0.526765	0.0240817	-0.287396	-0.0522325	-0.310521	0.0489045	-0.398583	-0.0114069	0.369445	0.241934	0.114228	0.0932788	-0.389192	0.364793	0.469174	0.312787	0.266811	-0.132357	-0.337004	0.241008	0.0283468
WZSP019016	AM23	NoDEG	PSMC2	26S protease regulatory subunit 7	NA	0.917859	331.192	235.479	0.439234	-0.188177	-0.111038	-0.0869483	-0.320892	-0.220575	-0.18019	0.412091	-0.412823	0.606808	-0.581393	0.331298	0.305448	-0.335131	0.194706	-0.0738137	-0.306835	0.345406	-0.317747	-0.00738091	-0.409861	0.0516353	-0.0741591	0.0391928	-0.175819	0.0719226	-0.2152	0.037612	0.378524	0.257329	-0.0361952	0.254355	-0.216598	0.402112	0.384708	0.305469	0.191735	-0.0200862	-0.257982	0.287537	0.0148366
WZSP009239	AM23	NoDEG	PYROXD1	Pyridine nucleotide-disulfide oxidoreductase domain-containing protein 1	NA	0.917354	439.566	294.856	0.312179	-0.103611	-0.11253	-0.0111146	-0.123687	-0.384945	-0.172621	0.375957	-0.288278	0.497124	-0.442416	0.219771	0.196317	-0.287762	0.0588851	-0.163721	-0.276439	0.247744	-0.208052	0.0109672	-0.378833	0.0777918	-0.0229216	0.0204729	-0.105962	0.0927496	-0.129724	0.0442508	0.317319	0.204614	0.00924337	0.116575	-0.267277	0.321982	0.407937	0.229887	0.184541	-0.0591123	-0.2117	0.179166	0.00353905
WZSP010990	AM23	NoDEG	CSDE1	Cold shock domain-containing protein E1	NA	0.916983	446.947	256.846	0.301766	-0.136111	0.022751	-0.117908	-0.266547	-0.445012	-0.0904184	0.2117	-0.423208	0.430945	-0.40325	0.212794	0.191587	-0.271329	0.0933231	-0.258409	-0.17898	0.236628	-0.16289	-0.0493881	-0.236731	-0.00664934	-0.0189349	0.0586479	-0.0330585	0.0835134	-0.0821763	0.034646	0.24938	0.162512	-0.0823364	0.193655	-0.0852176	0.251732	0.235719	0.161579	0.0727327	0.042631	-0.081487	0.15526	-0.0311046
WZSP004133	AM23	NoDEG	KLHDC2	Kelch domain-containing protein 2	Drip loss	0.916709	473.304	300.58	0.31468	-0.2352	-0.106789	-0.0158465	-0.229332	-0.448118	-0.281392	0.309434	-0.300842	0.52001	-0.47393	0.211147	0.185392	-0.350017	0.20941	-0.18718	-0.317199	0.231773	-0.283305	0.0613337	-0.437972	0.136058	-0.181702	0.0864375	-0.164865	0.157826	-0.229202	0.109182	0.215729	0.243319	0.121752	0.115008	-0.269709	0.284072	0.272371	0.202488	0.129809	-0.0549483	-0.20391	0.245664	0.0756846
WZSP016914	AM23	NoDEG	GTF2A2	Transcription initiation factor IIA subunit 2	NA	0.916657	385.783	270.236	0.397119	-0.262186	-0.0711967	-0.00732063	-0.209351	-0.389563	-0.187906	0.33727	-0.287169	0.534957	-0.505405	0.302347	0.278916	-0.279789	0.254632	-0.0843809	-0.266218	0.291939	-0.25853	0.0651967	-0.393417	0.0924873	-0.158228	0.0485852	-0.188819	0.146255	-0.222052	0.0922416	0.264289	0.291558	0.0765686	0.235633	-0.190857	0.332979	0.204619	0.250351	0.114011	0.0234491	-0.163974	0.283997	0.0403435
WZSP001094	AM23	NoDEG	CBX3	Chromobox protein homolog 3	NA	0.916606	461.22	292.779	0.23007	-0.135937	-0.0145856	0.0606034	-0.161958	-0.360458	-0.293054	0.298996	-0.360857	0.454931	-0.475371	0.128347	0.10284	-0.378207	0.0517367	-0.255332	-0.339412	0.10424	-0.179487	0.0259056	-0.349791	0.10595	0.0285432	0.00179947	-0.0715069	0.110681	-0.0897935	0.0487168	0.245972	0.108954	-0.0412571	0.0622286	-0.187096	0.228131	0.344687	0.152066	0.123368	-0.0723466	-0.178831	0.126834	0.0277797
WZSP019073	AM23	NoDEG	DDX50	ATP-dependent RNA helicase DDX50	NA	0.91659	298.042	238.847	0.293327	-0.0601818	0.010763	-0.0640148	-0.318726	-0.356711	-0.212577	0.357654	-0.283475	0.420822	-0.529799	0.213178	0.194951	-0.235039	0.171971	-0.136279	-0.427494	0.213041	-0.445292	0.104284	-0.513233	0.0127318	-0.27195	0.0225643	-0.274661	0.0410097	-0.36235	0.0585891	0.376554	0.105938	-0.123578	0.116915	-0.219718	0.311857	0.497857	0.270265	0.250771	-0.17185	-0.354386	0.279823	0.0676706
WZSP011237	AM23	NoDEG	PHF14	PHD finger protein 14	NA	0.916562	308.246	247.185	0.337207	-0.244898	-0.0899655	0.205762	-0.296644	-0.392395	-0.27409	0.466835	-0.217568	0.62037	-0.582328	0.248064	0.21961	-0.283761	0.335816	-0.0210952	-0.454737	0.422729	-0.490991	0.0389386	-0.632888	0.060401	-0.300611	-0.0509556	-0.375086	0.0319048	-0.428248	0.00553405	0.377365	0.264614	0.172757	0.0742649	-0.41049	0.351503	0.430085	0.324164	0.308294	-0.204701	-0.410353	0.277208	0.0760828
WZSP009063	AM23	NoDEG	MKLN1	Muskelin	NA	0.916419	358.037	259.056	0.38736	-0.168304	-0.0963572	-0.0682412	-0.389447	-0.346277	-0.151253	0.325024	-0.399482	0.546436	-0.542885	0.289134	0.264901	-0.285914	0.232862	-0.137555	-0.316091	0.227861	-0.260031	0.0731998	-0.405119	0.137537	-0.118816	0.0659373	-0.203366	0.0818309	-0.216736	0.0786544	0.35231	0.203664	-0.0729749	0.22874	-0.158916	0.340639	0.339762	0.274472	0.175955	-0.0367378	-0.227897	0.289748	0.0322382
WZSP003977	AM23	NoDEG	ATRX	Transcriptional regulator ATRX	NA	0.916008	375.066	264.893	0.356825	-0.0572928	-0.0521757	-0.00549072	-0.362843	-0.511682	-0.204988	0.378981	-0.435818	0.531045	-0.578259	0.273535	0.248575	-0.250577	0.136862	-0.100165	-0.274079	0.288621	-0.335118	-0.0769859	-0.428804	-0.0793263	-0.123363	-0.067338	-0.141151	-0.045777	-0.222835	-0.0677045	0.340452	0.225951	-0.0282894	0.210041	-0.176769	0.334729	0.312417	0.276965	0.205875	-0.0393569	-0.230564	0.123928	-0.0905214
WZSP000075	AM23	NoDEG	SFRS12	Splicing regulatory glutamine/lysine-rich protein 1	NA	0.915022	314.784	248.336	0.23532	-0.205605	-0.0037966	0.146795	-0.178802	-0.466999	-0.257924	0.356508	-0.223878	0.486676	-0.464313	0.144906	0.118407	-0.322185	0.312509	-0.138441	-0.40278	0.290541	-0.445781	0.118961	-0.584374	0.133695	-0.364449	0.019344	-0.331557	0.152452	-0.412296	0.101861	0.227502	0.163079	0.132576	0.00193518	-0.328071	0.229466	0.350538	0.196003	0.196384	-0.189725	-0.323652	0.294089	0.167342
WZSP017086	AM23	NoDEG	ZNF280D	Zinc finger protein 280D	Drip loss	0.914899	419.607	274.393	0.38606	-0.153697	-0.159841	-0.10896	-0.247763	-0.491827	-0.182442	0.391355	-0.298322	0.581373	-0.489277	0.281794	0.256949	-0.317043	0.266606	-0.141541	-0.296049	0.361145	-0.339447	-0.042849	-0.465119	-0.085452	-0.19281	0.0171817	-0.193164	0.00358272	-0.265545	-0.00694005	0.351224	0.257376	0.0253915	0.198952	-0.221962	0.352809	0.316827	0.323599	0.251634	-0.104336	-0.282512	0.160368	-0.0540239
WZSP018755	AM23	NoDEG	ESF1	ESF1 homolog	NA	0.914701	336.556	260.339	0.343812	-0.267063	0.0912833	0.143724	-0.168222	-0.259888	-0.126697	0.295321	-0.204633	0.446471	-0.480421	0.290052	0.271237	-0.112771	0.173638	-0.182442	-0.26279	0.360344	-0.310032	0.0333845	-0.380925	0.0355415	-0.103269	-0.0134866	-0.104136	0.0548856	-0.192516	0.0257941	0.281398	0.184904	-0.0541281	0.1888	-0.229252	0.347305	0.42678	0.210859	0.0993887	0.0604625	-0.156655	0.295909	0.0500301
WZSP003536	AM23	NoDEG	CCDC55	Nuclear speckle splicing regulatory protein 1	NA	0.914596	298.181	239.692	0.293513	-0.163791	-0.00455789	0.0807993	-0.30132	-0.437524	-0.234377	0.296629	-0.348445	0.502928	-0.527756	0.202844	0.174361	-0.305297	0.302666	-0.137952	-0.395968	0.275177	-0.429378	0.105487	-0.578589	0.154405	-0.350786	0.0160698	-0.291916	0.109784	-0.386228	0.0809242	0.217205	0.196928	0.0628535	0.104912	-0.260348	0.278484	0.330649	0.216298	0.172468	-0.139954	-0.308439	0.354545	0.170256
WZSP012428	AM23	NoDEG	C21ORF59	UPF0769 protein C21orf59	NA	0.914513	353.222	259.947	0.319445	-0.0786254	-0.0563326	-0.0328809	-0.1395	-0.266996	-0.147624	0.287435	-0.266072	0.385354	-0.48475	0.224042	0.203379	-0.301216	0.0431831	-0.184253	-0.303196	0.181318	-0.218319	0.134751	-0.377496	0.140268	-0.0397898	0.10271	-0.103609	0.178222	-0.137783	0.147573	0.225902	0.153153	-0.0849006	0.180493	-0.139702	0.286323	0.324387	0.162438	0.0571908	0.0256834	-0.141963	0.307909	0.105896
WZSP019049	AM23	NoDEG	PNPLA8	Calcium-independent phospholipase A2-gamma	NA	0.91445	396.748	268.978	0.194646	-0.187637	-0.0291799	0.0886605	-0.171608	-0.371422	-0.17813	0.231841	-0.208555	0.387978	-0.439354	0.102207	0.0837123	-0.323684	0.207082	-0.310148	-0.343567	0.147381	-0.247258	0.185693	-0.439529	0.229592	-0.150643	0.180001	-0.238911	0.309331	-0.23517	0.240323	0.178471	0.078724	0.036671	0.0197745	-0.198958	0.14923	0.266758	0.0894518	0.0568518	-0.0747759	-0.173852	0.320906	0.195992
WZSP017368	AM23	NoDEG	ZFP30	Zinc finger protein 30 homolog	NA	0.914274	339.359	257.558	0.441142	-0.125352	-0.034458	-0.00204521	-0.303649	-0.315534	-0.180258	0.271045	-0.489481	0.549176	-0.558473	0.370324	0.344278	-0.162426	0.33279	-0.175913	-0.292372	0.319958	-0.370007	-0.0834544	-0.405582	-0.0456499	-0.131333	-0.104605	-0.135969	-0.0154758	-0.236756	-0.0731281	0.382491	0.185436	-0.184403	0.288818	-0.164638	0.429162	0.486783	0.327644	0.183566	0.0122766	-0.243596	0.266329	-0.0221397
WZSP005090	AM23	NoDEG	PPP2R5A	Serine/threonine-protein phosphatase 2A 56 kDa regulatory subunit alpha isoform	NA	0.913911	341.833	248.881	0.297024	-0.32488	-0.0931234	0.0280182	-0.363871	-0.471135	-0.452833	0.364838	-0.355309	0.626954	-0.604726	0.221092	0.190872	-0.240761	0.326927	-0.0977293	-0.561203	0.296355	-0.490118	-0.061869	-0.592541	-0.0426145	-0.307831	-0.113265	-0.347455	0.0153934	-0.419142	-0.0580633	0.37764	0.305272	0.213043	0.0771819	-0.411275	0.354945	0.381407	0.356012	0.337054	-0.248594	-0.423023	0.14311	-0.0219384
WZSP018077	AM23	NoDEG	ZNF518A	Zinc finger protein 518A	NA	0.913839	439.237	288.575	0.195961	-0.158265	0.0939006	0.059275	-0.120567	-0.390985	-0.0655101	0.163835	-0.209053	0.289508	-0.399712	0.105789	0.095341	-0.315762	0.0682914	-0.358305	-0.171142	0.125433	-0.122461	0.137805	-0.337819	0.174436	-0.00446792	0.21669	-0.0347292	0.274116	-0.0627905	0.225221	0.072983	0.0225071	-0.13862	0.101691	-0.0282174	0.126233	0.216006	-0.00248212	-0.0770054	0.0842777	-0.0063551	0.303818	0.166809
WZSP000845	AM23	NoDEG	AGGF1	Angiogenic factor with G patch and FHA domains 1	NA	0.913762	366.886	261.97	0.366382	-0.12376	0.0369145	0.0216689	-0.316547	-0.352231	-0.131392	0.224143	-0.330889	0.446796	-0.533607	0.288447	0.271413	-0.20527	0.135115	-0.131118	-0.279508	0.313119	-0.265284	-0.0017832	-0.387006	-0.0345468	-0.0751947	0.043126	-0.12698	0.0801215	-0.175778	0.0438993	0.262709	0.266295	0.00565459	0.248912	-0.17447	0.340622	0.266758	0.214489	0.0970437	0.0343518	-0.174823	0.326869	0.0524319
WZSP019546	AM23	NoDEG	ZNF283	Zinc finger protein 283	NA	0.91345	320.029	250.04	0.269169	-0.184926	-0.14571	-0.169992	-0.380902	-0.331107	-0.217976	0.451359	-0.292832	0.493822	-0.560477	0.191981	0.17336	-0.228375	0.141805	-0.0408042	-0.425075	0.215693	-0.462269	0.0251925	-0.526635	0.00188589	-0.266609	0.0103058	-0.351555	0.00909631	-0.397722	0.0156831	0.419017	0.10159	-0.122974	0.0913602	-0.231588	0.308903	0.515735	0.301749	0.315149	-0.20309	-0.365239	0.164561	-0.0241465
WZSP012418	AM23	NoDEG	EEF1A1	Elongation factor 1-alpha 1	NA	0.91325	328.119	252.481	0.249796	-0.212801	-0.175218	0.0198451	-0.198793	-0.508701	-0.429191	0.450331	-0.194802	0.563936	-0.516222	0.147213	0.118734	-0.366985	0.267372	-0.0821856	-0.540144	0.23432	-0.494863	0.0787532	-0.675909	0.104008	-0.396398	-0.0158091	-0.388213	0.0838121	-0.463223	0.0506667	0.331224	0.238861	0.205139	-0.033446	-0.457657	0.310213	0.463978	0.316194	0.361829	-0.341878	-0.475329	0.200765	0.0884394
WZSP003217	AM23	NoDEG	TTC14	Tetratricopeptide repeat protein 14	NA	0.913119	357.182	261.225	0.341235	-0.163186	-0.148192	-0.0476648	-0.273671	-0.292812	-0.217222	0.417415	-0.426	0.592448	-0.553024	0.301333	0.272878	-0.0512454	0.176944	0.0223948	-0.38681	0.358709	-0.430682	-0.182272	-0.413649	-0.219194	-0.163197	-0.23848	-0.328855	-0.0996682	-0.345907	-0.186789	0.500812	0.281625	0.06183	0.147796	-0.375299	0.42883	0.512287	0.39454	0.366873	-0.143025	-0.367628	0.0566834	-0.167917
WZSP000351	AM23	NoDEG	CWF19L2	CWF19-like protein 2	NA	0.912783	358.454	262.87	0.267579	-0.212658	0.00639011	0.0267843	-0.269383	-0.323227	-0.153357	0.256626	-0.317913	0.482889	-0.437014	0.157938	0.130348	-0.387322	0.239685	-0.253624	-0.341359	0.319843	-0.31556	0.0592249	-0.446413	0.165427	-0.180975	0.0879329	-0.184082	0.106488	-0.24915	0.0908418	0.210531	0.11191	-0.0248605	0.0743545	-0.216775	0.23732	0.370943	0.152669	0.11672	-0.0906372	-0.22362	0.315735	0.167248
WZSP006909	AM23	NoDEG	KIAA2026	Uncharacterized protein KIAA2026	Drip loss	0.91277	300.794	240.666	0.341193	-0.209832	-0.058765	0.15168	-0.298883	-0.361123	-0.308563	0.437495	-0.167901	0.543845	-0.625564	0.266556	0.247487	-0.21154	0.18402	-0.00363406	-0.461854	0.372066	-0.474794	0.019287	-0.621317	0.000219962	-0.23584	-0.027873	-0.318735	0.0339902	-0.380578	0.00819606	0.382325	0.299654	0.150958	0.110441	-0.418834	0.395168	0.470184	0.324144	0.296474	-0.172299	-0.402246	0.294326	0.054318
WZSP001816	AM23	NoDEG	RB1	Retinoblastoma-associated protein	NA	0.912194	446.188	289.29	0.351509	-0.245916	-0.0361569	-0.0830754	-0.285983	-0.354651	-0.130401	0.285307	-0.432399	0.557901	-0.491871	0.303874	0.280403	-0.0728283	0.240423	-0.181433	-0.264372	0.286507	-0.252839	-0.131192	-0.306485	-0.137964	-0.0692477	-0.124762	-0.158735	-0.0592205	-0.18169	-0.112468	0.397737	0.21085	-0.0872088	0.232006	-0.178146	0.368935	0.387569	0.314055	0.222928	-0.00656204	-0.19889	0.0902016	-0.14647
WZSP003860	AM23	NoDEG	UPF3B	Regulator of nonsense transcripts 3B	NA	0.911862	392.45	279.384	0.323828	-0.235912	-0.150516	-0.0256922	-0.188686	-0.321859	-0.269554	0.409959	-0.157908	0.497658	-0.53119	0.210492	0.188316	-0.386738	0.123488	-0.125491	-0.37455	0.319996	-0.344832	0.0464848	-0.473025	0.127442	-0.153188	0.109123	-0.256405	0.153401	-0.280887	0.111031	0.311178	0.241314	0.128445	0.0866111	-0.334635	0.311688	0.365956	0.240702	0.19185	-0.109355	-0.273251	0.241175	0.0689092
WZSP010761	AM23	NoDEG	THOC1	THO complex subunit 1	NA	0.911605	401.354	276.268	0.193605	-0.215135	0.0718937	0.162897	-0.0543922	-0.313505	-0.122092	0.175153	-0.278375	0.401254	-0.331028	0.105172	0.0813992	-0.316859	0.243224	-0.247755	-0.272758	0.162476	-0.190987	0.108068	-0.354824	0.139972	-0.117237	0.041555	-0.206374	0.213564	-0.19052	0.128091	0.165	0.0916261	0.00842183	0.0208548	-0.191845	0.171994	0.290593	0.0961807	0.0755763	-0.083481	-0.171291	0.280505	0.171118
WZSP002754	AM23	NoDEG	ANKRD12	Ankyrin repeat domain-containing protein 12	NA	0.910785	429.463	280.568	0.31604	-0.212346	-0.0811541	0.0780767	-0.291324	-0.437395	-0.146274	0.306284	-0.301744	0.520187	-0.496202	0.236772	0.212017	-0.237103	0.151874	-0.163859	-0.23863	0.316364	-0.253984	-0.00964314	-0.417761	0.051268	-0.103204	0.0264667	-0.126805	0.0371092	-0.179572	0.0197496	0.227253	0.236915	0.0631799	0.159626	-0.222347	0.293532	0.270617	0.197725	0.124248	0.0116812	-0.15585	0.200982	0.00425663
WZSP001939	AM23	NoDEG	ZBED5	Zinc finger BED domain-containing protein 5	NA	0.910401	346.5	254.129	0.291829	-0.223618	-0.0707764	0.0428128	-0.190544	-0.368349	-0.250011	0.337634	-0.298017	0.529484	-0.446738	0.203503	0.173694	-0.283623	0.271565	-0.0558453	-0.397032	0.22853	-0.336042	0.0265925	-0.430901	0.00756464	-0.237995	-0.0917334	-0.345807	0.0294623	-0.337761	-0.0148059	0.362954	0.238105	0.109818	0.0732453	-0.314692	0.310646	0.357738	0.302242	0.290918	-0.205908	-0.344689	0.159225	0.00278741
WZSP020047	AM23	NoDEG	IWS1	Protein IWS1 homolog	NA	0.91006	268.729	221.777	0.434809	-0.297523	0.0509865	0.0409448	-0.293668	-0.290393	-0.247302	0.393682	-0.208448	0.550627	-0.628768	0.372836	0.356163	-0.120567	0.359159	-0.08107	-0.431457	0.433218	-0.495797	0.0470757	-0.565813	0.00708324	-0.285723	-0.0124477	-0.281596	0.0665107	-0.388855	0.0349764	0.397043	0.271237	0.0118327	0.24286	-0.315414	0.442559	0.480262	0.350434	0.220009	-0.0470907	-0.330738	0.397297	0.0780737
WZSP017726	AM23	NoDEG	C11ORF57	Uncharacterized protein C11orf57	NA	0.909994	420.083	281.545	0.284237	-0.0716301	-0.0699044	-0.100349	-0.222051	-0.449071	-0.179863	0.228637	-0.371003	0.414122	-0.454899	0.190741	0.166644	-0.308912	0.0802926	-0.247109	-0.284049	0.181409	-0.26144	0.0885675	-0.422916	0.137337	-0.165485	0.133695	-0.123712	0.198301	-0.199653	0.150501	0.171023	0.217636	0.0584537	0.134093	-0.211164	0.261552	0.258924	0.152054	0.0811682	-0.0340313	-0.178462	0.28529	0.108707
WZSP000502	AM23	NoDEG	RYK	Tyrosine-protein kinase RYK	NA	0.909932	376.877	258.926	0.274085	-0.157284	-0.13224	-0.118266	-0.142772	-0.461286	-0.301095	0.380245	-0.290976	0.514452	-0.451358	0.191898	0.166982	-0.258633	0.214276	-0.16313	-0.395461	0.221845	-0.386503	-0.0535288	-0.473201	-0.0593988	-0.247022	-0.0633971	-0.305019	0.0259794	-0.344026	-0.0328068	0.400064	0.206037	0.0774161	0.0295938	-0.3835	0.33662	0.505847	0.323509	0.339926	-0.238126	-0.382399	0.0787354	-0.0555098
WZSP007020	AM23	NoDEG	SNW1	SNW domain-containing protein 1	NA	0.909873	332.089	243.233	0.308318	-0.124299	0.0275641	-0.1163	-0.175574	-0.406008	-0.341057	0.372919	-0.308766	0.481774	-0.495514	0.219568	0.202477	-0.277183	0.145217	-0.106243	-0.396661	0.234375	-0.355011	-0.0538388	-0.434113	-0.0430029	-0.185733	-0.0720591	-0.174882	0.0202316	-0.262317	-0.0381891	0.359158	0.190605	-0.0351276	0.110575	-0.294208	0.35876	0.505163	0.286822	0.259736	-0.156855	-0.324521	0.208198	0.0216911
WZSP015530	AM23	NoDEG	GOLIM4	Golgi integral membrane protein 4	NA	0.909631	393.154	249.565	0.28084	-0.331061	-0.0208332	-0.00326325	-0.285439	-0.43805	-0.257856	0.31122	-0.306018	0.552008	-0.464553	0.219063	0.198473	-0.160905	0.180268	-0.141612	-0.339178	0.252605	-0.269012	-0.114776	-0.393444	-0.133059	-0.0827224	-0.104595	-0.11705	-0.085437	-0.175539	-0.108599	0.339371	0.206934	-0.0313847	0.142715	-0.225201	0.332736	0.392246	0.286533	0.253847	-0.097705	-0.240474	0.0590019	-0.119415
WZSP000659	AM23	NoDEG	SMC4	Structural maintenance of chromosomes protein 4	NA	0.909577	395.731	272.35	0.234388	-0.189089	0.100387	0.156213	-0.114326	-0.440492	-0.172147	0.27176	-0.279165	0.457384	-0.374336	0.122591	0.0958838	-0.417069	0.210185	-0.258749	-0.27202	0.221803	-0.178681	0.0474171	-0.367378	0.0851144	-0.0579774	-0.00250012	-0.0831785	0.0535383	-0.119633	0.0342213	0.194099	0.0838532	-0.0568105	0.0619495	-0.136411	0.19031	0.284424	0.13211	0.105299	-0.0755903	-0.158547	0.16606	0.0758044
WZSP008766	AM23	NoDEG	DDX1	ATP-dependent RNA helicase DDX1	NA	0.909285	432.586	282.357	0.300334	-0.237265	-0.0513145	-0.0390172	-0.14056	-0.404953	-0.310395	0.342748	-0.268843	0.508589	-0.46053	0.208484	0.184149	-0.300124	0.144897	-0.114471	-0.347643	0.184579	-0.234866	-0.0180463	-0.366923	0.00604096	-0.119559	-0.054114	-0.215806	0.0351976	-0.212044	-0.0139481	0.329633	0.269873	0.123545	0.090869	-0.32254	0.328188	0.353047	0.274802	0.242277	-0.128727	-0.267099	0.10888	-0.0423017
WZSP012273	AM23	NoDEG	UBA3	NEDD8-activating enzyme E1 catalytic subunit	NA	0.909208	434.248	281.28	0.345168	-0.14205	0.0249643	-0.0115845	-0.179418	-0.390598	-0.168069	0.245827	-0.298991	0.434529	-0.498393	0.234626	0.215688	-0.35883	0.134068	-0.2367	-0.244974	0.229056	-0.0964111	-0.0187185	-0.274204	0.0769097	0.072028	0.041334	-0.0669932	0.0932036	-0.0427624	0.0420762	0.252478	0.174244	-0.0663358	0.206293	-0.104855	0.276915	0.24671	0.17078	0.0469174	0.0700408	-0.0721925	0.205574	0.0185995
WZSP007451	AM23	NoDEG	PMS1	PMS1 protein homolog 1	NA	0.909009	310.749	242.833	0.30425	-0.227574	-0.0256174	-0.085355	-0.289299	-0.242314	-0.25607	0.327863	-0.344366	0.4778	-0.481209	0.219917	0.191762	-0.266627	0.234224	-0.226347	-0.428268	0.216436	-0.458697	0.0702367	-0.446626	0.0764152	-0.273216	0.00648439	-0.262011	0.041078	-0.362964	0.0409659	0.402411	0.104902	-0.115124	0.0953463	-0.261273	0.331767	0.552587	0.29767	0.270132	-0.187897	-0.364164	0.211843	0.0312611
WZSP006537	AM23	NoDEG	SAFB2	Scaffold attachment factor B2	NA	0.908909	285.5	229.049	0.401773	-0.229125	-0.00615538	0.113373	-0.324466	-0.321925	-0.227589	0.353356	-0.131944	0.506806	-0.653808	0.318188	0.305113	-0.222133	0.312318	-0.175259	-0.404562	0.358774	-0.405042	0.0907114	-0.587201	0.0922788	-0.19561	0.0936472	-0.278684	0.0946711	-0.32569	0.0995514	0.354895	0.223217	0.00238108	0.197652	-0.294105	0.386299	0.458534	0.291032	0.186029	-0.0505588	-0.307756	0.406688	0.115775
WZSP011117	AM23	NoDEG	PCM1	Pericentriolar material 1 protein	NA	0.908866	509.862	291.903	0.214461	-0.168011	-0.0670108	-0.09325	-0.29075	-0.427909	-0.252176	0.251894	-0.403055	0.445539	-0.470493	0.1527	0.134987	-0.1825	0.0156351	-0.225073	-0.296865	0.121034	-0.222453	-0.122986	-0.325629	-0.0752357	-0.00395381	-0.0305679	-0.100252	0.0259558	-0.127489	-0.0442586	0.307085	0.140873	-0.0552762	0.0823381	-0.217053	0.271591	0.409059	0.199325	0.191671	-0.0731859	-0.192526	0.0388199	-0.102
WZSP013440	AM23	NoDEG	DHX40	Probable ATP-dependent RNA helicase DHX40	NA	0.908851	311.286	242.034	0.316652	-0.169362	0.0107038	-0.0565277	-0.442806	-0.329315	-0.261165	0.314196	-0.472221	0.528666	-0.550684	0.232135	0.204861	-0.258172	0.251187	-0.166948	-0.43943	0.208223	-0.389915	0.0180461	-0.439017	0.0626307	-0.197385	-0.0537107	-0.219265	-0.015861	-0.296879	-0.0195485	0.393159	0.110456	-0.152661	0.15391	-0.182341	0.324705	0.475238	0.289391	0.244903	-0.142147	-0.318162	0.224639	0.0191667
WZSP011510	AM23	NoDEG	C6ORF203	Uncharacterized protein C6orf203	NA	0.908736	362.13	263.32	0.286563	-0.0782121	-0.0429505	0.0446166	-0.102085	-0.314911	-0.222108	0.403146	-0.169145	0.412119	-0.549223	0.19571	0.176491	-0.304906	-0.0162523	-0.154525	-0.343397	0.19627	-0.238096	0.145819	-0.433085	0.112485	-0.0497538	0.0800329	-0.154326	0.166658	-0.168443	0.138774	0.248606	0.2035	0.0656208	0.119901	-0.234001	0.269149	0.285879	0.174397	0.109005	-0.0243737	-0.190594	0.24164	0.0728356
WZSP014616	AM23	NoDEG	RASA1	Ras GTPase-activating protein 1	NA	0.908556	452.018	274.05	0.206186	-0.255732	-0.00542998	-0.0321611	-0.238716	-0.34527	-0.157517	0.22635	-0.378607	0.42929	-0.40699	0.159424	0.138383	-0.117766	0.078088	-0.207706	-0.2627	0.174134	-0.216981	-0.132461	-0.258824	-0.15593	0.0105423	-0.111943	-0.0795045	-0.0528334	-0.112891	-0.105844	0.292093	0.0740341	-0.162956	0.11298	-0.114818	0.246939	0.38204	0.185755	0.154342	-0.0133666	-0.122754	-0.0120109	-0.14187
WZSP004753	AM23	NoDEG	ERP44	Endoplasmic reticulum resident protein 44	NA	0.908503	395.022	262.069	0.160356	-0.255509	0.12546	-0.0257067	-0.0734836	-0.307019	-0.229377	0.175503	-0.237232	0.318839	-0.398412	0.0492504	0.0280212	-0.440027	0.138899	-0.378707	-0.346059	0.0390708	-0.174643	0.195793	-0.332393	0.1879	-0.11059	0.154859	-0.138554	0.264646	-0.155434	0.218542	0.0989313	0.024311	-0.0703827	0.0458089	-0.0477344	0.0946072	0.162094	0.042997	-0.00622299	-0.0592524	-0.106984	0.228104	0.169584
WZSP000484	AM23	NoDEG	ZFR	Zinc finger RNA-binding protein	NA	0.908261	336.004	247.127	0.108179	-0.372411	-0.12169	0.045366	-0.290802	-0.349652	-0.434408	0.317528	-0.183696	0.458898	-0.478454	0.0147878	-0.0120642	-0.373412	0.182629	-0.175853	-0.589437	0.109493	-0.473117	0.0832184	-0.600763	0.106944	-0.308544	0.0345369	-0.391245	0.0991861	-0.429991	0.0764737	0.278106	0.0877274	0.101795	-0.131099	-0.376807	0.190312	0.465144	0.208146	0.302908	-0.35554	-0.420572	0.115035	0.0840705
WZSP015494	AM23	NoDEG	RAB18	Ras-related protein Rab-18	NA	0.908167	531.826	302.57	0.220664	-0.209984	-0.0562016	0.0149677	-0.205009	-0.439114	-0.291415	0.26391	-0.292873	0.464761	-0.457417	0.131862	0.10985	-0.310462	0.0652403	-0.209156	-0.328502	0.199155	-0.210524	-0.0785382	-0.361162	-0.0231978	-0.0296525	-0.00853923	-0.125384	0.0583597	-0.140336	-0.00935804	0.237526	0.200549	0.0979211	0.0497825	-0.268105	0.244779	0.299377	0.173804	0.160075	-0.0879249	-0.191005	0.0842157	-0.0236861
WZSP019454	AM23	NoDEG	NAP1L1	Nucleosome assembly protein 1-like 1	NA	0.908024	396.328	274.727	0.225736	-0.279901	-0.0117287	0.0648043	-0.107971	-0.387863	-0.380553	0.286241	-0.166929	0.423249	-0.456967	0.119942	0.101293	-0.390628	0.130694	-0.19456	-0.405039	0.123603	-0.274414	0.0589052	-0.454616	0.120965	-0.126404	0.0555489	-0.188327	0.162571	-0.218656	0.0984757	0.234053	0.168014	0.0671987	0.0140819	-0.295586	0.252917	0.380559	0.183397	0.17173	-0.162296	-0.264735	0.200051	0.0935494
WZSP006335	AM23	NoDEG	ZBTB8OS	Protein archease	NA	0.907477	423.691	273.173	0.241692	-0.268539	-0.0479857	-0.0896124	-0.166289	-0.386913	-0.254732	0.254286	-0.248162	0.407396	-0.425608	0.130695	0.110875	-0.411641	0.161556	-0.314931	-0.302577	0.114684	-0.281758	0.105355	-0.428779	0.13045	-0.154521	0.187276	-0.138103	0.214268	-0.210017	0.181938	0.18274	0.0997458	-0.0469415	0.0702688	-0.163875	0.210144	0.315291	0.141326	0.0960598	-0.0856141	-0.191202	0.203935	0.0870151
WZSP003338	AM23	Down	MRPS18C	28S ribosomal protein S18c, mitochondrial	NA	0.906907	372.562	272.429	0.359575	-0.158266	-0.225888	-0.0521685	-0.29967	-0.470676	-0.399639	0.437294	-0.289084	0.595984	-0.632869	0.242546	0.215697	-0.400154	0.258223	-0.0882472	-0.456484	0.272807	-0.414399	0.00889115	-0.60151	0.13696	-0.270971	0.0222384	-0.340578	0.0870826	-0.376006	0.0421954	0.340414	0.290686	0.176835	0.0934397	-0.39931	0.364231	0.407489	0.321227	0.281681	-0.189066	-0.379172	0.242814	0.0602071
WZSP017193	AM23	NoDEG	TBC1D23	TBC1 domain family member 23	NA	0.906693	448.534	279.861	0.423502	-0.143608	-0.147481	-0.0281662	-0.243249	-0.477197	-0.220558	0.378487	-0.41772	0.621326	-0.49752	0.355102	0.324618	-0.149731	0.247944	-0.118214	-0.262053	0.329498	-0.270468	-0.147554	-0.337971	-0.13398	-0.0810808	-0.174506	-0.13046	-0.116848	-0.180911	-0.157077	0.437441	0.303423	0.031943	0.229956	-0.284446	0.434153	0.406756	0.380585	0.281199	-0.0276701	-0.242173	0.0417272	-0.19283
WZSP009931	AM23	NoDEG	MATR3	Matrin-3	NA	0.906632	469.87	279.896	0.218559	-0.190934	-0.0866818	0.0282674	-0.188421	-0.470692	-0.313491	0.310788	-0.285636	0.488269	-0.435424	0.133543	0.112349	-0.284644	0.111605	-0.156404	-0.354471	0.205343	-0.250232	-0.104967	-0.380612	-0.0373544	-0.0649675	-0.0622093	-0.177954	0.0396115	-0.186989	-0.0451065	0.31569	0.18398	0.0840693	0.0131697	-0.320337	0.267459	0.398495	0.222227	0.238228	-0.156197	-0.255975	0.0654453	-0.042006
WZSP013280	AM23	NoDEG	TTC35	ER membrane protein complex subunit 2	NA	0.906421	402.443	270.07	0.351586	-0.0373513	-0.0565179	-0.111039	-0.279271	-0.561565	-0.305296	0.307521	-0.462971	0.509615	-0.561455	0.248077	0.223305	-0.347433	0.193196	-0.190939	-0.312789	0.225571	-0.316634	-0.0861067	-0.448008	-0.0294508	-0.153931	-0.0265603	-0.138716	0.0371457	-0.22369	-0.0261985	0.280018	0.234566	0.0150672	0.178441	-0.21676	0.330885	0.321455	0.25751	0.177921	-0.0665376	-0.241768	0.160299	-0.0216661
WZSP017971	AM23	NoDEG	CUL3	Cullin-3	pH 24 hr post-mortem (loin),pH 24 hr post mortem (ham),CIE-a*	0.906165	485.515	293.721	0.208933	-0.336971	-0.0991873	0.0337224	-0.200576	-0.344704	-0.315882	0.25551	-0.259803	0.478389	-0.451941	0.114412	0.0901852	-0.347259	0.125441	-0.245902	-0.367748	0.138764	-0.245204	0.0147899	-0.415047	0.106084	-0.0809179	0.0641921	-0.175591	0.137264	-0.188806	0.0776781	0.22309	0.167927	0.077359	0.0215892	-0.275096	0.233994	0.335821	0.171943	0.16267	-0.128657	-0.226461	0.133152	0.0352425
WZSP012844	AM23	NoDEG	SET	Protein SET	NA	0.905805	367.894	256.768	0.157278	-0.38694	0.127706	0.106613	-0.186622	-0.355361	-0.368641	0.176834	-0.271316	0.433919	-0.40155	0.0552076	0.0288662	-0.402276	0.240859	-0.272788	-0.457999	0.161559	-0.289792	0.0385993	-0.407542	0.142093	-0.180213	0.0132745	-0.226501	0.148273	-0.255602	0.0706586	0.189924	0.121987	0.101929	-0.0469548	-0.290258	0.178321	0.329172	0.13046	0.142061	-0.192121	-0.253893	0.199983	0.145212
WZSP012735	AM23	NoDEG	CUL1	Cullin-1	NA	0.905629	426.203	272.225	0.26099	-0.161227	-0.0958797	-0.0373682	-0.351184	-0.49213	-0.25587	0.259514	-0.371458	0.482985	-0.479412	0.161133	0.139762	-0.342505	0.21264	-0.175692	-0.313251	0.232489	-0.344024	-0.0524933	-0.447955	0.0536208	-0.208231	0.0654253	-0.255592	0.113215	-0.296506	0.0466387	0.270089	0.184995	0.0794319	0.0510041	-0.290317	0.258149	0.357135	0.200344	0.1934	-0.139673	-0.270364	0.209156	0.0540267
WZSP001374	AM23	NoDEG	RIOK2	Serine/threonine-protein kinase RIO2	Shoulder meat weight,Loin muscle area	0.905457	420.84	277.445	0.200008	-0.22529	0.0330595	0.124829	-0.0394939	-0.387364	-0.207834	0.240044	-0.176234	0.404479	-0.34569	0.093329	0.0717443	-0.398267	0.242952	-0.325033	-0.286358	0.208016	-0.248635	0.0890818	-0.399789	0.147392	-0.151986	0.0935597	-0.163948	0.193893	-0.20654	0.134098	0.17293	0.0626425	0.00436469	-0.0134358	-0.225939	0.171175	0.349116	0.105783	0.0943729	-0.107943	-0.19067	0.241138	0.159472
WZSP004799	AM23	NoDEG	TCEA1	Transcription elongation factor A protein 1	NA	0.90544	402.557	274.424	0.255736	-0.237167	-0.186722	-0.0437107	-0.263125	-0.404438	-0.427718	0.445341	-0.274447	0.569716	-0.541509	0.173845	0.148269	-0.273038	0.072627	-0.0717044	-0.47265	0.212713	-0.387531	-0.0433976	-0.525046	0.0457795	-0.189403	-0.0540502	-0.258178	0.0167078	-0.308938	-0.0291319	0.368054	0.26423	0.173458	0.00356446	-0.464829	0.354772	0.514479	0.305597	0.337794	-0.232489	-0.387048	0.104148	-0.0305114
WZSP000431	AM23	NoDEG	SMARCAD1	SWI/SNF-related matrix-associated actin-dependent regulator of chromatin subfamily A containing DEAD/H box 1	NA	0.905134	382.296	269.926	0.32344	-0.268804	0.00232036	0.050565	-0.10088	-0.264124	-0.0953096	0.358722	-0.292518	0.52091	-0.401098	0.265372	0.239133	-0.134922	0.227754	-0.151722	-0.254334	0.347872	-0.258711	-5.32797e-05	-0.29655	-0.0203915	-0.0795014	-0.0873352	-0.126971	0.0420501	-0.174482	-0.0178051	0.33126	0.156618	-0.0610229	0.171542	-0.182726	0.308699	0.362316	0.240891	0.146558	0.0233862	-0.147891	0.161314	-0.0339664
WZSP018426	AM23	NoDEG	PPP3CB	Serine/threonine-protein phosphatase 2B catalytic subunit beta isoform	NA	0.904486	422.844	258.493	0.172722	-0.173073	0.0279841	-0.00378788	-0.213131	-0.330107	-0.155718	0.164937	-0.359581	0.354339	-0.38706	0.08385	0.0624975	-0.321242	0.100727	-0.327168	-0.278619	0.100774	-0.195968	-0.04775	-0.264615	-0.0448618	0.0202559	0.00530527	-0.104239	0.0466133	-0.11158	0.00217986	0.257552	-0.020339	-0.218364	0.0583382	-0.0490897	0.161891	0.347549	0.123283	0.113328	-0.0766629	-0.141213	0.0423999	-0.0364996
WZSP008431	AM23	NoDEG	AIMP1	Aminoacyl tRNA synthase complex-interacting multifunctional protein 1	NA	0.904293	386.342	278.243	0.287509	-0.295887	-0.147037	0.0403794	-0.174327	-0.408974	-0.391178	0.427905	-0.152008	0.562865	-0.508287	0.176253	0.150732	-0.397828	0.222976	-0.101477	-0.459666	0.307991	-0.410622	0.0385734	-0.579393	0.112279	-0.258186	0.0415972	-0.292403	0.114615	-0.351757	0.0693282	0.295778	0.26491	0.217638	0.0104403	-0.437646	0.318899	0.417094	0.272168	0.270245	-0.22067	-0.370256	0.224389	0.0904692
WZSP015305	AM23	NoDEG	EIF2S2	Eukaryotic translation initiation factor 2 subunit 2	NA	0.904243	445.845	295.973	0.195389	-0.134505	0.00113131	0.144696	-0.047545	-0.465676	-0.277118	0.263734	-0.198223	0.408941	-0.409252	0.0923281	0.0674106	-0.391824	0.140971	-0.263538	-0.34182	0.195876	-0.244943	0.0538332	-0.446074	0.0952032	-0.127302	0.0269552	-0.168517	0.138299	-0.199612	0.0774493	0.165578	0.153336	0.129313	-0.0215277	-0.299769	0.197328	0.310171	0.125167	0.125357	-0.128346	-0.218707	0.181079	0.114606
WZSP013534	AM23	NoDEG	NFIB	Nuclear factor 1 B-type	Drip loss	0.90409	322.052	233.42	0.28073	-0.268644	-0.120598	-0.0731571	-0.421212	-0.458085	-0.292231	0.306069	-0.373911	0.546703	-0.577323	0.199472	0.173374	-0.255228	0.283366	-0.104312	-0.445178	0.269117	-0.427709	-0.0495101	-0.524353	0.00988676	-0.295295	-0.0187691	-0.383079	0.0513355	-0.405143	-0.00575685	0.334699	0.244456	0.126694	0.0961177	-0.30292	0.295997	0.31836	0.289122	0.266711	-0.185622	-0.336911	0.170252	-0.00283709
WZSP018788	AM23	NoDEG	PDS5B	Sister chromatid cohesion protein PDS5 homolog B	NA	0.904012	382.365	261.351	0.239222	-0.214315	0.0629427	-0.0604864	-0.273019	-0.413739	-0.239789	0.206175	-0.362523	0.405882	-0.479855	0.195489	0.183001	-0.0947533	0.109591	-0.17912	-0.319668	0.13574	-0.273979	-0.100805	-0.372554	-0.152612	-0.0634842	-0.0686901	-0.116477	0.00181457	-0.171569	-0.0594942	0.288001	0.137528	-0.116895	0.135669	-0.18352	0.304663	0.43278	0.211572	0.168621	-0.0397381	-0.193696	0.11316	-0.0722596
WZSP012995	AM23	NoDEG	HMBOX1	Homeobox-containing protein 1	NA	0.904006	351.754	255.704	0.285433	-0.206743	-0.0436644	0.100815	-0.230848	-0.366485	-0.15968	0.241486	-0.229722	0.439697	-0.480666	0.191929	0.166578	-0.318436	0.192034	-0.303386	-0.312649	0.260318	-0.327924	0.175639	-0.516405	0.222208	-0.214638	0.188695	-0.176486	0.217805	-0.260918	0.20773	0.158659	0.193347	0.0839789	0.106593	-0.242703	0.246147	0.276791	0.145238	0.074374	-0.0479235	-0.211037	0.358519	0.178885
WZSP014622	AM23	NoDEG	CETN3	Centrin-3	Muscle fat content	0.903876	409.64	267.993	0.369838	-0.0222462	0.048158	-0.086113	-0.278697	-0.459381	-0.136978	0.304444	-0.365848	0.443595	-0.546636	0.251213	0.235783	-0.393476	0.078134	-0.250971	-0.196346	0.228698	-0.130256	0.0115493	-0.325463	0.0796959	0.0447584	0.118305	-0.00391718	0.0940041	-0.0391429	0.081499	0.245083	0.162296	-0.128727	0.25229	-0.0486642	0.27831	0.235833	0.164489	0.0420987	0.0799697	-0.0861281	0.251991	0.0315498
WZSP015521	AM23	NoDEG	SEC62	Translocation protein SEC62	NA	0.903666	387.343	269.782	0.30697	-0.112368	-0.026008	0.137872	-0.0852368	-0.412311	-0.190623	0.323625	-0.185905	0.451024	-0.501225	0.221918	0.203524	-0.266368	0.157753	-0.205016	-0.269177	0.279072	-0.223677	0.0123906	-0.429291	0.060889	-0.0518292	0.0146012	-0.166562	0.108014	-0.168257	0.0479455	0.258096	0.205164	0.0730857	0.10142	-0.293375	0.29913	0.369796	0.191489	0.127219	-0.0142469	-0.188194	0.232966	0.05748
WZSP011412	AM23	NoDEG	CCDC90B	Coiled-coil domain-containing protein 90B, mitochondrial	NA	0.90319	325.325	238.735	0.217615	-0.100032	0.0485026	-0.048007	-0.323641	-0.358995	-0.289207	0.328479	-0.470909	0.466779	-0.554442	0.147862	0.126176	-0.228548	0.0992533	-0.145505	-0.420991	0.0862215	-0.279775	-0.00218547	-0.381831	0.0442223	-0.0997164	-0.0928944	-0.225529	0.05241	-0.227539	-0.0169448	0.352125	0.0995435	-0.0844608	0.0809715	-0.189254	0.251144	0.401596	0.219143	0.216761	-0.140334	-0.269383	0.144425	0.000285273
WZSP010217	AM23	NoDEG	SMC3	Structural maintenance of chromosomes protein 3	NA	0.903061	501.157	290.701	0.228531	-0.116371	0.0387955	-0.0664357	-0.191918	-0.414292	-0.132096	0.132196	-0.413791	0.350346	-0.400917	0.133972	0.114587	-0.336963	0.041742	-0.352173	-0.171205	0.0723776	-0.106799	0.025989	-0.278203	0.0947607	0.02252	0.118497	0.0268031	0.157834	-0.0244431	0.109107	0.105616	0.0726937	-0.155609	0.14481	-0.0233444	0.182352	0.229407	0.0583243	-0.0198765	0.0615249	-0.0332649	0.187757	0.0576682
WZSP004892	AM23	NoDEG	THUMPD3	THUMP domain-containing protein 3	NA	0.903059	364.981	260.147	0.280788	-0.256795	-0.0418979	0.00595991	-0.25158	-0.270623	-0.184446	0.273369	-0.418697	0.537387	-0.42326	0.221379	0.188331	-0.169615	0.269379	-0.145721	-0.337293	0.324505	-0.424454	-0.0720058	-0.400404	-0.0653031	-0.266404	-0.113169	-0.288851	-0.0140915	-0.358179	-0.0719311	0.342526	0.208126	0.0621208	0.0772901	-0.338195	0.33058	0.453707	0.280666	0.267148	-0.153032	-0.32903	0.156044	-0.0140287
WZSP001234	AM23	NoDEG	EIF2S1	Eukaryotic translation initiation factor 2 subunit 1	NA	0.902756	417.091	263.003	0.25937	-0.227917	0.111263	-0.0240121	-0.138214	-0.23993	-0.126151	0.193003	-0.402693	0.417267	-0.393618	0.164568	0.14212	-0.334011	0.163479	-0.299718	-0.211139	0.130424	-0.115934	0.0429071	-0.222867	0.0934797	0.0222043	0.0408259	-0.0396077	0.136823	-0.0542917	0.0783839	0.184377	0.051132	-0.183422	0.154621	-0.0266886	0.202189	0.269111	0.102235	0.011452	0.0523332	-0.0602825	0.20805	0.0666872
WZSP014637	AM23	NoDEG	TTC37	Tetratricopeptide repeat protein 37	NA	0.902676	462.176	279.391	0.356267	-0.213544	0.0147954	-0.0767461	-0.252919	-0.396446	-0.101014	0.262536	-0.426957	0.504717	-0.462512	0.263519	0.242179	-0.286372	0.169551	-0.261932	-0.164474	0.231246	-0.128077	0.0192918	-0.280329	0.0737511	0.0195935	0.0919413	0.0300997	0.13161	-0.0323083	0.0875964	0.203133	0.16617	-0.128018	0.274551	-0.0112828	0.266963	0.176299	0.16067	0.0110605	0.126208	-0.0305784	0.221896	0.00302425
WZSP003140	AM23	NoDEG	FKBP3	Peptidyl-prolyl cis-trans isomerase FKBP3	Liver weight	0.902643	395.349	261.636	0.178972	-0.124536	0.0489149	0.0947655	-0.127423	-0.431094	-0.19107	0.285594	-0.382548	0.467088	-0.332521	0.0777321	0.0447468	-0.398789	0.167376	-0.2566	-0.279125	0.186394	-0.265481	0.0017263	-0.377927	0.0241928	-0.148322	-0.0580247	-0.142279	0.00220564	-0.203483	-0.0203399	0.226398	0.0735473	-0.0169289	-0.0246347	-0.225159	0.186865	0.374272	0.153417	0.199981	-0.184543	-0.257396	0.0786937	0.0331605
WZSP014726	AM23	NoDEG	2016-09-07	Septin-7	NA	0.902428	454.392	265.541	0.273942	-0.159513	-0.0580067	-0.0203985	-0.114172	-0.451394	-0.268244	0.282963	-0.359786	0.479257	-0.403777	0.196567	0.172692	-0.241808	0.103977	-0.160676	-0.262786	0.147358	-0.177991	-0.117533	-0.300715	-0.0910154	-0.0099526	-0.126024	-0.0789855	-0.0328787	-0.103528	-0.0989465	0.30182	0.189923	-0.0224738	0.103239	-0.237519	0.316064	0.400536	0.2414	0.207132	-0.0675128	-0.191321	0.0188348	-0.112702
WZSP014490	AM23	NoDEG	HNRNPA3	Heterogeneous nuclear ribonucleoprotein A3	NA	0.902235	407.651	260.402	0.183165	-0.137371	0.0148818	0.150334	-0.223813	-0.411249	-0.236357	0.238441	-0.281825	0.419876	-0.446367	0.094547	0.072464	-0.316374	0.0908857	-0.198144	-0.342822	0.148168	-0.183272	-0.00756492	-0.352449	0.0384273	-0.0250251	-0.0292629	-0.198275	0.0565321	-0.157085	0.0064857	0.260853	0.136727	0.0627407	0.00505787	-0.24693	0.197461	0.309734	0.14884	0.167959	-0.129352	-0.214095	0.123035	0.0273998
WZSP015704	AM23	NoDEG	THOC7	THO complex subunit 7 homolog	NA	0.902223	396.042	280.835	0.226114	-0.173291	-0.0608021	0.0232539	-0.167579	-0.446881	-0.403708	0.367621	-0.154235	0.455955	-0.541444	0.1052	0.0829681	-0.464475	0.143813	-0.170752	-0.467495	0.172541	-0.348084	0.113439	-0.551052	0.155228	-0.259903	0.0896121	-0.325974	0.173675	-0.341106	0.133782	0.235049	0.228923	0.2297	-0.0178437	-0.367639	0.229261	0.292302	0.2	0.216174	-0.23629	-0.346675	0.234957	0.140198
WZSP015966	AM23	NoDEG	SMARCA1	Probable global transcription activator SNF2L1	NA	0.901986	393.207	257.555	0.237748	-0.116678	-0.020335	-0.054501	-0.316018	-0.475544	-0.32022	0.277914	-0.411372	0.463407	-0.54846	0.16649	0.142435	-0.224083	0.0642365	-0.171587	-0.423132	0.152341	-0.258229	-0.0844879	-0.369927	-0.0735058	-0.0642173	-0.0963471	-0.197568	0.00671246	-0.197623	-0.062534	0.338725	0.21866	0.0756429	0.0966197	-0.249617	0.274474	0.297966	0.243939	0.222249	-0.124	-0.247401	0.0430496	-0.090963
WZSP005377	AM23	NoDEG	RARS2	Probable arginine--tRNA ligase, mitochondrial	Drip loss	0.901908	306.772	233.307	0.353376	-0.145804	0.0234227	0.0574469	-0.12345	-0.379621	-0.280834	0.445582	-0.310432	0.557574	-0.513236	0.274703	0.250327	-0.228231	0.226762	-0.140537	-0.374686	0.212701	-0.283207	0.109961	-0.438995	0.112606	-0.145394	-0.070867	-0.142849	0.0848922	-0.209759	0.0411093	0.367292	0.201536	-0.0214824	0.166075	-0.245756	0.352368	0.412232	0.298664	0.22048	-0.0870443	-0.277249	0.246095	0.0364352
WZSP019004	AM23	NoDEG	RSBN1L	Round spermatid basic protein 1-like protein	NA	0.901896	272.772	224.089	0.352824	-0.320786	-0.00565907	0.036782	-0.315959	-0.265073	-0.228513	0.313532	-0.229139	0.495324	-0.549271	0.254416	0.233856	-0.31412	0.340806	-0.0882069	-0.408332	0.370802	-0.487981	0.0377789	-0.555417	0.0913319	-0.299327	0.0589293	-0.33164	0.10047	-0.40956	0.0705325	0.317161	0.181524	-0.024197	0.141504	-0.270649	0.343938	0.454656	0.269165	0.199516	-0.128156	-0.332428	0.373697	0.140771
WZSP012054	AM23	NoDEG	SKIV2L2	Superkiller viralicidic activity 2-like 2	NA	0.901701	413.389	271.171	0.412745	-0.0922718	0.0671384	0.0431851	-0.189281	-0.318123	0.00876728	0.249707	-0.365206	0.445249	-0.459104	0.330249	0.313394	-0.212954	0.109848	-0.215905	-0.0815073	0.247281	-0.0587253	0.0344455	-0.216388	0.0502169	0.122449	0.0584765	0.0540212	0.0874296	0.0345559	0.0646067	0.257769	0.181206	-0.185328	0.327694	-0.0103298	0.325631	0.245803	0.174741	0.00113797	0.193951	-0.00896983	0.277603	-0.00486282
WZSP005123	AM23	NoDEG	RNF2	E3 ubiquitin-protein ligase RING2	NA	0.901319	290.712	221.69	0.312683	-0.181646	-0.0255722	0.118482	-0.237748	-0.327119	-0.259055	0.420824	-0.230306	0.481349	-0.570856	0.220931	0.203157	-0.302068	0.150733	-0.100778	-0.354942	0.221996	-0.326396	0.024055	-0.454072	0.0420487	-0.0571051	-0.00552253	-0.218641	0.0607321	-0.230426	0.0276572	0.387626	0.133166	-0.0691813	0.111098	-0.232923	0.310959	0.451189	0.257285	0.216891	-0.0962829	-0.27359	0.174256	-0.00976344
WZSP019005	AM23	NoDEG	PTPN12	Tyrosine-protein phosphatase non-receptor type 12	NA	0.900981	448.717	265.043	0.365001	-0.25885	-0.0702102	0.0333685	-0.209966	-0.404756	-0.148783	0.196492	-0.312696	0.46946	-0.487188	0.293436	0.276093	-0.182687	0.164397	-0.223436	-0.180523	0.223959	-0.146277	-0.0238247	-0.33048	0.0293202	0.030886	0.0737592	-0.0360389	0.145992	-0.0621579	0.0711572	0.211312	0.257732	-0.00414379	0.254438	-0.1427	0.327399	0.229046	0.19115	0.0364552	0.125354	-0.0598336	0.221602	-0.0220283
WZSP000485	AM23	NoDEG	SUB1	Activated RNA polymerase II transcriptional coactivator p15	NA	0.900775	444.789	282.869	0.214763	-0.26465	-0.0140049	0.0828428	-0.136431	-0.500202	-0.376946	0.299065	-0.246715	0.497317	-0.455698	0.121966	0.0976841	-0.345554	0.188549	-0.238365	-0.390107	0.218595	-0.298983	-0.0357583	-0.478466	0.013682	-0.144139	-0.0208109	-0.151178	0.0794855	-0.218828	0.00814522	0.211697	0.194035	0.139415	0.00473112	-0.329079	0.246699	0.343647	0.189387	0.185247	-0.14926	-0.255803	0.114763	0.0334661
WZSP008688	AM23	NoDEG	LRPPRC	Leucine-rich PPR motif-containing protein, mitochondrial	NA	0.90074	416.711	267.247	0.226121	-0.160715	-0.233926	-0.0458959	-0.239037	-0.435317	-0.397017	0.464128	-0.279957	0.561074	-0.49184	0.145777	0.115293	-0.266417	0.0339367	-0.0780129	-0.481929	0.187182	-0.362547	-0.0487788	-0.466463	-0.0296181	-0.169854	-0.115747	-0.267319	-0.0505603	-0.297024	-0.0778754	0.427719	0.242272	0.162126	-0.016302	-0.429146	0.323393	0.472528	0.334777	0.397276	-0.290196	-0.40669	-0.02227	-0.118534
WZSP014132	AM23	NoDEG	LMAN1	Protein ERGIC-53	Drip loss	0.9006	449.191	271.552	0.333142	-0.258839	-0.147179	-0.199637	-0.297716	-0.380809	-0.285458	0.30718	-0.383295	0.528746	-0.512743	0.276524	0.255244	-0.120066	0.134176	-0.181227	-0.339108	0.218236	-0.314523	-0.122632	-0.355935	-0.100091	-0.107167	-0.0488528	-0.152133	0.00242228	-0.214349	-0.059313	0.391066	0.247997	-0.00644392	0.180407	-0.273421	0.386862	0.437012	0.323084	0.24996	-0.061094	-0.246568	0.0682694	-0.146332
WZSP004818	AM23	NoDEG	KIFAP3	Kinesin-associated protein 3	NA	0.89956	392.453	260.207	0.172894	-0.206352	-0.0632782	0.0696325	-0.0410383	-0.356867	-0.309907	0.325579	-0.277507	0.474369	-0.325328	0.0638175	0.0295087	-0.434731	0.156592	-0.270886	-0.392587	0.13642	-0.307757	0.130903	-0.445689	0.153691	-0.193346	0.0289094	-0.141334	0.144245	-0.2329	0.106614	0.199854	0.0908095	0.0483911	-0.0560289	-0.282924	0.19108	0.383991	0.15846	0.19146	-0.221995	-0.290285	0.146123	0.113323
WZSP000009	AM23	NoDEG	CCDC82	Coiled-coil domain-containing protein 82	NA	0.899538	289.013	225.779	0.212185	-0.09074	0.131392	0.0439144	-0.131776	-0.190924	-0.0955123	0.216707	-0.324793	0.34227	-0.374846	0.140467	0.122491	-0.228525	0.176336	-0.270874	-0.321479	0.115576	-0.284396	0.202513	-0.37262	0.165388	-0.157743	0.0844783	-0.174299	0.229473	-0.226273	0.182049	0.240476	-0.00563265	-0.193996	0.0689403	-0.132794	0.20646	0.448701	0.116355	0.0863509	-0.0810973	-0.219098	0.384718	0.212886
WZSP002589	AM23	NoDEG	SR140	U2 snRNP-associated SURP motif-containing protein	NA	0.899147	410.364	265.304	0.192661	-0.013978	0.103867	0.0256482	-0.138296	-0.400996	-0.0592764	0.128804	-0.390768	0.304343	-0.362537	0.0984148	0.0781379	-0.35157	0.0694695	-0.341475	-0.162022	0.0486187	-0.134757	0.12844	-0.3196	0.110572	-0.0564022	0.13015	-0.0488627	0.190287	-0.0884982	0.159957	0.0829443	0.0399725	-0.138978	0.0984516	-0.023678	0.135698	0.209326	0.029008	-0.0132207	0.00555467	-0.0826168	0.252167	0.13558
WZSP013854	AM23	NoDEG	QTSA-19276	E3 UFM1-protein ligase 1	Drip loss	0.899095	442.65	269.913	0.370492	-0.122919	-0.0958577	-0.279323	-0.265371	-0.333651	-0.17134	0.278967	-0.475177	0.473886	-0.491981	0.283089	0.259213	-0.250199	0.0753867	-0.223094	-0.239295	0.180253	-0.205098	-0.0523923	-0.248298	-0.008136	-0.0325704	0.0196329	-0.0575312	0.0524385	-0.112321	0.00801767	0.325633	0.193715	-0.139213	0.266223	-0.0867737	0.33929	0.308622	0.25572	0.130785	0.0357571	-0.135425	0.128515	-0.0918598
WZSP014510	AM23	NoDEG	CIR1	Corepressor interacting with RBPJ 1	NA	0.898871	354.56	258.866	0.308846	-0.0816493	-0.0603507	-0.0589647	-0.277916	-0.399172	-0.270541	0.305695	-0.360381	0.478058	-0.525797	0.177796	0.15351	-0.479199	0.193001	-0.169339	-0.362282	0.248324	-0.337466	0.0678985	-0.500039	0.20346	-0.214899	0.122698	-0.214882	0.183146	-0.279861	0.133959	0.204523	0.182566	0.0467562	0.0980667	-0.245751	0.265771	0.327686	0.173176	0.123348	-0.111932	-0.263808	0.364558	0.197294
WZSP010479	AM23	NoDEG	PABPN1	Polyadenylate-binding protein 2	NA	0.898245	301.975	217.473	0.323239	-0.215906	-0.0680986	-0.129504	-0.41537	-0.441748	-0.335629	0.368834	-0.366549	0.559401	-0.613641	0.223237	0.203661	-0.334367	0.255004	-0.0663697	-0.433145	0.288666	-0.449064	-0.0543005	-0.542987	-0.0193709	-0.286638	0.0374767	-0.367264	0.0892013	-0.40468	0.0270606	0.36408	0.281013	0.146572	0.113499	-0.337867	0.332476	0.34857	0.30584	0.284343	-0.202701	-0.385844	0.234888	0.0285092
WZSP014464	AM23	NoDEG	NCKAP1	Nck-associated protein 1	NA	0.898145	400.99	248.862	0.38491	-0.199508	-0.135931	-0.075336	-0.353903	-0.337014	-0.221379	0.35124	-0.473783	0.584317	-0.530051	0.337022	0.312995	-0.0665304	0.112527	-0.080993	-0.274221	0.246928	-0.256796	-0.155517	-0.291675	-0.120111	0.0101028	-0.146469	-0.0787567	-0.0867796	-0.128258	-0.138659	0.443954	0.250778	-0.0846212	0.249493	-0.222077	0.428578	0.453298	0.346827	0.250634	0.0104537	-0.207227	0.0587465	-0.201364
WZSP014544	AM23	NoDEG	PPIG	Peptidyl-prolyl cis-trans isomerase G	NA	0.897905	449.111	283.503	0.203468	-0.19442	-0.00192082	0.0503659	-0.203728	-0.532859	-0.264784	0.242374	-0.272857	0.422862	-0.42296	0.105222	0.0813636	-0.366404	0.113831	-0.272154	-0.28695	0.147709	-0.231087	0.050814	-0.42612	0.124305	-0.15557	0.0711181	-0.110071	0.100924	-0.179504	0.0797067	0.137435	0.155706	0.0701811	0.0345968	-0.216271	0.191706	0.25241	0.120087	0.106612	-0.0883753	-0.172136	0.158883	0.0691461
WZSP011451	AM23	NoDEG	SRP54	Signal recognition particle 54 kDa protein	NA	0.897619	388.363	256.113	0.32389	0.0025047	0.0137539	0.0279855	-0.0416074	-0.379239	-0.120246	0.344433	-0.308687	0.444052	-0.449758	0.232506	0.206794	-0.291606	0.0808587	-0.213676	-0.233545	0.195179	-0.116953	0.0963424	-0.284007	0.0576163	-0.00080812	-0.00730821	-0.101854	0.110386	-0.0860344	0.0692661	0.280047	0.211557	0.0347752	0.170886	-0.16455	0.268535	0.215115	0.196526	0.106912	0.0124928	-0.138829	0.174262	0.00486095
WZSP010130	AM23	NoDEG	IPO7	Importin-7	NA	0.897438	362.53	239.206	0.253863	-0.136335	0.126792	0.0470052	-0.167767	-0.336435	-0.113699	0.276019	-0.288445	0.387293	-0.453681	0.181513	0.166353	-0.218079	0.0384402	-0.289461	-0.24443	0.15634	-0.113584	0.0553326	-0.253894	0.0268337	0.0868369	0.0315347	-0.0123219	0.0986735	-0.0235272	0.0656429	0.27933	0.0761778	-0.163671	0.167649	-0.0466628	0.217691	0.275984	0.141664	0.0646161	0.0421077	-0.0815321	0.153686	-0.0144249
WZSP013456	AM23	NoDEG	APPBP2	Amyloid protein-binding protein 2	NA	0.896694	347.164	241.39	0.254927	-0.166055	-0.216307	-0.130095	-0.36776	-0.34498	-0.307248	0.452723	-0.373475	0.557395	-0.51604	0.19044	0.164201	-0.176362	0.0916532	-0.0515888	-0.471667	0.214224	-0.43853	-0.0862902	-0.449738	-0.105989	-0.174701	-0.117981	-0.289328	-0.0714078	-0.336777	-0.0989078	0.510736	0.158107	-0.0362953	0.0549697	-0.325525	0.346482	0.555749	0.367331	0.409213	-0.264741	-0.413905	0.00437238	-0.151828
WZSP013688	AM23	NoDEG	STXBP3	Syntaxin-binding protein 3	androstenone, laboratory	0.895548	289.507	226.891	0.262168	-0.213936	0.0677609	0.0296412	-0.210603	-0.104719	-0.128787	0.179184	-0.366395	0.390631	-0.423336	0.173402	0.144218	-0.300466	0.190436	-0.218052	-0.371008	0.180133	-0.286162	0.0860033	-0.322746	0.093338	-0.10039	-0.00916497	-0.208737	0.0770169	-0.223607	0.053223	0.278544	0.0580046	-0.172514	0.121297	-0.11725	0.251466	0.397698	0.178694	0.119367	-0.0797345	-0.217922	0.25543	0.099532
WZSP011516	AM23	NoDEG	SEC63	Translocation protein SEC63 homolog	NA	0.895306	478.084	279.191	0.183216	-0.176356	-0.104692	0.0238559	-0.175634	-0.44435	-0.383587	0.337708	-0.278554	0.467918	-0.500913	0.0976486	0.0720159	-0.318233	0.0264105	-0.217665	-0.408306	0.105021	-0.236719	-0.0284442	-0.4001	0.0274392	-0.0579006	-0.0441772	-0.191369	0.057198	-0.184921	-0.0059914	0.284973	0.187524	0.14426	-0.0159952	-0.327982	0.231463	0.335924	0.202174	0.225787	-0.167134	-0.257575	0.00501558	-0.0554487
WZSP010256	AM23	NoDEG	CHD1	Chromodomain-helicase-DNA-binding protein 1	NA	0.895279	419.609	259.513	0.257889	-0.278182	0.139706	0.146357	-0.181185	-0.423728	-0.217063	0.156982	-0.288423	0.408918	-0.402663	0.180552	0.16468	-0.246338	0.228036	-0.348768	-0.231113	0.173393	-0.155171	-0.03617	-0.283179	0.00994071	0.0377933	0.00817887	0.00756231	0.0773228	-0.0463921	0.0180856	0.220505	0.0690037	-0.139509	0.124006	-0.111108	0.232851	0.347172	0.132159	0.0467149	0.0442349	-0.0766644	0.154455	0.00546275
WZSP010662	AM23	NoDEG	DEK	Protein DEK	NA	0.895022	406.636	253.904	0.262457	-0.314075	-0.019991	0.00152284	-0.300747	-0.375711	-0.231149	0.1795	-0.287254	0.436459	-0.459147	0.177124	0.162438	-0.279532	0.141607	-0.223058	-0.27277	0.18396	-0.243029	-0.0242384	-0.405843	0.0542225	-0.0663537	0.119101	-0.106727	0.130183	-0.156497	0.0823831	0.191127	0.176179	-0.0123926	0.114498	-0.210936	0.272828	0.346334	0.151555	0.0958722	-0.0249277	-0.165983	0.238559	0.0566868
WZSP011243	AM23	NoDEG	MIOS	WD repeat-containing protein mio	NA	0.894638	439.414	268.18	0.296762	-0.0815969	-0.0945695	-0.179352	-0.219796	-0.47589	-0.288855	0.376964	-0.325897	0.472256	-0.52164	0.19147	0.171048	-0.353217	-0.00675644	-0.158622	-0.319692	0.0992982	-0.14852	0.00893341	-0.333227	0.0443315	-0.0284345	0.0170209	-0.109841	0.0448895	-0.109657	0.0253164	0.309699	0.220792	0.00559456	0.156194	-0.164877	0.282866	0.25178	0.240818	0.191647	-0.0789204	-0.194134	0.0792528	-0.0719082
WZSP009598	AM23	NoDEG	RWDD3	RWD domain-containing protein 3	NA	0.894209	354.527	240.486	0.34011	-0.161792	0.0272036	-0.030512	-0.245049	-0.502747	-0.206536	0.213214	-0.46553	0.517752	-0.448044	0.246885	0.21851	-0.293341	0.332236	-0.175808	-0.296149	0.220705	-0.229795	0.0354355	-0.365998	0.0634557	-0.19213	-0.0145825	-0.16319	0.131892	-0.210746	0.0533539	0.21546	0.250858	0.0649361	0.205255	-0.146131	0.274516	0.148849	0.216556	0.101344	-0.0238225	-0.168686	0.263241	0.0663773
WZSP005067	AM23	NoDEG	ZFYVE16	Zinc finger FYVE domain-containing protein 16	Intramuscular fat content	0.893989	457.857	274.518	0.290063	-0.181675	-0.0896703	-0.0439669	-0.204279	-0.325283	-0.112789	0.2847	-0.412224	0.513135	-0.411594	0.219926	0.192414	-0.195569	0.187843	-0.19156	-0.231609	0.29399	-0.222591	-0.114717	-0.251432	-0.044969	-0.0454554	-0.0821161	-0.166622	0.0196246	-0.165974	-0.0629632	0.338678	0.157181	-0.0276663	0.128686	-0.202093	0.282586	0.351381	0.228839	0.173282	-0.0202568	-0.16094	0.0833992	-0.0780955
WZSP017932	AM23	NoDEG	NCL	Nucleolin	NA	0.893947	334.879	212.321	0.107443	-0.166662	-0.030058	0.151102	-0.115543	-0.331128	-0.239497	0.261761	-0.156535	0.361843	-0.389727	0.00503725	-0.0173595	-0.404184	0.0672909	-0.253762	-0.38592	0.171164	-0.267343	0.0662697	-0.402856	0.11223	-0.106008	0.0661724	-0.252563	0.169907	-0.235208	0.107564	0.215932	0.0578293	0.0794664	-0.0999625	-0.26923	0.118313	0.324005	0.0936632	0.15651	-0.208121	-0.25035	0.152876	0.123604
WZSP004250	AM23	NoDEG	SNRPE	Small nuclear ribonucleoprotein E	NA	0.893939	328.216	239.051	0.3448	-0.136714	-0.124001	0.00552451	-0.136	-0.506034	-0.2555	0.462812	-0.17178	0.50956	-0.505095	0.257455	0.239271	-0.262371	0.130757	-0.114897	-0.29081	0.235898	-0.292966	0.0714952	-0.514822	0.0748117	-0.143262	0.0351575	-0.109999	0.0585395	-0.199981	0.0583076	0.290158	0.215468	0.00381509	0.144437	-0.267833	0.348495	0.415534	0.264062	0.199128	-0.0511486	-0.233642	0.196203	-0.00105448
WZSP009546	AM23	NoDEG	CCDC41	Centrosomal protein of 83 kDa	NA	0.893534	327.254	234.957	0.217322	-0.179967	-0.0299109	-0.0214941	-0.135099	-0.42166	-0.304508	0.308062	-0.272435	0.389894	-0.456069	0.17981	0.161818	-0.0816349	-0.000187107	-0.153812	-0.345308	0.0602186	-0.302376	0.052453	-0.423419	0.0118858	-0.158052	-0.0541981	-0.108443	0.0740462	-0.207406	0.0238604	0.257543	0.172703	-0.025068	0.0891703	-0.251032	0.300743	0.424953	0.216287	0.187623	-0.0814928	-0.223615	0.120444	-0.0351983
WZSP009502	AM23	NoDEG	PPP1R12A	Protein phosphatase 1 regulatory subunit 12A	NA	0.89312	341.743	243.54	0.175397	-0.357527	0.0658087	0.19432	-0.0403774	-0.333841	-0.239818	0.235053	-0.190554	0.411852	-0.345301	0.113198	0.0891873	-0.223122	0.186042	-0.25872	-0.310684	0.177175	-0.297231	0.153911	-0.445404	0.177477	-0.203873	0.0607324	-0.12156	0.223589	-0.224103	0.154477	0.102677	0.128591	0.0826022	-0.00136562	-0.276438	0.197134	0.33143	0.0919199	0.062312	-0.057682	-0.16863	0.268036	0.166092
WZSP008232	AM23	NoDEG	HTATSF1	HIV Tat-specific factor 1 homolog	NA	0.893076	392.977	260.397	0.143589	-0.166886	0.138164	0.139613	-0.125656	-0.389894	-0.311884	0.164471	-0.297147	0.355499	-0.424119	0.0454566	0.0226561	-0.388345	0.121589	-0.328529	-0.373995	0.0770733	-0.179306	0.0508461	-0.339863	0.165482	-0.0664135	0.0186435	-0.187561	0.178299	-0.163535	0.0874836	0.184404	0.0966157	0.0839239	-0.0494411	-0.261904	0.149638	0.306987	0.0822735	0.0946494	-0.134205	-0.196747	0.184327	0.135508
WZSP000008	AM23	NoDEG	JRKL	Jerky protein homolog-like	NA	0.892481	282.692	222.296	0.376174	-0.101339	-0.101347	-0.133817	-0.364092	-0.301007	-0.22512	0.379095	-0.483298	0.532524	-0.609704	0.309797	0.290614	-0.156229	0.27801	-0.0208562	-0.371913	0.264405	-0.44769	-0.0235341	-0.466513	0.0171056	-0.233664	-0.0462806	-0.297109	0.120025	-0.360832	0.0171469	0.399757	0.168459	-0.113823	0.220509	-0.200621	0.372577	0.455807	0.308516	0.21094	-0.0580927	-0.29353	0.313966	0.0370338
WZSP004552	AM23	NoDEG	RABEP1	Rab GTPase-binding effector protein 1	NA	0.89229	390.811	245.218	0.277691	-0.149673	-0.168438	-0.123807	-0.283232	-0.430307	-0.268227	0.315079	-0.440546	0.528076	-0.478754	0.219385	0.186504	-0.158532	0.11199	-0.200165	-0.353859	0.171805	-0.327659	-0.0704887	-0.396243	-0.0800043	-0.16827	-0.123335	-0.14647	-0.0904381	-0.235284	-0.102252	0.335577	0.203843	-0.0138109	0.130193	-0.244773	0.333224	0.401186	0.302228	0.272898	-0.121729	-0.273042	5.02378e-05	-0.146328
WZSP000083	AM23	NoDEG	PPWD1	Peptidylprolyl isomerase domain and WD repeat-containing protein 1	NA	0.892066	334.626	243.836	0.372327	-0.148576	0.0620729	0.0864798	-0.0700715	-0.251432	-0.0123054	0.312928	-0.194491	0.429247	-0.431466	0.272533	0.255403	-0.313314	0.229142	-0.165542	-0.165008	0.356977	-0.223891	0.134677	-0.353057	0.0737824	-0.0771372	0.132738	-0.117602	0.207722	-0.156504	0.16923	0.20115	0.16772	-0.0487865	0.225093	-0.100348	0.266698	0.217896	0.145728	0.00553199	0.0966582	-0.0976806	0.387254	0.147441
WZSP013305	AM23	NoDEG	TAF2	Transcription initiation factor TFIID subunit 2	NA	0.891698	375.238	243.9	0.280423	-0.129382	0.139178	0.010795	-0.23485	-0.455839	-0.195849	0.173036	-0.314459	0.384265	-0.454252	0.193947	0.179618	-0.276283	0.212769	-0.351529	-0.263025	0.169028	-0.211396	-0.0157016	-0.332657	-0.0490086	-0.0473497	0.0384608	-0.0676783	0.0510312	-0.123144	0.0270978	0.261036	0.0900605	-0.140467	0.150634	-0.10588	0.248888	0.340155	0.172284	0.099713	-0.0181412	-0.15788	0.181087	0.00898373
WZSP019014	AM23	NoDEG	PMPCB	Mitochondrial-processing peptidase subunit beta	NA	0.891603	355.653	249.921	0.192667	-0.186997	-0.138238	-0.0149205	-0.246585	-0.454838	-0.367355	0.321906	-0.269373	0.499031	-0.495374	0.0732977	0.0424165	-0.463869	0.233908	-0.21307	-0.515469	0.166014	-0.390626	0.116132	-0.576362	0.182524	-0.323355	0.0869208	-0.389695	0.182676	-0.401572	0.136883	0.252039	0.197954	0.229709	-0.0542191	-0.367472	0.199065	0.29203	0.2152	0.259237	-0.312481	-0.395781	0.207434	0.141333
WZSP005529	AM23	NoDEG	SUGT1	Protein SGT1 homolog	NA	0.891582	357.896	245.683	0.251715	-0.136476	0.0526103	0.0683955	-0.110472	-0.226951	-0.0202781	0.181195	-0.393233	0.400808	-0.374833	0.140158	0.111835	-0.420743	0.213928	-0.299211	-0.188765	0.190309	-0.176804	0.118237	-0.315891	0.162348	-0.054454	0.117216	-0.136845	0.216713	-0.139026	0.16099	0.132351	0.0511821	-0.111519	0.115267	-0.049039	0.159927	0.215103	0.067415	-0.0053945	0.0101283	-0.102788	0.291274	0.166154
WZSP008918	AM23	NoDEG	RPL22	60S ribosomal protein L22	NA	0.891383	324.025	247.245	0.26502	-0.196766	-0.0659853	0.067587	-0.174945	-0.496319	-0.432626	0.449586	-0.17403	0.534283	-0.528599	0.140937	0.114373	-0.474736	0.236528	-0.100885	-0.486861	0.238317	-0.427838	0.118266	-0.626951	0.137459	-0.327827	0.0340209	-0.289545	0.112197	-0.377912	0.0928607	0.250508	0.228241	0.193184	0.00514805	-0.366616	0.266259	0.335935	0.249439	0.258415	-0.259843	-0.38842	0.238785	0.133873
WZSP000988	AM23	NoDEG	DTWD1	DTW domain-containing protein 1	NA	0.891062	405.505	267.146	0.273999	-0.160321	-0.162637	-0.0850887	-0.15817	-0.485897	-0.409272	0.44406	-0.286877	0.524272	-0.498208	0.182298	0.154246	-0.316198	0.016737	-0.0682016	-0.396297	0.16452	-0.30142	-0.0645881	-0.427403	-0.0127748	-0.137384	-0.104579	-0.188794	-0.0326958	-0.232619	-0.0727712	0.357045	0.277802	0.147441	0.0475062	-0.376785	0.341587	0.408561	0.308354	0.315859	-0.194215	-0.321135	-0.010262	-0.11769
WZSP015273	AM23	NoDEG	RBM39	RNA-binding protein 39	NA	0.890802	305.579	216.47	0.3812	-0.123249	0.0911591	0.0590238	-0.114533	-0.323161	-0.0928997	0.298803	-0.419529	0.531893	-0.411604	0.335773	0.311199	-0.0635162	0.255671	-0.129261	-0.221898	0.37529	-0.263585	-0.120217	-0.286364	-0.191576	-0.0525553	-0.200973	-0.0746845	-0.0619812	-0.147805	-0.138212	0.380342	0.220809	-0.0825951	0.237802	-0.209995	0.39905	0.431829	0.302011	0.195058	0.0221617	-0.199948	0.168005	-0.0825629
WZSP002891	AM23	NoDEG	TRIP11	Thyroid receptor-interacting protein 11	NA	0.890444	419.996	263.119	0.34996	-0.332174	-0.187385	-0.110045	-0.366449	-0.428698	-0.317527	0.394112	-0.351951	0.61955	-0.533725	0.304026	0.278677	-0.0641263	0.18122	-0.0595188	-0.374774	0.323964	-0.363277	-0.184013	-0.382445	-0.143844	-0.147052	-0.157951	-0.203459	-0.114127	-0.265389	-0.162373	0.459049	0.309508	0.0852926	0.170445	-0.350668	0.422264	0.444573	0.391227	0.335029	-0.0958691	-0.288796	0.00153306	-0.218273
WZSP000314	AM23	NoDEG	ZNF208	Zinc finger protein 850	pH 45 minutes post mortem,Drip loss,Impedance 24 hours postmortem	0.890261	314.09	238.689	0.46333	-0.0969171	-0.180483	-0.108707	-0.364829	-0.362965	-0.196523	0.48459	-0.332936	0.592631	-0.641874	0.389818	0.36246	-0.148725	0.115846	0.076475	-0.365959	0.368311	-0.32773	-0.0864837	-0.387324	-0.125205	-0.112392	-0.175045	-0.240113	-0.177651	-0.255742	-0.157947	0.507146	0.345028	-0.000955783	0.317942	-0.215883	0.463209	0.339929	0.437373	0.322901	-0.0502205	-0.28813	0.0917746	-0.198042
WZSP004839	AM23	NoDEG	CNOT10	CCR4-NOT transcription complex subunit 10	NA	0.889501	287.533	223.029	0.41098	-0.181434	-0.0527576	-0.115798	-0.354141	-0.168238	-0.121438	0.244192	-0.378881	0.460748	-0.583694	0.311646	0.289099	-0.289192	0.262282	-0.100551	-0.349014	0.338639	-0.348467	0.0515944	-0.370647	0.0961831	-0.165851	0.0934981	-0.295505	0.186455	-0.301465	0.118635	0.313631	0.225633	-0.0323864	0.276455	-0.129734	0.329232	0.24369	0.24208	0.0830198	0.0229441	-0.196007	0.399619	0.116016
WZSP012082	AM23	NoDEG	RPGRIP1L	Protein fantom	NA	0.889436	337.588	253.012	0.281969	-0.224871	-0.0346553	-0.0565419	-0.34144	-0.213124	-0.163806	0.342543	-0.281082	0.475182	-0.533346	0.221191	0.204513	-0.15251	0.119761	-0.0834081	-0.387304	0.329478	-0.375955	-0.0894643	-0.412519	-0.108672	-0.0890225	-0.033199	-0.281118	-0.0176158	-0.283826	-0.0492214	0.419319	0.159981	-0.0428011	0.105157	-0.296771	0.340425	0.518692	0.273055	0.258018	-0.108551	-0.300676	0.166705	-0.0431543
WZSP017686	AM23	NoDEG	CCDC75	G patch domain-containing protein 11	NA	0.88856	347.809	241.357	0.329371	-0.318889	0.0982363	0.0684631	-0.0756352	-0.296357	-0.238717	0.297137	-0.140228	0.44285	-0.470635	0.257833	0.239993	-0.201819	0.0972172	-0.195215	-0.286805	0.341549	-0.225072	-0.0330229	-0.314257	-0.00712116	-0.0379128	-0.0272977	-0.0626647	0.0448222	-0.123715	-0.00562228	0.263842	0.258971	0.0633681	0.172333	-0.258026	0.337571	0.326368	0.21571	0.106908	0.0368411	-0.139424	0.194499	-0.00185588
WZSP008664	AM23	NoDEG	FBXO11	F-box only protein 11	NA	0.888525	491.52	270.177	0.231241	-0.166377	-0.0877308	-0.0877009	-0.205685	-0.39362	-0.2618	0.252993	-0.35437	0.418212	-0.463069	0.163333	0.143321	-0.210142	-0.0703843	-0.17537	-0.279963	0.0757128	-0.132676	-0.0849993	-0.265576	-0.05856	0.0626875	-0.0407956	-0.0647004	0.0274233	-0.0587643	-0.0345894	0.270523	0.204133	0.00459871	0.117957	-0.190796	0.273376	0.293684	0.19275	0.154941	-0.0283389	-0.137971	0.0034065	-0.128478
WZSP006733	AM23	NoDEG	PPIL4	Peptidyl-prolyl cis-trans isomerase-like 4	NA	0.888255	422.22	252.18	0.299581	-0.23654	-0.111175	-0.0963464	-0.378382	-0.541564	-0.407761	0.279298	-0.403203	0.51321	-0.585338	0.223317	0.205456	-0.223353	0.133327	-0.130816	-0.369073	0.161021	-0.248191	-0.202367	-0.364907	-0.0865526	-0.0185205	-0.096194	-0.130311	-0.0221393	-0.153686	-0.112962	0.339256	0.228767	0.0101053	0.154705	-0.228751	0.331409	0.346417	0.273823	0.204808	-0.0466556	-0.188919	0.0159272	-0.152666
WZSP018787	AM23	NoDEG	N4BP2L2	NEDD4-binding protein 2-like 2	NA	0.888082	379.089	242.56	0.387785	-0.00869483	-0.0639354	-0.16494	-0.150691	-0.502323	-0.160254	0.28112	-0.311885	0.452827	-0.477421	0.292728	0.277541	-0.266159	0.142883	-0.166604	-0.229654	0.262517	-0.208757	-0.0448543	-0.367279	-0.058628	-0.0999271	0.0456842	-0.133987	0.0980927	-0.163793	0.036507	0.306746	0.29857	0.0379485	0.234596	-0.209752	0.36211	0.282112	0.271281	0.167536	-0.0272318	-0.210105	0.237705	-0.00836751
WZSP010534	AM23	NoDEG	ZNF91	Zinc finger protein 850	NA	0.887608	334.53	236.972	0.186548	-0.13358	0.149647	0.18605	-0.116533	-0.342054	-0.0601242	0.207855	-0.160321	0.31393	-0.406877	0.0825435	0.0700407	-0.385808	0.14174	-0.352532	-0.240344	0.17133	-0.13217	0.225056	-0.388328	0.2305	0.000828743	0.23049	-0.063674	0.298182	-0.0764296	0.268712	0.0753046	-0.0121689	-0.114524	0.0693178	-0.0324565	0.0887129	0.192806	-0.0181017	-0.0816053	0.049031	-0.0401456	0.372674	0.251151
WZSP004854	AM23	NoDEG	AZI2	5-azacytidine-induced protein 2	NA	0.887493	400.959	247.893	0.346397	-0.317712	-0.0441659	0.012371	-0.239992	-0.402207	-0.206321	0.18816	-0.337146	0.522905	-0.427349	0.275162	0.252899	-0.175949	0.214153	-0.194175	-0.275009	0.308999	-0.192284	-0.142165	-0.316382	-0.0511351	0.000428113	-0.0582315	-0.0407663	-0.00238017	-0.0909652	-0.0711952	0.286643	0.254245	-0.0140604	0.209235	-0.211397	0.363651	0.349125	0.256504	0.146181	0.0164728	-0.144574	0.153206	-0.0625435
WZSP019015	AM23	Down	DNAJC2	DnaJ homolog subfamily C member 2	NA	0.887493	287.132	224.939	0.443097	-0.197812	-0.275433	-0.0390031	-0.347072	-0.422832	-0.45874	0.598307	-0.223554	0.704195	-0.718712	0.355455	0.329817	-0.234126	0.202499	0.185242	-0.556542	0.440007	-0.514544	-0.116886	-0.648738	-0.0698069	-0.272402	-0.158546	-0.412274	-0.0906803	-0.443773	-0.131362	0.529392	0.471265	0.305495	0.155196	-0.562637	0.52935	0.504378	0.499769	0.464284	-0.248479	-0.512456	0.177631	-0.0868165
WZSP009632	AM23	NoDEG	GOLPH3L	Golgi phosphoprotein 3-like	NA	0.887318	315.236	217.817	0.392177	-0.2838	-0.131925	-0.162121	-0.342314	-0.327551	-0.217296	0.429744	-0.154546	0.52484	-0.566378	0.298662	0.281963	-0.268665	0.123476	-0.141799	-0.332612	0.358981	-0.384845	0.0505195	-0.4772	0.00358672	-0.188172	0.144967	-0.147526	0.0349626	-0.263887	0.0838798	0.335827	0.252957	-0.00812532	0.233816	-0.211672	0.367854	0.342203	0.29937	0.200198	-0.0387387	-0.251104	0.234739	-0.0230061
WZSP007399	AM23	Down	PPIL3	Peptidyl-prolyl cis-trans isomerase-like 3	NA	0.887296	337.343	244.996	0.278236	-0.157094	-0.290126	-0.0455004	-0.257999	-0.414283	-0.440309	0.459291	-0.326248	0.608601	-0.585372	0.178461	0.148649	-0.350056	0.209505	0.00482734	-0.522891	0.214525	-0.447086	-0.0232921	-0.612269	0.0883277	-0.291246	-0.0656844	-0.423781	0.0815952	-0.427559	-0.0036391	0.377909	0.289402	0.239457	-0.00415165	-0.486912	0.350661	0.467367	0.340609	0.375074	-0.307643	-0.467252	0.168205	0.0345301
WZSP014512	AM23	NoDEG	OLA1	Obg-like ATPase 1	NA	0.887263	417.871	260.187	0.127866	-0.163175	0.0276513	0.0602864	-0.19005	-0.498873	-0.313276	0.325297	-0.313828	0.465849	-0.420938	0.0240742	-0.00333831	-0.423013	0.109184	-0.259293	-0.377786	0.124379	-0.242963	0.0524589	-0.424372	0.116738	-0.157299	0.0162063	-0.20047	0.10486	-0.220299	0.0611166	0.205586	0.116036	0.133866	-0.0731767	-0.274853	0.134046	0.265434	0.126967	0.190809	-0.216647	-0.261331	0.0882631	0.0673681
WZSP001384	AM23	NoDEG	SIRT1	NAD-dependent protein deacetylase sirtuin-1	NA	0.88685	358.825	240.158	0.351573	-0.154433	-0.135314	-0.225075	-0.256208	-0.32888	-0.180913	0.25191	-0.318749	0.441881	-0.497722	0.265665	0.25443	-0.239696	0.18423	-0.187272	-0.261623	0.240468	-0.333518	-0.0291907	-0.437329	0.0165458	-0.162497	0.136626	-0.163916	0.162029	-0.242745	0.0985258	0.265196	0.175637	-0.10587	0.198677	-0.1973	0.351045	0.440744	0.227378	0.131414	-0.0153131	-0.216978	0.326355	0.072022
WZSP018421	AM23	NoDEG	DNAJC9	DnaJ homolog subfamily C member 9	NA	0.886776	283.209	217.438	0.31755	0.00230887	-0.112544	-0.0527537	-0.354005	-0.435115	-0.115613	0.388356	-0.361609	0.500457	-0.511435	0.249617	0.226607	-0.157618	0.166017	-0.0442981	-0.369211	0.318186	-0.384843	-0.0365957	-0.453782	-0.091613	-0.191365	-0.0898771	-0.274354	-0.0544833	-0.314848	-0.0654233	0.446679	0.174776	-0.0732831	0.161387	-0.211051	0.334608	0.42195	0.328951	0.309053	-0.1606	-0.333434	0.161172	-0.0616953
WZSP001600	AM23	NoDEG	RABGGTB	Geranylgeranyl transferase type-2 subunit beta	NA	0.886192	357.843	252.229	0.210602	-0.188397	-0.17359	0.04085	-0.225043	-0.432885	-0.418552	0.373475	-0.276788	0.53725	-0.498154	0.0837	0.0480049	-0.502865	0.195676	-0.186805	-0.521811	0.192499	-0.403985	0.0923117	-0.577803	0.195865	-0.288686	0.0425194	-0.327962	0.13548	-0.372198	0.0954191	0.263893	0.208473	0.228994	-0.0572491	-0.392676	0.226459	0.332464	0.234437	0.27885	-0.317395	-0.407135	0.170462	0.117474
WZSP002554	AM23	NoDEG	TM9SF2	Transmembrane 9 superfamily member 2	NA	0.88604	329.73	227.888	0.377855	-0.241988	-0.252673	-0.192206	-0.30949	-0.45611	-0.486363	0.487524	-0.222931	0.621646	-0.659405	0.28313	0.261664	-0.279683	0.208168	-0.0255814	-0.561097	0.295157	-0.444255	-0.0905346	-0.57593	-0.0746366	-0.232684	-0.0521822	-0.35991	0.000749502	-0.383971	-0.0501864	0.486007	0.373023	0.220328	0.126531	-0.461322	0.443737	0.450912	0.441582	0.404667	-0.247699	-0.451609	0.105499	-0.10169
WZSP018965	AM23	NoDEG	DNAJC25	DnaJ homolog subfamily C member 25	NA	0.88596	310.528	222.633	0.282977	-0.128804	0.052133	-0.0839127	-0.26252	-0.46933	-0.160011	0.096889	-0.47143	0.404525	-0.438323	0.225963	0.203964	-0.143817	0.30998	-0.24475	-0.277434	0.290477	-0.378661	-0.124349	-0.398424	-0.0846296	-0.264411	-0.052499	-0.209684	0.0758319	-0.308503	-0.0352681	0.215674	0.173972	-0.023331	0.149716	-0.20841	0.292004	0.355923	0.195499	0.11454	-0.0342598	-0.201344	0.248046	0.0534571
WZSP016855	AM23	NoDEG	PABPC1	Polyadenylate-binding protein 1	NA	0.885867	335.398	231.292	0.0821624	-0.22108	0.0773579	0.0746502	-0.226487	-0.435073	-0.37051	0.141399	-0.239659	0.316855	-0.423611	-0.0356148	-0.0571715	-0.49563	0.191051	-0.366591	-0.45737	0.0971575	-0.363746	0.106942	-0.493662	0.226815	-0.273181	0.155008	-0.27209	0.260672	-0.329887	0.186839	0.105651	0.0207515	0.0775782	-0.125648	-0.255022	0.0750836	0.30405	0.0392007	0.0900831	-0.236539	-0.265484	0.260421	0.25162
WZSP016201	AM23	NoDEG	TAF11	Transcription initiation factor TFIID subunit 11	NA	0.88584	368.696	250.734	0.219915	-0.31488	0.0631419	0.106877	-0.134676	-0.412601	-0.312756	0.220335	-0.182363	0.4532	-0.442714	0.121091	0.100973	-0.369486	0.254879	-0.299015	-0.396276	0.260339	-0.309022	0.087597	-0.521128	0.133188	-0.19289	0.136189	-0.174312	0.241176	-0.246264	0.166285	0.122185	0.20044	0.186315	0.0158034	-0.324687	0.215721	0.278652	0.120698	0.0835798	-0.107623	-0.231094	0.320803	0.204321
WZSP001511	AM23	NoDEG	USP15	Ubiquitin carboxyl-terminal hydrolase 15	NA	0.885603	469.673	268.466	0.209243	-0.114739	0.0183285	-0.0338088	-0.0823282	-0.358985	-0.0557569	0.144838	-0.354403	0.331888	-0.32959	0.133058	0.11412	-0.245841	0.0690704	-0.336703	-0.13656	0.0997094	-0.0519324	0.0238436	-0.194159	0.0984334	0.0604089	0.0685348	-0.0130689	0.169997	-0.00757458	0.093987	0.141095	0.040867	-0.144361	0.107735	-0.0542799	0.167492	0.264013	0.050116	-0.0255131	0.0961693	0.0108917	0.160854	0.0423622
WZSP000086	AM23	NoDEG	SDCCAG10	Peptidyl-prolyl cis-trans isomerase CWC27 homolog	NA	0.885595	401.754	253.673	0.297607	-0.182194	0.0568246	0.0154919	-0.122349	-0.415665	-0.288947	0.267082	-0.371638	0.483356	-0.449872	0.217458	0.189033	-0.25948	0.0643019	-0.186513	-0.300333	0.258696	-0.182285	-0.124518	-0.268226	-0.0575212	-0.0110201	-0.143328	-0.0392328	-0.0273824	-0.0898402	-0.105861	0.27161	0.273534	0.0887195	0.147749	-0.245983	0.31768	0.276065	0.230241	0.15719	-0.0298095	-0.164302	0.0617334	-0.077154
WZSP019267	AM23	NoDEG	HAUS2	HAUS augmin-like complex subunit 2	NA	0.885569	281.652	217.4	0.392456	-0.0596043	-0.0420373	0.0295495	-0.343624	-0.616922	-0.332425	0.362017	-0.404405	0.552301	-0.575874	0.310434	0.284636	-0.226211	0.273363	1.72416e-05	-0.357092	0.334939	-0.40846	-0.185232	-0.486899	-0.128306	-0.230896	-0.225573	-0.223897	-0.172933	-0.315837	-0.208916	0.40376	0.284027	0.0273128	0.182993	-0.30937	0.422648	0.4516	0.373127	0.313853	-0.129063	-0.332726	0.11311	-0.10577
WZSP019399	AM23	NoDEG	XPOT	Exportin-T	NA	0.885464	396.071	229.298	0.373124	-0.206286	-0.244213	-0.173992	-0.275646	-0.346335	-0.206748	0.355136	-0.470957	0.594012	-0.501194	0.30802	0.281312	-0.15135	0.137571	-0.0645931	-0.258008	0.212257	-0.232663	-0.136449	-0.320879	-0.0992464	-0.0230112	-0.105749	-0.116076	-0.0374606	-0.143341	-0.0994444	0.373852	0.25456	-0.062453	0.243102	-0.186392	0.396287	0.369839	0.330269	0.233732	-0.00547721	-0.194583	0.0430858	-0.181375
WZSP019263	AM23	NoDEG	UBR1	E3 ubiquitin-protein ligase UBR1	NA	0.885236	345.53	243.023	0.270064	-0.203384	0.0130785	-0.0654331	-0.162458	-0.273505	-0.132375	0.279016	-0.403311	0.463831	-0.417351	0.227816	0.202515	-0.0895035	0.197245	-0.223143	-0.299876	0.159765	-0.29211	0.051954	-0.338118	-0.051097	-0.144193	-0.060793	-0.153408	0.0660501	-0.217042	0.0183908	0.312829	0.122521	-0.115797	0.162026	-0.143006	0.286901	0.367847	0.239599	0.172011	-0.0437371	-0.207942	0.138718	-0.0438393
WZSP004830	AM23	NoDEG	CLASP2	CLIP-associating protein 2	NA	0.884996	300.279	220.4	0.450148	-0.173636	-0.0791858	-0.0497131	-0.330422	-0.491433	-0.289838	0.479298	-0.353033	0.664632	-0.634615	0.378941	0.355237	-0.156127	0.32222	0.0085615	-0.399131	0.388146	-0.376413	-0.149427	-0.478558	-0.228716	-0.157688	-0.212479	-0.238399	-0.170739	-0.287435	-0.191008	0.504577	0.328057	0.0206744	0.279355	-0.260857	0.461986	0.383701	0.457744	0.358991	-0.105383	-0.346143	0.0781397	-0.191769
WZSP001435	AM23	NoDEG	BRD7	Bromodomain-containing protein 7	NA	0.884884	335.564	239.096	0.232366	-0.116045	0.0616771	0.0416827	-0.10758	-0.432663	-0.310428	0.177342	-0.339434	0.377369	-0.437139	0.134297	0.113453	-0.354647	0.152142	-0.207412	-0.368317	0.123047	-0.238735	0.0683071	-0.41843	0.159957	-0.137458	0.0485111	-0.155566	0.255304	-0.195081	0.131892	0.149736	0.189159	0.0906812	0.0603881	-0.248456	0.230308	0.277515	0.122917	0.0685563	-0.0873973	-0.199001	0.315138	0.185564
WZSP013794	AM23	NoDEG	XFIN	Zinc finger protein 208	NA	0.884699	316.746	233.324	0.309458	-0.134017	-0.0702918	0.0420396	-0.307625	-0.326338	-0.0859069	0.342346	-0.241893	0.465759	-0.529374	0.213724	0.193803	-0.291617	0.137841	-0.144205	-0.328983	0.352451	-0.246579	0.0413547	-0.399706	0.0952366	-0.0271406	0.0757464	-0.180147	0.102182	-0.175258	0.0786528	0.301822	0.138983	-0.0525826	0.170007	-0.130113	0.249073	0.269303	0.187909	0.106789	-0.0040329	-0.154834	0.2614	0.0606124
WZSP000567	AM23	NoDEG	GNPDA2	Glucosamine-6-phosphate isomerase 2	NA	0.884608	402.347	248.562	0.150887	-0.200562	0.101434	0.0791298	-0.0235724	-0.35582	-0.178251	0.126015	-0.227656	0.316902	-0.338658	0.0378527	0.0156378	-0.449329	0.110825	-0.364263	-0.287736	0.0638063	-0.101779	0.169773	-0.316207	0.185196	-0.050445	0.162913	-0.122954	0.291802	-0.103094	0.222283	0.0714185	0.0970842	0.0541364	0.0194004	-0.108919	0.0902967	0.103839	0.0249023	-0.00729606	-0.0699211	-0.104492	0.233048	0.180679
WZSP020075	AM23	NoDEG	MAK16	Protein MAK16 homolog	NA	0.884541	352.786	232.608	0.180849	-0.175247	0.125361	0.104502	-0.115672	-0.46508	-0.230336	0.190035	-0.314725	0.377028	-0.380612	0.122232	0.0986776	-0.194571	0.0313014	-0.289846	-0.295537	0.0750702	-0.1374	0.0194038	-0.323188	-0.00748141	-0.00480082	-0.0770261	0.00696902	0.00245052	-0.0522717	-0.021324	0.180271	0.127461	-0.0468275	0.0776997	-0.154084	0.219611	0.299787	0.136305	0.108728	-0.041756	-0.128575	0.058593	-0.0339088
WZSP019440	AM23	NoDEG	ZFC3H1	Zinc finger C3H1 domain-containing protein	NA	0.884476	312.603	228.921	0.376278	-0.265517	-0.0216408	-0.0908624	-0.367512	-0.294023	-0.118065	0.291929	-0.439773	0.548394	-0.520415	0.338802	0.315399	-0.0298892	0.274425	-0.0944964	-0.280675	0.392986	-0.413461	-0.156462	-0.377069	-0.202508	-0.18212	-0.126427	-0.210467	-0.0874095	-0.298087	-0.131706	0.395961	0.229386	-0.077072	0.250164	-0.215012	0.404596	0.432859	0.331741	0.23203	-0.00645773	-0.245683	0.148756	-0.123404
WZSP012523	AM23	NoDEG	RPAP2	Putative RNA polymerase II subunit B1 CTD phosphatase RPAP2	NA	0.884245	272.373	212.847	0.2357	-0.205121	0.119606	0.0448855	-0.287591	-0.289331	-0.32556	0.295258	-0.314692	0.484901	-0.466659	0.110879	0.0821536	-0.48255	0.275461	-0.258482	-0.50399	0.266027	-0.426176	0.161797	-0.521727	0.250462	-0.315179	0.10949	-0.270668	0.182296	-0.366083	0.160792	0.251206	0.12739	0.0866219	-0.0101282	-0.324965	0.223321	0.402594	0.177384	0.188911	-0.251815	-0.379872	0.394941	0.273068
WZSP007912	AM23	NoDEG	IFT81	Intraflagellar transport protein 81 homolog	NA	0.883679	321.905	231.683	0.16723	-0.198782	-0.147735	0.0124161	-0.217372	-0.405414	-0.319242	0.366676	-0.195028	0.487006	-0.447537	0.0815956	0.0513342	-0.306345	0.139849	-0.190801	-0.505472	0.185979	-0.374105	0.101189	-0.541354	0.144057	-0.282876	0.00228432	-0.332089	0.0541336	-0.360453	0.0545912	0.297347	0.163222	0.162832	-0.0748989	-0.404831	0.233269	0.4335	0.234475	0.30271	-0.292027	-0.382659	0.138547	0.0702003
WZSP016426	AM23	NoDEG	ZRANB2	Zinc finger Ran-binding domain-containing protein 2	NA	0.883131	312.876	218.883	0.367618	-0.122726	-0.0876084	-0.144274	-0.379638	-0.499382	-0.328336	0.308112	-0.517158	0.583247	-0.565065	0.306664	0.279425	-0.144169	0.237555	-0.0178325	-0.384626	0.273157	-0.421935	-0.224621	-0.451548	-0.260475	-0.243979	-0.22791	-0.260852	-0.164964	-0.339531	-0.220424	0.42585	0.335932	0.0619117	0.202817	-0.317056	0.440952	0.420797	0.409767	0.366596	-0.176553	-0.386387	0.0566598	-0.171828
WZSP018936	AM23	NoDEG	BMS1	Ribosome biogenesis protein BMS1 homolog	CIE-b*	0.883099	344.096	241.974	0.291412	-0.214542	0.247879	0.117996	-0.176751	-0.270099	0.0813551	0.101413	-0.300265	0.334872	-0.36535	0.213676	0.200449	-0.230647	0.277262	-0.399398	-0.0819127	0.237835	-0.104386	0.100154	-0.222098	0.117123	0.0190212	0.135735	0.00285192	0.161993	-0.0339812	0.142364	0.142871	-0.0220379	-0.305677	0.223773	0.082757	0.174825	0.248834	0.0426019	-0.101048	0.183266	0.039823	0.348295	0.136869
WZSP008265	AM23	NoDEG	HNRNPC	Heterogeneous nuclear ribonucleoprotein C	NA	0.882573	243.414	186.35	0.204672	-0.189569	0.118113	0.05008	0.00711421	-0.415895	-0.291379	0.336453	-0.191304	0.416616	-0.388923	0.148535	0.125163	-0.169111	0.174667	-0.148796	-0.438719	0.21598	-0.342953	0.0774022	-0.43266	-0.0259882	-0.263337	-0.123743	-0.226016	0.0768059	-0.300697	0.00733948	0.283488	0.18674	0.100952	0.0298775	-0.307125	0.259317	0.356849	0.234962	0.227694	-0.184259	-0.297756	0.160738	0.0498161
WZSP019041	AM23	NoDEG	BCAP29	B-cell receptor-associated protein 29	NA	0.882214	358.117	225.846	0.0854815	-0.288802	0.0398006	0.0513645	-0.119689	-0.471344	-0.366264	0.154759	-0.227763	0.338185	-0.36697	0.0303135	0.00774236	-0.198988	0.0693451	-0.263921	-0.433797	0.0292224	-0.233047	-0.00852777	-0.361822	-0.0355259	-0.124744	-0.0926131	-0.150979	0.0408456	-0.187298	-0.0231013	0.180212	0.103658	0.0488542	-0.0428076	-0.232071	0.162997	0.303623	0.136194	0.163041	-0.164221	-0.194165	-0.00591155	-0.0276796
WZSP003882	AM23	NoDEG	PAIP1	Polyadenylate-binding protein-interacting protein 1	NA	0.88139	424.517	261.819	0.256116	-0.160051	-0.0852142	0.0448843	-0.124748	-0.408668	-0.26225	0.291024	-0.252077	0.457085	-0.42986	0.131832	0.104512	-0.463403	0.141179	-0.215657	-0.32036	0.176216	-0.174069	0.0728682	-0.36678	0.175262	-0.0694074	0.0803545	-0.178278	0.170259	-0.158715	0.115249	0.209454	0.19439	0.136115	0.0430735	-0.249915	0.211032	0.223519	0.154372	0.117861	-0.095486	-0.186907	0.181004	0.0863058
WZSP017099	AM23	NoDEG	RSL24D1	Probable ribosome biogenesis protein RLP24	NA	0.881254	330.792	226.107	0.232913	-0.319464	-0.129195	0.0986652	-0.207421	-0.496603	-0.453667	0.384654	-0.286207	0.58749	-0.473822	0.187881	0.159572	-0.117247	0.221487	0.0072482	-0.468912	0.245604	-0.419586	-0.155338	-0.502624	-0.154936	-0.24008	-0.266787	-0.268831	-0.11079	-0.34061	-0.192118	0.366132	0.27976	0.192515	0.00662964	-0.456838	0.360747	0.478332	0.345875	0.373462	-0.235021	-0.377012	-0.0147525	-0.130925
WZSP019037	AM23	NoDEG	HBP1	HMG box-containing protein 1	NA	0.881058	337.412	227.665	0.380194	-0.262923	-0.200882	-0.0375086	-0.443413	-0.498975	-0.38768	0.378002	-0.329986	0.667536	-0.647102	0.293014	0.267511	-0.251652	0.355186	-0.0723161	-0.478165	0.410203	-0.470395	-0.164243	-0.585821	-0.094253	-0.271053	-0.068791	-0.372842	-0.0361132	-0.410599	-0.0946336	0.43157	0.376538	0.252265	0.134456	-0.451902	0.41871	0.396566	0.405251	0.365998	-0.211895	-0.428756	0.160623	-0.0649313
WZSP007030	AM23	NoDEG	GTF2A1	Transcription initiation factor IIA subunit 1	NA	0.880946	371.759	239.05	0.239211	-0.380271	0.112404	0.135001	-0.207976	-0.335727	-0.151689	0.13909	-0.151188	0.380346	-0.451209	0.194073	0.182148	-0.0932356	0.142987	-0.319203	-0.2693	0.245615	-0.15197	-0.0511462	-0.294705	-0.0324608	0.045697	0.0119945	-0.0718616	0.0437178	-0.0741327	0.00249724	0.233312	0.145036	-0.0429118	0.140126	-0.164093	0.252818	0.310642	0.147907	0.0602908	0.0658752	-0.0693787	0.144464	-0.0321952
WZSP010416	AM23	NoDEG	CCDC47	Coiled-coil domain-containing protein 47	cis-11-Eicosenoic acid content	0.88065	379.527	226.046	0.26678	-0.0788646	0.0462198	-0.101294	-0.0890894	-0.466025	-0.20946	0.276111	-0.454485	0.432564	-0.418629	0.210377	0.19021	-0.153887	0.00713424	-0.17977	-0.206471	0.122846	-0.119782	-0.127788	-0.225148	-0.0998832	0.0448905	-0.133569	-0.0111726	0.0204378	-0.0378791	-0.0863922	0.286923	0.196452	-0.0475597	0.157197	-0.170933	0.300471	0.327133	0.206733	0.143235	0.0146737	-0.114898	0.0191406	-0.130425
WZSP015153	AM23	Down	KIAA1033	WASH complex subunit 7	NA	0.880643	341.662	230.633	0.469011	-0.117479	-0.209267	-0.187437	-0.340295	-0.398003	-0.311369	0.451066	-0.429893	0.633147	-0.572889	0.416744	0.391939	-0.0550449	0.145556	0.0161277	-0.355065	0.347028	-0.395379	-0.185118	-0.382691	-0.2022	-0.13889	-0.188342	-0.160059	-0.139286	-0.258386	-0.183031	0.54751	0.380481	0.0402552	0.275506	-0.368945	0.542562	0.529045	0.479188	0.380841	-0.083037	-0.353913	0.0791027	-0.228484
WZSP001443	AM23	NoDEG	NARG1	N-alpha-acetyltransferase 15, NatA auxiliary subunit	NA	0.880357	449.5	258.941	0.235376	-0.165767	0.136608	0.00975672	-0.0891712	-0.361417	-0.00737009	0.036881	-0.351895	0.274056	-0.31431	0.157729	0.140523	-0.256141	0.0650935	-0.399977	-0.0545671	0.097918	-0.0285415	0.0307071	-0.165305	0.0519511	0.0808281	0.107994	0.10312	0.149895	0.0534038	0.103977	0.0520776	0.0442837	-0.226196	0.198268	0.0771797	0.160124	0.159121	0.0123677	-0.11471	0.177398	0.0862946	0.185464	0.0427213
WZSP014052	AM23	NoDEG	SLU7	Pre-mRNA-splicing factor SLU7	NA	0.880204	305.423	220.222	0.351184	-0.334075	-0.0512086	0.159349	-0.139322	-0.37678	-0.174599	0.314782	-0.142869	0.523202	-0.445646	0.271617	0.248924	-0.225813	0.326997	-0.0908466	-0.271116	0.383575	-0.293415	-0.000217721	-0.440201	0.0185225	-0.163443	-0.0252273	-0.210281	0.0392124	-0.245666	0.00437231	0.25168	0.252727	0.09726	0.14892	-0.280971	0.330925	0.320384	0.244127	0.148482	-0.00741671	-0.189249	0.238388	0.0344647
WZSP001686	AM23	NoDEG	TPT1	Translationally-controlled tumor protein	NA	0.879995	352.68	243.104	0.237897	-0.109481	-0.104696	0.0584528	-0.106408	-0.524014	-0.321848	0.396205	-0.128775	0.460332	-0.48249	0.135361	0.116272	-0.363643	0.111661	-0.0958333	-0.380716	0.22368	-0.288261	0.0247791	-0.512749	0.0525728	-0.174392	0.0158856	-0.274403	0.101034	-0.272177	0.0501862	0.272092	0.247374	0.217276	-0.00585758	-0.385673	0.263448	0.335992	0.222579	0.242485	-0.195286	-0.30982	0.161183	0.0519469
WZSP006080	AM23	NoDEG	MRPL1	39S ribosomal protein L1, mitochondrial	NA	0.879855	356.568	237.595	0.321473	0.0573679	-0.0503253	-0.101824	-0.101797	-0.38874	-0.060579	0.396928	-0.412405	0.457204	-0.433915	0.244141	0.216818	-0.227339	0.00984991	-0.153365	-0.165306	0.23931	-0.174925	-0.0167616	-0.254094	-0.0298636	-0.0282107	-0.0847032	-0.0515508	-0.0137538	-0.0969035	-0.042289	0.308564	0.158516	-0.107685	0.202745	-0.0977353	0.286486	0.286763	0.221152	0.146154	0.0240836	-0.127632	0.0810885	-0.0896695
WZSP014474	AM23	NoDEG	CWC22	Pre-mRNA-splicing factor CWC22 homolog	NA	0.879836	366.796	243.356	0.193101	-0.288761	0.270724	0.14781	-0.090879	-0.210503	0.05705	0.0802378	-0.253536	0.287788	-0.258237	0.119941	0.105419	-0.247741	0.139833	-0.404227	-0.100072	0.179476	-0.0695276	0.165098	-0.199604	0.151434	0.0611195	0.183705	0.0918675	0.233349	0.0271565	0.207767	0.0396855	-0.0443818	-0.250347	0.134572	0.058657	0.108566	0.218104	-0.0478986	-0.152703	0.17268	0.0791174	0.330982	0.184715
WZSP004616	AM23	NoDEG	TAF9	Transcription initiation factor TFIID subunit 9	NA	0.879757	273.408	215.442	0.174125	-0.196423	-0.00407104	0.226649	-0.0481602	-0.290317	-0.193864	0.346134	-0.115767	0.416329	-0.436171	0.114471	0.0928621	-0.202325	0.176589	-0.143255	-0.387422	0.241222	-0.370238	0.194149	-0.549999	0.180022	-0.268272	0.0459471	-0.325063	0.23405	-0.351861	0.166395	0.192334	0.154911	0.176348	-0.0442602	-0.378028	0.208449	0.3747	0.136673	0.152036	-0.147875	-0.28849	0.335303	0.213
WZSP006100	AM23	NoDEG	RIPK2	Receptor-interacting serine/threonine-protein kinase 2	NA	0.879725	344.619	236.274	0.235573	-0.294804	0.0082856	0.0521632	-0.244478	-0.214501	-0.229337	0.226922	-0.269728	0.422303	-0.477967	0.171417	0.156574	-0.18808	0.051444	-0.199316	-0.361251	0.199921	-0.236796	-0.0581157	-0.342792	0.0159621	0.0510362	0.0255055	-0.148698	0.115472	-0.135952	0.030581	0.332205	0.156038	-0.0212278	0.0767246	-0.275463	0.29634	0.45853	0.194203	0.164523	-0.0691773	-0.216825	0.17504	0.00171519
WZSP007616	AM23	NoDEG	TOP2B	DNA topoisomerase 2-beta	NA	0.87963	405.356	238.677	0.173045	-0.24096	-0.0229295	0.149731	-0.172484	-0.490433	-0.316334	0.296415	-0.300397	0.48376	-0.39053	0.0974334	0.0724796	-0.273536	0.155924	-0.204819	-0.318497	0.0902501	-0.203807	-0.0313015	-0.358174	-0.000584566	-0.0605848	-0.0986873	-0.127877	0.00183656	-0.147833	-0.0469675	0.272259	0.111468	0.0190031	-0.00790466	-0.237931	0.20747	0.349798	0.191561	0.218748	-0.15118	-0.220361	-0.00704597	-0.0695263
WZSP004637	AM23	NoDEG	PRPF18	Pre-mRNA-splicing factor 18	NA	0.879433	354.192	233.333	0.448771	-0.115632	-0.00903495	-0.146574	-0.393581	-0.400763	-0.13417	0.25831	-0.356213	0.445157	-0.571577	0.339988	0.327632	-0.315578	0.0962799	-0.14066	-0.167118	0.258497	-0.160422	-0.0372477	-0.290026	0.0312785	0.0244888	0.121137	-0.0245802	0.045649	-0.0650463	0.048766	0.279852	0.24623	-0.128533	0.347334	-0.0474811	0.361383	0.233736	0.223647	0.050176	0.136028	-0.0746163	0.277442	-0.0235812
WZSP003613	AM23	NoDEG	FIP1L1	Pre-mRNA 3'-end-processing factor FIP1	NA	0.879426	372.127	245.478	0.173823	-0.234065	0.00509758	-0.0435064	-0.112409	-0.2858	-0.220918	0.150179	-0.281384	0.328285	-0.380275	0.0844605	0.0642099	-0.335573	0.0508927	-0.29488	-0.302481	0.0627858	-0.207403	0.151592	-0.378964	0.234605	-0.121159	0.17756	-0.105664	0.292806	-0.158364	0.221908	0.0614306	0.108212	0.00985031	0.0382978	-0.180025	0.170484	0.270276	0.0418269	-0.00367081	-0.0291383	-0.119268	0.303222	0.199006
WZSP000015	AM23	NoDEG	CUL4B	Cullin-4B	NA	0.878599	410.137	247.986	0.26466	-0.147375	-0.0592501	-0.1838	-0.216876	-0.287451	-0.0708921	0.286947	-0.398793	0.443583	-0.392368	0.198019	0.172065	-0.19054	-0.00253845	-0.201081	-0.206675	0.184267	-0.176646	-0.0374159	-0.228786	-0.0553391	-0.0322555	-0.0268445	-0.0829135	-0.0355954	-0.111139	-0.0354306	0.296656	0.149247	-0.107284	0.16316	-0.118165	0.273584	0.318324	0.209727	0.166699	-0.0167895	-0.14374	0.0433047	-0.114291
WZSP014678	AM23	NoDEG	ARID4B	AT-rich interactive domain-containing protein 4B	NA	0.878211	397.287	244.609	0.252934	-0.0691239	0.119648	0.0596261	-0.192885	-0.404754	0.0103709	0.121908	-0.349207	0.311376	-0.374801	0.167461	0.15328	-0.286954	0.0751811	-0.33121	-0.0567525	0.177409	-0.116873	0.0382621	-0.265868	0.0432533	0.0261525	0.147234	0.0502932	0.148701	-0.0180366	0.120817	0.0862182	0.0552577	-0.190785	0.185263	0.0293742	0.16904	0.190263	0.0265199	-0.0712989	0.134609	0.0123473	0.257029	0.0830431
WZSP004251	AM23	NoDEG	ZC3H11A	Zinc finger CCCH domain-containing protein 11A	NA	0.877634	349.961	216.081	0.20751	-0.229752	0.215753	-0.054829	-0.118106	-0.361803	-0.182517	0.0506822	-0.37057	0.309703	-0.348029	0.120256	0.10628	-0.313536	0.213092	-0.388723	-0.220591	0.105754	-0.181621	-0.0309069	-0.255507	-0.0227069	-0.0557984	0.0592056	-0.0284261	0.157593	-0.0985426	0.0674008	0.131682	0.0206239	-0.202585	0.120231	-0.0203489	0.173922	0.282903	0.0742671	-0.00195133	0.00646606	-0.0805684	0.204707	0.0853811
WZSP006280	AM23	NoDEG	DNAJC8	DnaJ homolog subfamily C member 8	NA	0.876714	431.213	263.437	0.113666	-0.263402	-0.0604942	0.076853	-0.0421701	-0.41248	-0.312484	0.257995	-0.107655	0.368719	-0.367066	0.0237948	0.00465389	-0.351397	0.0603767	-0.266203	-0.358075	0.0937716	-0.226872	0.126527	-0.446126	0.183648	-0.149832	0.124903	-0.173175	0.239598	-0.201052	0.174802	0.106218	0.124396	0.153861	-0.0823047	-0.30421	0.140676	0.286728	0.0730186	0.101517	-0.143507	-0.193054	0.183519	0.14592
WZSP011543	AM23	NoDEG	CFDP1	Craniofacial development protein 1	NA	0.876507	315.64	217.218	0.369082	0.0578363	-0.242684	-0.151574	-0.227824	-0.620277	-0.355998	0.497706	-0.401466	0.595507	-0.548499	0.282376	0.253372	-0.251351	0.150029	0.0170362	-0.375562	0.225374	-0.372491	-0.103168	-0.492718	-0.0850657	-0.260927	-0.170122	-0.307676	-0.0801498	-0.343714	-0.127279	0.472207	0.359641	0.187218	0.115117	-0.428371	0.426548	0.440228	0.426395	0.425542	-0.244818	-0.430554	0.0382209	-0.148295
WZSP003883	AM23	NoDEG	WZSP003883	Domain of unknown function DUF4524 Domain of unknown function DUF4520	NA	0.876355	276.518	213.652	0.264351	-0.21195	0.0294267	0.0619582	-0.309096	-0.252547	-0.095944	0.322914	-0.368651	0.446142	-0.434946	0.22067	0.198535	-0.093478	0.101082	-0.056675	-0.265129	0.248787	-0.343432	0.0703962	-0.364178	0.0449752	-0.155846	-0.0273327	-0.120179	0.0593598	-0.2274	0.0348412	0.266787	0.112971	-0.127132	0.160937	-0.130906	0.271087	0.362904	0.181705	0.12184	0.00402024	-0.166587	0.247932	0.0322956
WZSP001446	AM23	NoDEG	ELF2	ETS-related transcription factor Elf-2	NA	0.876352	356.669	227.639	0.245319	-0.421299	-0.123916	0.0406905	-0.302851	-0.388598	-0.337464	0.276965	-0.175806	0.519213	-0.482581	0.16335	0.146041	-0.265853	0.219855	-0.180402	-0.398714	0.157837	-0.289823	0.0346665	-0.507018	0.0820184	-0.142802	0.0786919	-0.186581	0.0850649	-0.228822	0.0714087	0.245188	0.187738	0.0418216	0.0711279	-0.270767	0.282605	0.373053	0.227946	0.20438	-0.135112	-0.261866	0.18612	0.0289645
WZSP017845	AM23	NoDEG	ODF2L	Outer dense fiber protein 2-like	NA	0.876338	308.735	212.258	0.272421	-0.183891	0.152353	0.00440712	-0.184073	-0.432493	-0.0741336	0.122075	-0.29848	0.35098	-0.405884	0.16891	0.147257	-0.360946	0.263731	-0.329083	-0.225004	0.189022	-0.16333	0.176555	-0.322759	0.144314	-0.161131	0.165334	-0.12223	0.23368	-0.159508	0.204924	0.0790615	0.136833	-0.0162185	0.194501	0.013196	0.13837	-0.000613668	0.070949	-0.0592968	0.0569325	-0.0427609	0.323189	0.163744
WZSP015693	AM23	Down	SUCLG2	Succinyl-CoA ligase [GDP-forming] subunit beta, mitochondrial (Fragment)	NA	0.876269	300.979	217.327	0.316343	-0.177262	-0.240864	0.0329693	-0.420585	-0.484824	-0.435552	0.486284	-0.31106	0.672516	-0.635748	0.209829	0.17801	-0.367618	0.30831	-0.0355867	-0.551347	0.377896	-0.534093	-0.0744227	-0.647101	0.0190074	-0.339195	-0.0699903	-0.443777	-0.0139323	-0.483548	-0.0565446	0.451896	0.314987	0.287236	0.0158031	-0.505679	0.358689	0.437623	0.391103	0.427556	-0.340991	-0.51993	0.151232	-0.00388405
WZSP014451	AM23	NoDEG	OXSR1	Serine/threonine-protein kinase OSR1	NA	0.876024	310.508	215.213	0.333572	-0.301264	0.0831329	-0.0269337	-0.197438	-0.3821	-0.119417	0.165288	-0.238827	0.375535	-0.476042	0.291176	0.28161	-0.0589072	0.153744	-0.232097	-0.19946	0.204717	-0.201009	0.0986635	-0.358889	0.051016	-0.0989581	0.130855	-0.0284701	0.214536	-0.118869	0.158636	0.13166	0.237638	-0.0309371	0.285696	-0.0846019	0.295371	0.171076	0.143177	-0.037264	0.171224	-0.0234753	0.337926	0.0636834
WZSP001377	AM23	NoDEG	STAG2	Cohesin subunit SA-2	NA	0.875768	314.521	217.94	0.309701	-0.290188	-0.15419	-0.0943587	-0.381483	-0.380288	-0.363537	0.405306	-0.354322	0.600755	-0.537523	0.262983	0.239446	-0.0802724	0.206453	-0.0173104	-0.458731	0.234176	-0.416981	-0.203094	-0.426058	-0.218342	-0.170426	-0.241742	-0.293475	-0.211303	-0.328744	-0.234655	0.557206	0.228923	-0.0294079	0.112218	-0.359108	0.431976	0.599913	0.447757	0.460907	-0.244792	-0.424256	-0.0520694	-0.246712
WZSP015376	AM23	NoDEG	FAM48A	Transcription factor SPT20 homolog	NA	0.875554	289.979	205.559	0.434286	-0.114932	-0.131384	-0.314584	-0.263357	-0.414756	-0.222942	0.261913	-0.438	0.464585	-0.547773	0.38339	0.365455	-0.051257	0.140118	-0.0439926	-0.302672	0.220659	-0.310637	-0.103515	-0.34218	-0.120112	-0.169417	-0.080063	-0.165275	0.0353285	-0.236399	-0.0528073	0.373249	0.339727	-0.044214	0.344413	-0.174903	0.455673	0.329217	0.363744	0.198524	0.0215028	-0.207356	0.190335	-0.118987
WZSP007065	AM23	NoDEG	PTEN	Phosphatidylinositol 3,4,5-trisphosphate 3-phosphatase and dual-specificity protein phosphatase PTEN	NA	0.875454	293.936	203.228	0.391382	0.000294005	-0.0349138	-0.141984	-0.315879	-0.327487	-0.0131624	0.241131	-0.393271	0.412626	-0.509051	0.335955	0.322209	-0.0780998	0.0598129	-0.161903	-0.20213	0.254409	-0.208702	-0.0413761	-0.28641	-0.122668	0.011836	0.0172306	-0.07387	0.0163775	-0.107057	-0.00188778	0.371451	0.209414	-0.1773	0.323859	-0.0722167	0.373139	0.332965	0.269074	0.137076	0.0721926	-0.148062	0.22087	-0.0867105
WZSP019341	AM23	NoDEG	IFT74	Intraflagellar transport protein 74 homolog	NA	0.875418	318.986	222.714	0.232322	-0.149095	0.216891	-0.0510131	-0.161112	-0.345237	-0.163439	0.110813	-0.34291	0.293692	-0.413226	0.121027	0.1043	-0.422963	0.194357	-0.407512	-0.229841	0.123088	-0.211597	0.178731	-0.327417	0.269441	-0.171571	0.237613	-0.0982136	0.336891	-0.171949	0.26926	0.0537934	0.0586249	-0.0591685	0.1031	-0.0735031	0.133165	0.188636	0.00596316	-0.091179	0.0401354	-0.0703872	0.413619	0.275427
WZSP019359	AM23	NoDEG	CAPN7	Calpain-7	NA	0.875414	310.595	221.352	0.256136	-0.260194	0.0422263	0.00643481	-0.192939	-0.14404	-0.0774746	0.228454	-0.232623	0.37752	-0.384873	0.17103	0.149907	-0.283029	0.186677	-0.279574	-0.249807	0.250463	-0.297086	0.181344	-0.330378	0.217898	-0.186926	0.192024	-0.196628	0.245155	-0.248648	0.22061	0.192112	0.0858762	-0.0260325	0.0825497	-0.18909	0.204047	0.328953	0.09852	0.0310442	0.00278997	-0.148682	0.371312	0.194467
WZSP006164	AM23	NoDEG	USP48	Ubiquitin carboxyl-terminal hydrolase 48	NA	0.875298	364.573	233.529	0.13643	-0.139249	0.046645	0.047851	-0.225145	-0.319939	-0.0754806	0.219398	-0.349714	0.389438	-0.337242	0.0561918	0.0333661	-0.29851	0.0573389	-0.188994	-0.242625	0.104166	-0.162643	0.073399	-0.317468	0.0449916	-0.0616312	0.0402006	-0.157332	0.075234	-0.1437	0.0667567	0.172694	0.0594676	-0.0444938	0.00974929	-0.135793	0.136589	0.268195	0.0780105	0.114575	-0.09796	-0.164389	0.152615	0.0655802
WZSP005712	AM23	NoDEG	YY1	Transcriptional repressor protein YY1	NA	0.875185	375.911	236.702	0.121806	-0.345207	-0.109108	-0.00467045	-0.264558	-0.473405	-0.410338	0.257064	-0.215395	0.465681	-0.408664	0.0343999	0.0113652	-0.337715	0.194372	-0.233707	-0.472734	0.140592	-0.401097	0.0356948	-0.554743	0.0953921	-0.304305	0.0785124	-0.270253	0.136132	-0.352925	0.0897766	0.190595	0.145823	0.169573	-0.101651	-0.381922	0.190699	0.389203	0.169879	0.238459	-0.277961	-0.342759	0.148646	0.0988384
WZSP013591	AM23	NoDEG	DNAJA2	DnaJ homolog subfamily A member 2	NA	0.875149	336.132	220.812	0.0906616	-0.261528	0.0443772	0.0211798	-0.195357	-0.355006	-0.20998	0.0916683	-0.206828	0.305552	-0.323778	-0.022573	-0.0436059	-0.451927	0.17001	-0.346125	-0.394132	0.136063	-0.271152	0.17677	-0.42032	0.234894	-0.228562	0.23602	-0.222149	0.325024	-0.260891	0.263792	0.0496147	0.0449251	0.071895	-0.0617851	-0.165016	0.0510272	0.169861	0.00321679	0.0188189	-0.163839	-0.178564	0.326895	0.284174
WZSP017333	AM23	NoDEG	KIAA1429	Protein virilizer homolog	Linoleic acid content,Linolenic acid content	0.875026	259.468	201.005	0.420608	-0.0589063	-0.0875542	-0.20321	-0.449873	-0.21911	-0.131507	0.374463	-0.481369	0.485978	-0.582264	0.340566	0.32113	-0.198554	0.0993776	-0.0143838	-0.29041	0.240746	-0.37007	-0.0570569	-0.336555	-0.0716679	-0.0867478	-0.0303179	-0.184906	-0.0470463	-0.242914	-0.0474947	0.485428	0.159541	-0.2617	0.296617	-0.0985037	0.411834	0.478771	0.346683	0.24904	-0.039403	-0.275258	0.194828	-0.10535
WZSP007080	AM23	NoDEG	APLF	Aprataxin and PNK-like factor	NA	0.874899	317.535	224.275	0.382359	-0.0894475	-0.1759	-0.194776	-0.462278	-0.326393	-0.251736	0.379848	-0.529463	0.593162	-0.661016	0.296456	0.268744	-0.247979	0.152916	-0.0493013	-0.377103	0.30875	-0.358206	-0.190835	-0.396891	-0.0614261	-0.113151	-0.118062	-0.294996	-0.0838756	-0.2895	-0.139067	0.460095	0.265095	0.00131991	0.208248	-0.268497	0.401455	0.419666	0.361252	0.302335	-0.108572	-0.322189	0.109898	-0.120243
WZSP008136	AM23	NoDEG	CCT8	T-complex protein 1 subunit theta	NA	0.874758	356.276	236.432	0.261871	-0.244133	0.0055819	0.16551	-0.0683713	-0.33094	-0.366174	0.367702	-0.181246	0.505463	-0.469106	0.147893	0.12285	-0.431306	0.180415	-0.192203	-0.40047	0.215545	-0.239102	0.0904593	-0.425326	0.136527	-0.0702416	0.0246538	-0.152519	0.160656	-0.174173	0.0970168	0.242598	0.198644	0.149142	0.0326639	-0.306095	0.245381	0.295532	0.187069	0.151489	-0.122826	-0.246576	0.208974	0.105572
WZSP018808	AM23	NoDEG	ACBD3	Golgi resident protein GCP60	NA	0.874376	259.057	199.498	0.446716	-0.00198977	-0.111193	-0.190029	-0.213989	-0.352532	-0.195532	0.436492	-0.501159	0.589506	-0.507216	0.374627	0.340506	-0.168518	0.221079	-0.003252	-0.330679	0.300065	-0.371712	-0.031298	-0.389682	-0.0769085	-0.234681	-0.175523	-0.231877	-0.0768017	-0.305765	-0.103562	0.455875	0.317082	0.0172888	0.248855	-0.300305	0.466854	0.449793	0.4125	0.318345	-0.0964367	-0.344311	0.166041	-0.0953911
WZSP014115	AM23	NoDEG	VPS4B	Vacuolar protein sorting-associated protein 4B	NA	0.873813	335.923	216.748	0.251461	-0.313825	0.132074	0.0311326	-0.209651	-0.297421	-0.124916	0.0475236	-0.316907	0.369693	-0.347038	0.175525	0.156564	-0.23081	0.259456	-0.244207	-0.25352	0.292132	-0.217104	-0.114998	-0.232575	-0.0799432	-0.0604586	-0.0126878	-0.151148	0.0717275	-0.162162	-0.0186314	0.214659	0.140817	-0.0330289	0.121462	-0.156039	0.236907	0.28576	0.139172	0.0607233	0.00330061	-0.111691	0.201442	0.0407099
WZSP002411	AM23	NoDEG	ASNSD1	Asparagine synthetase domain-containing protein 1	NA	0.873797	245.463	195.356	0.286616	0.0147636	-0.129886	-0.0147365	-0.120328	-0.25378	-0.128204	0.369767	-0.32188	0.460761	-0.449749	0.197694	0.162091	-0.288796	0.227056	-0.107012	-0.416921	0.308855	-0.412917	0.130771	-0.457971	0.0772179	-0.294648	-0.0385051	-0.372006	0.118118	-0.394814	0.0720924	0.327752	0.169747	0.0808647	0.0727289	-0.282358	0.266673	0.342872	0.252759	0.222799	-0.173873	-0.335111	0.261965	0.11331
WZSP003142	AM23	NoDEG	FAM179B	Protein FAM179B	Liver weight	0.873639	339.748	229.518	0.265089	-0.189999	0.0477869	-0.102884	-0.274184	-0.250508	-0.0884899	0.16056	-0.251629	0.285181	-0.492043	0.209325	0.205764	-0.121837	-0.0472802	-0.242615	-0.233272	0.105063	-0.126474	0.0509516	-0.261186	0.031531	0.101893	0.154738	-0.0104053	0.178968	-0.0233537	0.138678	0.218016	0.0895532	-0.226962	0.23725	0.000229734	0.246276	0.280813	0.106461	-0.0187023	0.135449	-0.0159283	0.254536	0.0170747
WZSP007114	AM23	NoDEG	XPO1	Exportin-1	NA	0.873587	274.615	209.004	0.345865	-0.0718544	0.0137512	-0.109034	-0.323773	-0.325453	-0.149534	0.23652	-0.467497	0.471861	-0.486865	0.305246	0.281996	-0.0385852	0.233534	-0.132978	-0.355853	0.253304	-0.373875	-0.0682212	-0.371499	-0.164353	-0.197351	-0.153477	-0.198673	-0.0787643	-0.28249	-0.108622	0.410417	0.18684	-0.143694	0.234517	-0.180165	0.389688	0.460715	0.336407	0.258967	-0.0868269	-0.299872	0.191578	-0.0691095
WZSP014013	AM23	NoDEG	SMARCE1	SWI/SNF-related matrix-associated actin-dependent regulator of chromatin subfamily E member 1	NA	0.873266	262.692	209.621	0.308536	-0.231881	-0.153217	0.0880624	-0.124854	-0.35192	-0.353851	0.444932	-0.0664901	0.513547	-0.551661	0.220891	0.200911	-0.275602	0.185496	0.0104937	-0.489753	0.317849	-0.421146	0.0701721	-0.619365	0.0952884	-0.251237	0.00428772	-0.355557	0.124143	-0.378717	0.0695365	0.328341	0.307545	0.235597	0.0439127	-0.47159	0.366723	0.448108	0.301882	0.2817	-0.201642	-0.389767	0.288929	0.105175
WZSP000211	AM23	NoDEG	KRCC1	Lysine-rich coiled-coil protein 1	NA	0.873027	270.5	201.733	0.358213	-0.0261059	-0.120363	-0.173436	-0.187992	-0.215517	-0.262884	0.423219	-0.336428	0.464941	-0.584929	0.245869	0.225477	-0.381683	0.0345389	-0.078053	-0.355272	0.189454	-0.310778	-0.00435393	-0.40484	0.0540458	-0.0734307	0.0180933	-0.23438	0.0773482	-0.235362	0.0326728	0.396346	0.194462	-0.0623925	0.156527	-0.249109	0.366642	0.468175	0.290232	0.239068	-0.120696	-0.31681	0.208672	0.00886739
WZSP018865	AM23	NoDEG	RBM6	RNA-binding protein 6	NA	0.873022	258.59	202.266	0.288978	-0.234605	0.155388	0.0948143	-0.104272	-0.321076	-0.140155	0.172426	-0.201145	0.357811	-0.400724	0.233783	0.221595	-0.127153	0.318926	-0.192685	-0.315566	0.302943	-0.352924	0.0932667	-0.426421	0.0184701	-0.220509	0.055547	-0.184125	0.232896	-0.275418	0.135117	0.202561	0.149311	-0.0231813	0.149582	-0.19789	0.27344	0.339229	0.15871	0.0472229	0.00677571	-0.174694	0.411943	0.182319
WZSP012126	AM23	NoDEG	NEK4	Serine/threonine-protein kinase Nek4	NA	0.872733	322.027	226.787	0.261368	-0.254809	-0.209567	-0.0204752	-0.304124	-0.309059	-0.386888	0.454161	-0.145666	0.529911	-0.529186	0.135265	0.11321	-0.468836	0.124901	-0.0584596	-0.477031	0.245269	-0.433251	0.0930839	-0.570869	0.162242	-0.248656	0.144757	-0.334128	0.147666	-0.374226	0.138252	0.329811	0.221974	0.181206	-0.0159945	-0.411019	0.284189	0.420448	0.257664	0.293759	-0.275277	-0.413168	0.246559	0.110909
WZSP001884	AM23	NoDEG	LZTFL1	Leucine zipper transcription factor-like protein 1	NA	0.8727	316.363	219.232	0.245693	-0.326784	0.0315953	-0.0140611	-0.25637	-0.421471	-0.370386	0.298752	-0.259589	0.484272	-0.474589	0.141914	0.115627	-0.385893	0.192199	-0.257782	-0.429945	0.13612	-0.305601	0.164035	-0.461492	0.21434	-0.24693	0.119115	-0.193362	0.178981	-0.268402	0.163984	0.219099	0.221628	0.156472	0.0566521	-0.273163	0.229592	0.234778	0.197145	0.163813	-0.16269	-0.271674	0.227229	0.106333
WZSP000087	AM23	NoDEG	SFRS12IP1	Protein SREK1IP1	NA	0.872	280.395	213.497	0.379329	-0.2338	-0.00260457	0.134775	-0.235341	-0.461615	-0.22694	0.310224	-0.19786	0.537783	-0.52191	0.280688	0.256907	-0.307577	0.349591	-0.092935	-0.331103	0.477388	-0.373592	-0.0850335	-0.505146	-0.020514	-0.220937	-0.0423471	-0.267745	-0.0106246	-0.316586	-0.048655	0.29286	0.309719	0.177078	0.142723	-0.356089	0.3614	0.339369	0.281646	0.202949	-0.0805648	-0.280205	0.263874	0.0532246
WZSP019864	AM23	NoDEG	UPF2	Regulator of nonsense transcripts 2	NA	0.871817	326.101	221.629	0.29627	-0.160189	-0.0533299	-0.0105111	-0.187668	-0.225912	-0.0379015	0.375789	-0.203478	0.417712	-0.456443	0.197043	0.177343	-0.330487	0.0323263	-0.207828	-0.184699	0.244027	-0.162867	0.165191	-0.310168	0.203934	-0.00327275	0.173482	-0.0618136	0.155752	-0.0888826	0.176495	0.19912	0.0830204	-0.119301	0.170895	-0.0568071	0.206003	0.236933	0.105506	0.00941509	0.0946774	-0.0494756	0.261618	0.083082
WZSP009704	AM23	NoDEG	BXDC2	Ribosome biogenesis protein BRX1 homolog	NA	0.871714	353.054	226.334	0.328895	-0.170829	0.129337	-0.00118448	-0.0605942	-0.428	-0.185065	0.222043	-0.252667	0.443	-0.413536	0.23507	0.217293	-0.310234	0.234936	-0.343901	-0.217803	0.242481	-0.184663	0.0515918	-0.380709	0.0267373	-0.0988627	0.085144	-0.0262313	0.120469	-0.111581	0.0921416	0.168752	0.207987	0.013032	0.172092	-0.191547	0.291322	0.284414	0.170056	0.0660626	0.0160773	-0.153091	0.277877	0.0918876
WZSP012084	AM23	NoDEG	RBL2	Retinoblastoma-like protein 2	NA	0.871575	244.011	186.292	0.312707	-0.230396	-0.0249388	-0.0614011	-0.370223	-0.234006	-0.149277	0.331768	-0.274333	0.464889	-0.544499	0.242999	0.222937	-0.18518	0.12154	-0.183501	-0.354991	0.293175	-0.335577	-0.0191523	-0.402213	-0.00856588	-0.0851801	-0.0129953	-0.141665	-0.0842239	-0.211941	-0.04123	0.360638	0.0907465	-0.215219	0.190755	-0.130166	0.325384	0.47087	0.259581	0.194017	-0.0383512	-0.22169	0.166878	-0.0448015
WZSP009059	AM23	NoDEG	TMEM135	Transmembrane protein 135	NA	0.871219	291.47	203.794	0.244124	-0.000531972	-0.148207	-0.0770417	-0.356096	-0.461305	-0.354151	0.329146	-0.38871	0.451096	-0.588621	0.142828	0.117916	-0.366691	0.0819244	-0.182515	-0.463757	0.110819	-0.391962	0.035802	-0.525553	0.0397917	-0.199451	0.0397844	-0.263013	0.0994385	-0.315541	0.0623288	0.3235	0.177346	0.04713	0.0703366	-0.243996	0.255771	0.32447	0.252103	0.256423	-0.232448	-0.364149	0.146235	0.0152964
WZSP008103	AM23	NoDEG	RNF146	E3 ubiquitin-protein ligase RNF146	NA	0.871101	280.818	199.344	0.31828	-0.146282	-0.0642092	-0.228176	-0.351269	-0.449239	-0.247173	0.179386	-0.381821	0.428804	-0.466591	0.230321	0.210379	-0.260453	0.25328	-0.161637	-0.342813	0.265723	-0.410727	-0.0586024	-0.450423	-0.00288561	-0.329695	0.0432203	-0.237808	0.0587311	-0.351384	0.01695	0.241582	0.213664	0.000404658	0.151837	-0.245485	0.327707	0.384693	0.241051	0.174959	-0.103772	-0.271298	0.292616	0.0799774
WZSP017817	AM23	NoDEG	MRPS31	28S ribosomal protein S31, mitochondrial	NA	0.871028	319.991	220.199	0.252781	-0.105155	-0.0521144	-0.0140427	-0.236299	-0.255062	-0.150551	0.293392	-0.439214	0.488691	-0.437521	0.130639	0.0992642	-0.466558	0.220948	-0.184406	-0.289996	0.16772	-0.25685	0.0975577	-0.373273	0.205032	-0.168299	0.0678461	-0.268354	0.157132	-0.255738	0.114355	0.234255	0.101249	-0.0120426	0.0580182	-0.171881	0.194347	0.284619	0.154572	0.142954	-0.136089	-0.248837	0.26394	0.145844
WZSP018308	AM23	NoDEG	RAB3GAP1	Rab3 GTPase-activating protein catalytic subunit	NA	0.870825	383.242	233.225	0.19456	0.0108672	-0.0658001	-0.0679314	-0.123748	-0.337393	-0.0246192	0.241811	-0.266159	0.321431	-0.377521	0.0664075	0.0448291	-0.490577	0.000396825	-0.339763	-0.191319	0.0630308	-0.0794895	0.186197	-0.3192	0.19588	0.0104057	0.226111	-0.0883435	0.197136	-0.062779	0.218017	0.124688	0.0076567	-0.145347	0.0774741	0.00360764	0.100669	0.174403	0.0395133	0.014206	-0.0300668	-0.0862165	0.201386	0.120741
WZSP017802	AM23	NoDEG	CEP57	Centrosomal protein of 57 kDa	NA	0.870675	357.476	230.183	0.256904	-0.158773	-0.13857	-0.227617	-0.265786	-0.410407	-0.291217	0.235998	-0.339027	0.451653	-0.463389	0.146638	0.124285	-0.390866	0.182709	-0.255632	-0.387673	0.156305	-0.327998	-0.0159994	-0.464828	0.0467297	-0.211489	0.103166	-0.246747	0.106642	-0.287728	0.070899	0.264114	0.172212	0.0285075	0.0587251	-0.274432	0.276119	0.395298	0.228218	0.219266	-0.191997	-0.313126	0.182279	0.0525443
WZSP013563	AM23	NoDEG	LMBRD1	Probable lysosomal cobalamin transporter	Drip loss	0.870633	333.325	221.218	0.398865	-0.0786445	-0.0552228	-0.206036	-0.219223	-0.250072	-0.126282	0.287086	-0.503276	0.529263	-0.474449	0.312303	0.284046	-0.23722	0.160319	-0.10799	-0.278199	0.291471	-0.201981	-0.0732249	-0.238078	-0.027861	-0.0516064	-0.06408	-0.179918	0.0533701	-0.164994	-0.0300911	0.37878	0.292292	0.0236815	0.251069	-0.207382	0.377313	0.296067	0.297893	0.183497	-0.0140166	-0.21009	0.205595	-0.0378135
WZSP007400	AM23	NoDEG	CLK1	Dual specificity protein kinase CLK1	NA	0.870098	233.965	183.215	0.328099	-0.239967	0.0532702	0.050479	-0.215677	-0.161541	-0.0791521	0.281594	-0.292054	0.45854	-0.439166	0.261354	0.244937	-0.164756	0.337238	-0.167103	-0.297228	0.362555	-0.360456	0.0215688	-0.366324	0.0360973	-0.127919	0.0211687	-0.210011	0.142871	-0.261222	0.0658814	0.347202	0.062671	-0.173876	0.16043	-0.170457	0.302847	0.482873	0.214458	0.119638	-0.00212038	-0.203792	0.350773	0.108906
WZSP002779	AM23	NoDEG	RNMT	mRNA cap guanine-N7 methyltransferase	NA	0.869924	420.364	243.32	0.155607	-0.112044	-0.0253181	0.0181659	-0.114101	-0.28061	-0.17276	0.255303	-0.212396	0.330425	-0.434549	0.0556653	0.0388273	-0.385474	-0.06696	-0.369887	-0.262874	0.0756992	-0.107597	0.116808	-0.31599	0.178819	0.0805016	0.183259	-0.046268	0.221286	-0.0364502	0.186832	0.144128	0.0300612	-0.0581767	0.0203596	-0.124968	0.124842	0.268161	0.0308539	0.0128995	-0.00842588	-0.0841436	0.168683	0.0982144
WZSP015163	AM23	NoDEG	HSP90B1	Endoplasmin	NA	0.869847	219.474	171.531	0.325648	-0.222476	-0.0845313	-0.0422241	-0.192381	-0.302889	-0.363279	0.456489	-0.185012	0.533025	-0.553772	0.230583	0.203246	-0.313767	0.27087	-0.0655748	-0.553066	0.300848	-0.48618	0.119391	-0.556266	0.0293801	-0.322434	-0.0011078	-0.394897	0.11411	-0.440629	0.0807784	0.405761	0.272121	0.196594	0.0768158	-0.395031	0.3393	0.376297	0.3453	0.310519	-0.242728	-0.429941	0.22863	0.0558084
WZSP014580	AM23	NoDEG	NDUFS1	NADH-ubiquinone oxidoreductase 75 kDa subunit, mitochondrial	NA	0.869761	335.453	220.142	0.440044	-0.14426	-0.0838785	-0.196946	-0.282028	-0.391601	-0.214141	0.426828	-0.499466	0.644634	-0.495076	0.34292	0.312117	-0.284413	0.242437	0.00505013	-0.271831	0.371631	-0.30864	-0.147429	-0.306911	-0.127247	-0.162538	-0.135802	-0.205065	-0.0690514	-0.249281	-0.125627	0.445431	0.348343	0.0792634	0.251807	-0.25582	0.418634	0.303215	0.389856	0.301146	-0.0916969	-0.295439	0.105565	-0.135806
WZSP019413	AM23	NoDEG	CAND1	Cullin-associated NEDD8-dissociated protein 1	Backfat at first rib	0.869264	366.886	235.497	0.370373	-0.116812	0.0370866	-0.0645595	-0.255905	-0.248312	0.0326427	0.164597	-0.447162	0.396125	-0.387894	0.305018	0.28383	-0.144267	0.0945199	-0.216003	-0.0923916	0.203787	-0.107045	-0.0668232	-0.126307	-0.0968366	0.105235	-0.0350163	0.0307379	-0.050638	0.00143948	-0.0538607	0.317862	0.114127	-0.302599	0.312628	0.0376756	0.322414	0.315759	0.210292	0.0670534	0.140541	-0.0349565	0.120438	-0.12926
WZSP017335	AM23	NoDEG	DPY19L4	Probable C-mannosyltransferase DPY19L4	Linoleic acid content,Linolenic acid content	0.8686	441.62	245.83	0.158953	-0.0559621	-0.136505	-0.108461	-0.161016	-0.415521	-0.26722	0.310448	-0.328076	0.408976	-0.416747	0.0574942	0.0328283	-0.383164	0.0197432	-0.19546	-0.329494	0.0731006	-0.191043	-0.0141554	-0.304216	0.0367691	-0.079262	-0.000579458	-0.236179	0.0944214	-0.191083	0.0283838	0.272198	0.117438	0.0733115	-0.0257753	-0.23275	0.164119	0.274388	0.160173	0.200856	-0.174853	-0.225048	0.0174511	-0.0254697
WZSP008640	AM23	NoDEG	ERO1L	ERO1-like protein alpha	NA	0.868534	374.505	224.826	0.233921	-0.148005	-0.0422631	-0.0421363	-0.313611	-0.42178	-0.227942	0.234429	-0.319387	0.424127	-0.492233	0.118953	0.0948617	-0.426728	0.126496	-0.36927	-0.332661	0.132764	-0.195299	0.129176	-0.386047	0.198449	-0.0769764	0.186494	-0.0995131	0.182857	-0.138168	0.178659	0.16457	0.104652	-0.00270652	0.100474	-0.101273	0.154926	0.162261	0.106264	0.0454375	-0.0393893	-0.133047	0.209825	0.0978934
WZSP015481	AM23	NoDEG	GIGYF2	PERQ amino acid-rich with GYF domain-containing protein 2	NA	0.868298	348.703	229.778	0.336896	-0.365734	0.0737636	0.104546	-0.102824	-0.25009	-0.128047	0.212666	-0.227093	0.460584	-0.382819	0.312421	0.295389	0.0309551	0.201584	-0.191121	-0.223362	0.312753	-0.179836	-0.061489	-0.226013	-0.0817987	0.0147068	-0.103773	-0.0262999	0.0215755	-0.0761867	-0.0521926	0.310391	0.218662	-0.0490312	0.223032	-0.20586	0.365589	0.38376	0.240378	0.101989	0.112242	-0.0831677	0.174556	-0.0727462
WZSP011398	AM23	NoDEG	EED	Polycomb protein EED	NA	0.8682	278.832	210.023	0.381248	-0.187572	0.0335251	0.0466834	-0.159798	-0.280859	-0.141913	0.401792	-0.245683	0.533084	-0.473433	0.311397	0.295457	-0.163402	0.269606	-0.114676	-0.283322	0.447499	-0.328505	-0.0872159	-0.373302	-0.0588409	-0.0681665	-0.0648101	-0.158615	0.0234645	-0.210842	-0.0457337	0.426211	0.176262	-0.0639925	0.170675	-0.288347	0.388018	0.531725	0.29572	0.211391	-0.0191572	-0.244529	0.249766	-0.000399703
WZSP019852	AM23	NoDEG	CUL2	Cullin-2	NA	0.867835	466.519	249.497	0.289037	-0.047017	0.00200493	-0.158274	-0.167716	-0.451011	-0.105437	0.151579	-0.441398	0.368699	-0.373864	0.190051	0.167842	-0.326513	0.0170826	-0.294633	-0.132225	0.102551	-0.0242543	-0.0716568	-0.15505	-0.0104953	0.0965664	0.0217546	0.0422428	0.0366076	0.0357151	-0.00337532	0.204104	0.143046	-0.138551	0.205528	-0.014651	0.236139	0.194634	0.139445	0.0412637	0.0701943	-0.0229561	0.0612526	-0.0809221
WZSP005376	AM23	NoDEG	SLC35A1	CMP-sialic acid transporter	Drip loss	0.867373	252.881	197.049	0.216159	0.0155796	0.213231	0.0679387	-0.177563	-0.293187	-0.0774844	0.240439	-0.372125	0.326505	-0.407748	0.129188	0.11435	-0.306362	0.119285	-0.24355	-0.243434	0.094071	-0.209236	0.1458	-0.3475	0.129024	-0.0684647	0.056771	-0.0904177	0.139664	-0.137505	0.120505	0.217054	-0.0352063	-0.269913	0.0995755	-0.0380007	0.181179	0.39401	0.0880173	0.0617526	-0.0446291	-0.169552	0.328203	0.170119
WZSP006213	AM23	NoDEG	SYF2	Pre-mRNA-splicing factor SYF2	NA	0.867249	376.771	235.421	0.312531	-0.0339048	-0.101037	0.0189769	-0.024948	-0.48068	-0.175265	0.351811	-0.196681	0.433723	-0.454872	0.225658	0.207046	-0.26513	0.0471618	-0.138864	-0.215391	0.220703	-0.121575	0.00875637	-0.348949	0.025739	0.00209318	-4.58983e-05	-0.0944062	0.0938722	-0.0840433	0.0362157	0.236272	0.253535	0.0945309	0.146374	-0.229696	0.290867	0.243308	0.195951	0.115253	0.0205313	-0.124219	0.147243	-0.0174996
WZSP001411	AM23	NoDEG	RWDD1	RWD domain-containing protein 1	NA	0.867209	287.669	216.249	0.249499	-0.049649	-0.139222	0.0309537	-0.205599	-0.443488	-0.36576	0.418996	-0.149689	0.458095	-0.617151	0.131149	0.107662	-0.441088	0.0921613	-0.120527	-0.499042	0.254021	-0.35873	0.0578969	-0.584481	0.102981	-0.187963	0.0362308	-0.321919	0.0924899	-0.322416	0.0660863	0.268563	0.224382	0.1981	0.0195946	-0.347255	0.249464	0.299466	0.222621	0.223375	-0.204144	-0.33657	0.197433	0.095134
WZSP008066	AM23	NoDEG	NASP	Nuclear autoantigenic sperm protein	NA	0.866443	353.817	229.103	0.083406	-0.213752	0.0614057	0.208249	-0.0810092	-0.393153	-0.284558	0.165532	-0.243193	0.360714	-0.323981	0.00248929	-0.0177295	-0.324562	0.206289	-0.344683	-0.352747	0.0955914	-0.244193	0.0700228	-0.414572	0.170593	-0.112722	0.0539731	-0.164171	0.231063	-0.1933	0.125938	0.131884	-0.000463913	0.0356852	-0.131872	-0.293306	0.113923	0.416021	0.0391432	0.0841074	-0.145555	-0.197522	0.212786	0.189128
WZSP003216	AM23	NoDEG	CCDC39	Coiled-coil domain-containing protein 39	NA	0.866226	230.915	184.081	0.153139	-0.240931	0.141975	0.0858362	-0.0963178	-0.268018	-0.104312	0.195366	-0.132004	0.319365	-0.377314	0.0633032	0.0450797	-0.330739	0.30548	-0.300769	-0.395353	0.1766	-0.30396	0.304269	-0.485621	0.249791	-0.285379	0.187574	-0.289836	0.317844	-0.317164	0.286677	0.0959856	0.002551	-0.0361554	0.0158645	-0.111548	0.0895097	0.219823	0.0459852	0.0120175	-0.102162	-0.183429	0.427317	0.321535
WZSP019242	AM23	NoDEG	MFAP1	Microfibrillar-associated protein 1	Drip loss	0.865517	373.406	234.522	0.333415	-0.178488	-0.0189465	0.10084	-0.12032	-0.486676	-0.136053	0.254736	-0.192171	0.47837	-0.389964	0.219373	0.195671	-0.39171	0.266227	-0.243007	-0.203806	0.353393	-0.220791	0.0819555	-0.430306	0.102708	-0.154774	0.142176	-0.096552	0.160992	-0.16992	0.138203	0.130208	0.257646	0.152758	0.142906	-0.221933	0.250782	0.158993	0.151751	0.0553338	0.00130231	-0.145103	0.308565	0.1344
WZSP007229	AM23	NoDEG	MORF4L1	Mortality factor 4-like protein 1	NA	0.864569	319.089	188.813	0.174428	-0.101235	-0.0909557	0.0283999	0.000923919	-0.379387	-0.204422	0.27151	-0.283142	0.390782	-0.374373	0.126116	0.102762	-0.14937	0.0644623	-0.218832	-0.268445	0.0982609	-0.211396	0.0306886	-0.356501	-0.00653878	-0.0897485	-0.0549186	-0.136884	0.118616	-0.162959	0.031939	0.186232	0.131811	0.047093	0.0231554	-0.250878	0.21751	0.335314	0.141748	0.125974	-0.0482981	-0.15962	0.0842717	-0.0039617
WZSP017847	AM23	NoDEG	ZNHIT6	Box C/D snoRNA protein 1	NA	0.864258	272.848	203.398	0.309471	-0.111729	-0.0552742	0.0264665	-0.188557	-0.489835	-0.375778	0.318812	-0.331612	0.509682	-0.518775	0.209257	0.18362	-0.334114	0.264631	-0.0317768	-0.437794	0.322576	-0.370257	-0.200285	-0.448464	-0.0896969	-0.176777	-0.193734	-0.323758	-0.0378997	-0.324334	-0.154327	0.393222	0.263317	0.139943	0.0578164	-0.390524	0.354612	0.439407	0.325127	0.311007	-0.217432	-0.363457	0.106811	-0.030007
WZSP010276	AM23	NoDEG	EIF1AX	Eukaryotic translation initiation factor 1A, X-chromosomal	NA	0.863949	352.837	209.014	-0.0129031	-0.274077	-0.00344328	-0.0814415	-0.148405	-0.344764	-0.282461	0.170188	-0.244318	0.288435	-0.269791	-0.106915	-0.132729	-0.408117	-0.00620261	-0.306018	-0.398981	-0.0373587	-0.238606	0.0773451	-0.319732	0.0829795	-0.17586	0.0535143	-0.203654	0.100904	-0.225337	0.0821762	0.13083	-0.0430012	-0.0384327	-0.15194	-0.147912	0.0287692	0.279702	0.0452211	0.15547	-0.263574	-0.213144	-0.0120022	0.0539591
WZSP000538	AM23	NoDEG	RFC1	Replication factor C subunit 1	NA	0.86353	280.76	199.047	0.288357	0.0151884	-0.0644973	-0.180155	-0.349249	-0.286591	-0.11563	0.258079	-0.465617	0.375565	-0.52122	0.218732	0.202666	-0.193454	-0.0161249	-0.188485	-0.271335	0.0819459	-0.254553	0.0243746	-0.342804	-0.0152459	-0.0192491	0.0500056	-0.0595771	0.062526	-0.128487	0.0491782	0.302219	0.0662261	-0.299713	0.23686	0.00358634	0.281539	0.365673	0.201069	0.125236	-0.00869625	-0.173996	0.191576	-0.0301087
WZSP017222	AM23	NoDEG	BBX	HMG box transcription factor BBX	NA	0.863328	339.925	212.567	0.254169	-0.291497	-0.011253	-0.0110942	-0.278232	-0.489	-0.206235	0.174423	-0.286519	0.41035	-0.432392	0.18112	0.165736	-0.231229	0.150189	-0.250135	-0.231355	0.152218	-0.245142	-0.0272511	-0.407863	-0.0332793	-0.0908635	0.0867934	-0.0525206	0.0724366	-0.143181	0.0488166	0.173042	0.159963	-0.0647655	0.152479	-0.118968	0.251047	0.266909	0.164759	0.0968267	-0.0127124	-0.136578	0.134337	-0.0303241
WZSP001227	AM23	NoDEG	FUT8	Alpha-(1,6)-fucosyltransferase	NA	0.862735	252.961	196.109	0.301424	-0.198054	0.0837497	0.0644505	-0.196195	-0.200244	-0.151065	0.32957	-0.169818	0.403069	-0.52001	0.243192	0.234721	-0.133569	0.0819411	-0.0680078	-0.346197	0.30983	-0.262664	0.0492834	-0.381034	0.0226356	-0.00784348	0.0404997	-0.162761	0.152328	-0.168978	0.0859308	0.307782	0.181506	-0.014714	0.160532	-0.235327	0.312893	0.387483	0.185196	0.0958762	0.0324319	-0.169393	0.335799	0.0898418
WZSP009875	AM23	NoDEG	HSPA4	Heat shock 70 kDa protein 4	NA	0.862694	391.772	228.568	0.308087	-0.168612	0.109724	0.0927926	-0.029613	-0.355797	-0.0489371	0.232826	-0.326896	0.423911	-0.304158	0.245372	0.224431	-0.17036	0.119433	-0.319011	-0.063774	0.200196	-0.0556803	0.00822592	-0.179236	-0.00100955	0.105237	-0.0198313	0.155943	0.0311157	0.0708575	0.00640852	0.196918	0.0939736	-0.193975	0.205203	-0.0512576	0.268698	0.320736	0.131957	0.010902	0.157572	0.00959554	0.127707	-0.0482481
WZSP000566	AM23	NoDEG	GUF1	Translation factor GUF1, mitochondrial	NA	0.862509	333.692	214.75	0.304743	-0.323684	-0.127641	0.108121	-0.233417	-0.438676	-0.457664	0.444389	-0.179189	0.562518	-0.565782	0.231756	0.208946	-0.224904	0.082317	-0.101516	-0.410114	0.170878	-0.268613	0.0135859	-0.441435	0.0600297	-0.0662706	-0.0635069	-0.102302	0.00391548	-0.164708	-0.0177343	0.335681	0.284412	0.140959	0.113544	-0.328003	0.344547	0.340046	0.2988	0.243383	-0.0882635	-0.247598	0.0546293	-0.10374
WZSP010394	AM23	NoDEG	NOL11	Nucleolar protein 11	NA	0.862485	366.428	229.066	0.22639	-0.0750462	0.112144	0.178918	-0.129485	-0.387842	-0.156484	0.156829	-0.280427	0.356397	-0.415252	0.151932	0.1362	-0.245211	0.0567316	-0.3157	-0.209619	0.139331	-0.0877183	0.027638	-0.303147	0.0963663	0.0681263	0.046935	-0.0259669	0.131738	-0.0243432	0.0736531	0.173806	0.142285	0.00720634	0.0791569	-0.207901	0.224957	0.317293	0.0869708	0.0388557	0.0256355	-0.103756	0.234916	0.0868044
WZSP008428	AM23	NoDEG	PAPSS1	Bifunctional 3'-phosphoadenosine 5'-phosphosulfate synthase 1	NA	0.862006	239.39	181.864	0.187143	-0.351258	0.0985715	0.0182299	-0.326719	-0.199724	-0.306079	0.286127	-0.331621	0.450168	-0.454394	0.10343	0.0803508	-0.307606	0.217776	-0.206567	-0.484988	0.144545	-0.38039	0.160131	-0.421636	0.188527	-0.20933	0.0781008	-0.220543	0.20219	-0.297194	0.155523	0.271699	0.0454737	-0.0602415	0.0312445	-0.183389	0.186069	0.362388	0.160114	0.146502	-0.164681	-0.272813	0.280525	0.154939
WZSP008398	AM23	NoDEG	LARP7	La-related protein 7	NA	0.861761	233.171	184.442	0.357984	-0.0423457	0.0385886	0.134945	-0.245505	-0.390184	-0.166555	0.37147	-0.430091	0.543421	-0.509768	0.260554	0.227067	-0.332146	0.312808	-0.0702146	-0.289856	0.302948	-0.345016	0.0513949	-0.444484	0.0572022	-0.22985	-0.103403	-0.239671	-0.0084211	-0.296998	-0.0241148	0.2978	0.201757	0.0195082	0.164177	-0.202689	0.302601	0.293875	0.258947	0.193365	-0.0874867	-0.27833	0.248371	0.0591585
WZSP004298	AM23	NoDEG	TIA1	Nucleolysin TIA-1 isoform p40	NA	0.861556	361.98	208.273	0.107662	-0.120638	0.0460098	-0.0295254	-0.161544	-0.450396	-0.11405	0.172816	-0.320643	0.30265	-0.334519	0.0320833	0.0186637	-0.275777	0.0696601	-0.301321	-0.217586	0.0186586	-0.124837	0.088965	-0.288665	0.0511161	-0.0304608	0.112408	-0.0589836	0.214351	-0.0809591	0.148355	0.104853	-0.0299985	-0.156065	0.0475411	0.0218189	0.0606504	0.159105	0.0158315	-0.00112677	-0.0118212	-0.0400875	0.136438	0.0666284
WZSP013262	AM23	NoDEG	WDSOF1	DDB1- and CUL4-associated factor 13	NA	0.861551	338.169	220.974	0.122672	-0.25951	0.166953	0.231579	0.0741582	-0.206804	-0.183753	0.13093	-0.185153	0.326981	-0.293048	0.0589804	0.0342237	-0.238848	0.12445	-0.361279	-0.323026	0.183004	-0.154865	0.120356	-0.274597	0.137993	-0.0394788	0.012387	-0.0888252	0.234435	-0.107106	0.128766	0.0947062	0.0833194	0.0900024	-0.0296028	-0.234237	0.128904	0.256045	0.0255871	-0.00578069	-0.0240224	-0.0965383	0.239723	0.186037
WZSP014751	AM23	NoDEG	ZMYND11	Zinc finger MYND domain-containing protein 11	NA	0.861405	332.091	203.301	0.341856	-0.295609	0.0281637	0.0522349	-0.149619	-0.193585	-0.0302106	0.17401	-0.288886	0.45647	-0.416112	0.290817	0.276549	-0.0881691	0.205288	-0.270807	-0.159806	0.299257	-0.107555	-0.109691	-0.218592	-0.0603474	0.142109	-0.00832531	-0.042311	0.0523579	-0.0166798	-0.0220455	0.312052	0.150013	-0.145477	0.223967	-0.147544	0.339778	0.411737	0.202097	0.0728077	0.128387	-0.0657434	0.186298	-0.0553019
WZSP018064	AM23	NoDEG	SDCCAG8	Serologically defined colon cancer antigen 8	NA	0.861234	291.84	206.58	0.275328	-0.0287931	-0.122725	-0.0719452	-0.270427	-0.441379	-0.201218	0.355473	-0.323007	0.500111	-0.494435	0.165762	0.14044	-0.397389	0.220874	-0.15688	-0.330317	0.327766	-0.431917	0.0399107	-0.572315	0.0557561	-0.328874	0.0984737	-0.28029	0.107805	-0.376162	0.0886545	0.207234	0.196641	0.121031	0.057149	-0.303342	0.254117	0.326038	0.198693	0.197274	-0.170186	-0.332171	0.29795	0.146586
WZSP014785	AM23	NoDEG	RBAK	RB-associated KRAB zinc finger protein	NA	0.861175	319.532	224.63	0.253418	-0.282128	-0.175154	-0.0429742	-0.207499	-0.347833	-0.238783	0.301977	-0.236984	0.460373	-0.394855	0.204957	0.183158	-0.0982354	0.134203	-0.00871926	-0.353672	0.183618	-0.325587	0.0273053	-0.406053	0.0288911	-0.222031	-0.0425276	-0.247283	0.0733357	-0.290111	0.0193848	0.294186	0.235045	0.0800666	0.0855233	-0.309375	0.318289	0.386253	0.259781	0.230301	-0.113014	-0.251642	0.168207	-0.0137105
WZSP013573	AM23	NoDEG	ZUFSP	Zinc finger with UFM1-specific peptidase domain protein	NA	0.860788	263.965	198.83	0.286122	-0.281641	0.0568042	0.0532067	-0.0271109	-0.115467	-0.0731331	0.346684	-0.172664	0.446652	-0.306161	0.182413	0.152259	-0.375468	0.204507	-0.241418	-0.254008	0.294378	-0.307886	0.207339	-0.362069	0.149638	-0.190644	0.109387	-0.135947	0.116083	-0.230027	0.152864	0.232154	0.0931683	-0.0648598	0.0842185	-0.187144	0.243547	0.374001	0.172701	0.126976	-0.0823309	-0.226622	0.273493	0.134624
WZSP012763	AM23	NoDEG	BAT2D1	Protein PRRC2C	NA	0.86076	305.846	205.787	0.213527	-0.373679	-0.0349478	0.158288	-0.164744	-0.345888	-0.181628	0.232682	-0.110957	0.399689	-0.42109	0.143137	0.124467	-0.239104	0.159874	-0.258296	-0.263287	0.231076	-0.286902	0.163499	-0.468429	0.204478	-0.181535	0.187891	-0.126528	0.250228	-0.215437	0.214764	0.0726563	0.159887	0.0975544	0.0698652	-0.20852	0.183846	0.206335	0.0776739	0.00754337	0.0164888	-0.108838	0.301192	0.157975
WZSP000737	AM23	NoDEG	ZC3H13	Zinc finger CCCH domain-containing protein 13	NA	0.860627	326.289	206.151	0.26651	-0.0776957	0.045494	0.0954292	-0.27696	-0.579223	-0.155124	0.232285	-0.338482	0.412708	-0.456924	0.203242	0.186649	-0.180508	0.121081	-0.197715	-0.192823	0.219743	-0.221499	-0.0253645	-0.371991	-0.066756	-0.0750113	0.00146471	-0.0250848	0.044238	-0.118456	0.00754878	0.183981	0.177158	-0.0177244	0.175641	-0.103045	0.231514	0.183647	0.149669	0.0730248	0.0376558	-0.101056	0.155483	-0.025865
WZSP013545	AM23	NoDEG	KIAA1009	Centrosomal protein of 162 kDa	NA	0.860498	330.44	224.467	0.165525	-0.0741377	0.0668409	0.0103253	-0.175137	-0.320518	-0.0565976	0.229743	-0.2991	0.30054	-0.403904	0.0953386	0.0759033	-0.243241	-0.0757195	-0.279702	-0.185796	0.0868279	-0.109424	0.0810699	-0.259453	0.133123	0.014832	0.0503363	-0.0418763	0.0634059	-0.0548237	0.068981	0.153424	0.0172289	-0.166	0.0819931	-0.0467612	0.146802	0.279023	0.0498333	0.0244374	0.036325	-0.0459394	0.135293	0.0343354
WZSP018884	AM23	NoDEG	RHOA	Transforming protein RhoA	NA	0.860476	163.652	131.634	0.194505	-0.202595	0.19034	0.132374	-0.143529	-0.243765	-0.252162	0.0824791	-0.333999	0.306076	-0.441643	0.120966	0.0989273	-0.273343	0.242706	-0.29003	-0.391471	0.0662946	-0.328129	0.169951	-0.435631	0.180431	-0.233692	0.0517872	-0.227212	0.249071	-0.286631	0.165633	0.129222	0.0849912	-0.0337268	0.059212	-0.173571	0.193191	0.314135	0.0980815	0.0426343	-0.0969302	-0.226325	0.373238	0.239776
WZSP006038	AM23	NoDEG	TMEM64	Transmembrane protein 64	NA	0.860052	296.981	201.555	0.360993	-0.130294	-0.113668	-0.166187	-0.233573	-0.352865	-0.179308	0.328358	-0.253317	0.436682	-0.525796	0.303141	0.288914	-0.102418	0.0460987	-0.201005	-0.307539	0.225745	-0.24146	-0.0464435	-0.337828	-0.0710075	-0.000974037	0.0100057	-0.0985069	0.0154831	-0.133336	-0.00663885	0.416465	0.213578	-0.0989313	0.235269	-0.194439	0.386132	0.427658	0.311301	0.207117	-0.00140204	-0.199147	0.109648	-0.13612
WZSP012582	AM23	NoDEG	SRP72	Signal recognition particle subunit SRP72	NA	0.859909	352.574	212.771	0.256406	-0.288239	-0.112468	-0.120726	-0.162117	-0.443274	-0.337844	0.275039	-0.198313	0.40986	-0.443067	0.186997	0.17053	-0.213936	0.0592763	-0.199154	-0.333379	0.116264	-0.293106	0.0325114	-0.42377	-0.0173486	-0.143667	0.0874404	-0.0925071	0.134979	-0.193257	0.0916212	0.214599	0.234066	0.0710674	0.11499	-0.245286	0.290478	0.296839	0.213692	0.149907	-0.0625613	-0.19607	0.109034	-0.0424271
WZSP019590	AM23	NoDEG	EXOSC9	Exosome complex component RRP45	NA	0.85964	274.441	204.287	0.269278	-0.125722	-0.168377	-0.143884	-0.312623	-0.482391	-0.388153	0.332057	-0.267663	0.452966	-0.519627	0.143124	0.122589	-0.465664	0.224015	-0.0706016	-0.438782	0.1409	-0.455324	0.100076	-0.610215	0.159639	-0.399356	0.131958	-0.350841	0.16575	-0.433932	0.142255	0.226519	0.203437	0.104517	0.0374525	-0.307996	0.268253	0.353798	0.234891	0.238453	-0.257669	-0.387344	0.310061	0.164127
WZSP018968	AM23	NoDEG	ECM29	Proteasome-associated protein ECM29 homolog	NA	0.859545	241.472	183.639	0.353488	-0.137704	-0.225615	-0.179586	-0.456945	-0.251721	-0.344353	0.341228	-0.420236	0.546653	-0.625703	0.297853	0.273611	-0.109449	0.1605	-0.0111242	-0.546277	0.267808	-0.54108	-0.0444435	-0.552732	-0.0603762	-0.289708	-0.0509308	-0.35506	0.0353276	-0.436671	-0.0217285	0.466487	0.312344	0.0806185	0.169977	-0.392937	0.448085	0.516688	0.4055	0.364634	-0.22636	-0.469809	0.253646	-0.0189905
WZSP014976	AM23	NoDEG	BAZ1B	Tyrosine-protein kinase BAZ1B	NA	0.859285	400.428	226.692	0.279478	-0.353535	0.00354399	-0.110735	-0.204456	-0.373992	-0.236487	0.230172	-0.288424	0.431023	-0.395772	0.240585	0.226257	-0.0580135	0.0388163	-0.229843	-0.215658	0.152954	-0.16996	-0.144928	-0.226141	-0.139647	0.0429306	-0.0721543	0.0527209	-0.0753049	-0.0328344	-0.103172	0.304844	0.163635	-0.148949	0.184503	-0.157909	0.343265	0.432303	0.238647	0.156509	0.0487943	-0.0958703	-0.0167242	-0.199546
WZSP011225	AM23	NoDEG	MAP1LC3B	Microtubule-associated proteins 1A/1B light chain 3B	NA	0.859138	334.811	217.626	0.345477	-0.248075	-0.0508943	0.00479257	-0.0798384	-0.476108	-0.292512	0.315877	-0.118876	0.443332	-0.507646	0.265709	0.251239	-0.224839	0.110469	-0.190584	-0.291746	0.245002	-0.164015	0.0305624	-0.386729	0.0873756	-0.0255121	0.0652814	-0.0574316	0.15645	-0.0941696	0.0902678	0.21262	0.300946	0.139554	0.18619	-0.259054	0.325647	0.233598	0.20586	0.0662447	0.0739597	-0.0945434	0.205259	0.00762084
WZSP015467	AM23	NoDEG	CRBN	Protein cereblon	NA	0.859036	270.479	190.981	0.198126	-0.0828207	0.00689025	-0.0589611	-0.246122	-0.241361	-0.162379	0.132298	-0.348428	0.337459	-0.432889	0.113843	0.092159	-0.278521	0.135813	-0.217878	-0.372859	0.237685	-0.287548	-0.0180199	-0.313045	0.0855428	-0.157831	0.0188621	-0.281618	0.149247	-0.269854	0.0537527	0.233985	0.105166	0.00989957	0.0445997	-0.215288	0.197296	0.325548	0.126347	0.103538	-0.102785	-0.208482	0.286327	0.152673
WZSP003859	AM23	NoDEG	RPL39	60S ribosomal protein L39	NA	0.858696	246.501	185.856	0.319817	-0.0892436	-0.214675	0.0648747	-0.175914	-0.424031	-0.239715	0.436175	-0.191836	0.497277	-0.528371	0.212453	0.185536	-0.364674	0.17518	-0.152138	-0.371379	0.256896	-0.32821	0.143518	-0.541623	0.194892	-0.155186	0.0886896	-0.195088	0.14798	-0.25081	0.134613	0.268381	0.174747	0.0498589	0.107165	-0.244427	0.275453	0.321766	0.22869	0.16129	-0.0837708	-0.242969	0.233183	0.078686
WZSP009556	AM23	NoDEG	METAP2	Methionine aminopeptidase 2	NA	0.858376	363.367	220.976	0.165704	0.00959596	0.055013	0.0543699	-0.135545	-0.419748	-0.213528	0.17822	-0.346747	0.305746	-0.439911	0.0684023	0.0489775	-0.378588	-0.0191701	-0.261241	-0.25592	0.0819639	-0.140195	-0.0262069	-0.302831	0.00141206	0.0401976	0.00671404	-0.0612209	0.098033	-0.0669668	0.0282748	0.135263	0.0710001	-0.0543829	0.0528494	-0.0943754	0.14357	0.215458	0.0587562	0.0385768	-0.0318365	-0.103216	0.106457	0.041743
WZSP015408	AM23	NoDEG	COPS5	COP9 signalosome complex subunit 5	NA	0.858093	322.242	212.817	0.231605	-0.228504	0.0534151	0.0812166	-0.0833285	-0.447159	-0.297799	0.255071	-0.334654	0.488988	-0.408472	0.153958	0.1186	-0.280073	0.204205	-0.170348	-0.363156	0.246428	-0.254331	-0.0690759	-0.341163	-0.0642488	-0.174695	-0.180651	-0.2175	-0.0247418	-0.236588	-0.0999511	0.245374	0.274918	0.224128	0.0507431	-0.305679	0.251274	0.201982	0.233594	0.211509	-0.147007	-0.24482	0.0222969	-0.0493794
WZSP019703	AM23	NoDEG	TTC17	Tetratricopeptide repeat protein 17	NA	0.857731	338.914	217.544	0.456308	-0.168951	-0.125939	-0.218163	-0.40522	-0.332172	-0.153901	0.313336	-0.420957	0.549746	-0.576118	0.409719	0.397587	-0.0286823	0.126409	-0.0380507	-0.219774	0.312847	-0.277929	-0.206226	-0.336448	-0.241499	-0.00670427	-0.0738685	-0.0700469	-0.114693	-0.138031	-0.138701	0.425825	0.301105	-0.140102	0.362108	-0.172767	0.492351	0.444657	0.372826	0.231147	0.068249	-0.202873	0.148092	-0.197832
WZSP003225	AM23	NoDEG	ZNF639	Zinc finger protein 639	NA	0.8577	411.916	232.294	0.249968	-0.13057	-0.0837308	-0.0636716	-0.133519	-0.506418	-0.272915	0.246331	-0.323585	0.466405	-0.44532	0.163981	0.145936	-0.287374	0.174532	-0.163787	-0.275699	0.117414	-0.16713	-0.0699269	-0.376029	-0.0419116	-0.0915061	-0.0260319	-0.197802	0.0876403	-0.170234	-0.00259277	0.231768	0.236501	0.110829	0.0856059	-0.251368	0.263207	0.257124	0.20993	0.183128	-0.10283	-0.214743	0.111394	-0.0196511
WZSP019679	AM23	NoDEG	CAPRIN1	Caprin-1	NA	0.857311	225.124	172.712	0.380583	-0.144176	-0.144278	-0.242253	-0.387477	-0.25766	-0.242557	0.43707	-0.396411	0.519307	-0.588819	0.334987	0.312093	-0.0545505	0.0368543	0.0182108	-0.416199	0.229038	-0.404816	-0.0759743	-0.389459	-0.161551	-0.13251	-0.1515	-0.189625	-0.152531	-0.271844	-0.136653	0.515562	0.230904	-0.156635	0.266366	-0.199005	0.452457	0.506309	0.419693	0.345407	-0.102347	-0.329913	0.0545669	-0.211742
WZSP011146	AM23	NoDEG	ZFP62	Zinc finger protein 62 homolog	NA	0.856616	257.137	195.254	0.304531	-0.142446	-0.226274	-0.0627121	-0.197521	-0.329483	-0.244775	0.422781	-0.242728	0.559727	-0.468513	0.189684	0.16255	-0.394588	0.351019	-0.0253232	-0.443333	0.286086	-0.463592	0.105747	-0.58579	0.108181	-0.391946	0.048908	-0.460342	0.155386	-0.478155	0.109448	0.359425	0.218678	0.130444	0.0454609	-0.347301	0.298917	0.383354	0.320828	0.332688	-0.30972	-0.459842	0.307817	0.139562
WZSP002922	AM23	NoDEG	RBBP6	E3 ubiquitin-protein ligase RBBP6	NA	0.85653	382.955	223.473	0.298618	-0.20034	0.0156407	0.0338023	-0.0889862	-0.454863	-0.155859	0.242301	-0.313621	0.472477	-0.428059	0.233104	0.211559	-0.193377	0.121351	-0.255192	-0.168801	0.240927	-0.134453	-0.0598843	-0.323956	-0.0211928	-0.0112202	-0.0172944	-0.0191679	0.0611288	-0.0633257	-0.00528101	0.186375	0.257178	0.0671573	0.176858	-0.195482	0.291138	0.223535	0.181743	0.0873076	0.0519816	-0.0989344	0.122813	-0.0450646
WZSP015605	AM15	Down	HSDL2	Hydroxysteroid dehydrogenase-like protein 2	NA	0.908503	73.5523	11.0998	0.142042	-0.0745513	-0.295502	-0.0950247	-0.305574	-0.305274	-0.691229	0.621115	-0.0835476	0.536032	-0.625265	0.0712094	0.0432831	-0.270803	0.144064	0.209271	-0.862672	0.238369	-0.715251	-0.0297684	-0.730198	-0.0379554	-0.557788	-0.243511	-0.699113	-0.114714	-0.719475	-0.141904	0.568686	0.318669	0.467599	-0.189892	-0.710699	0.328512	0.53588	0.496908	0.682734	-0.684807	-0.806674	0.0023508	-0.0295013
WZSP011171	AM15	NoDEG	ADIPOQ	Adiponectin	NA	0.899718	39.7875	8.6855	0.253605	-0.1242	-0.453978	-0.368454	-0.529502	-0.252148	-0.726401	0.509288	-0.103676	0.484278	-0.69415	0.20198	0.188148	-0.145021	0.0807837	0.314142	-0.783136	0.191024	-0.699783	-0.189501	-0.673026	-0.212733	-0.453724	-0.17585	-0.56481	-0.211525	-0.629743	-0.205436	0.575001	0.413877	0.355782	0.026298	-0.583141	0.445319	0.474251	0.578011	0.656665	-0.549088	-0.735868	-0.0601226	-0.204459
WZSP013975	AM15	NoDEG	CUX1	Homeobox protein cut-like 1	NA	0.87298	48.7812	8.59403	0.0448959	-0.416813	-0.143702	0.0496883	-0.312668	-0.124997	-0.672518	0.412277	0.0627987	0.426874	-0.546601	0.0145211	0.00251671	-0.128679	0.0931203	0.167697	-0.799833	0.173765	-0.568351	-0.0302957	-0.618768	-0.0837606	-0.338215	-0.122119	-0.527256	0.0141587	-0.529546	-0.0510275	0.391435	0.299086	0.475737	-0.17043	-0.597364	0.236386	0.347962	0.34586	0.481989	-0.514276	-0.605362	0.0177971	-0.011286
WZSP006185	AM15	NoDEG	ZNF436	Zinc finger protein 436	NA	0.871337	53.0067	8.45794	0.0937784	-0.246681	-0.362362	-0.214636	-0.371684	-0.190716	-0.633295	0.379939	-0.0817422	0.405568	-0.568107	0.0731727	0.0627809	-0.0423457	0.0863529	0.164117	-0.780958	0.0624719	-0.598911	-0.0548978	-0.643155	-0.103728	-0.385588	-0.112992	-0.522412	0.0199385	-0.553547	-0.0539701	0.431894	0.252942	0.269294	-0.0736471	-0.491791	0.29533	0.438059	0.40714	0.508433	-0.499489	-0.610675	0.0208283	-0.0640962
WZSP008243	AM15	Down	ZNF75D	Zinc finger protein 75D	NA	0.866586	62.847	8.03808	0.229536	-0.187702	-0.284294	-0.105728	-0.448503	-0.136655	-0.593034	0.588409	-0.0739051	0.54412	-0.668511	0.143402	0.125611	-0.318065	0.228353	0.273217	-0.77198	0.322713	-0.781241	-0.00743207	-0.762449	-0.040251	-0.541875	-0.0551242	-0.705659	-0.00381347	-0.743102	-0.0245146	0.546953	0.317571	0.380286	-0.0875224	-0.634519	0.360809	0.524512	0.474324	0.600921	-0.5908	-0.782166	0.193834	0.0544106
WZSP006931	AM15	NoDEG	VLDLR	Very low-density lipoprotein receptor	NA	0.864221	78.2065	8.47324	0.257964	-0.0828125	-0.343658	-0.0516656	-0.462814	-0.372411	-0.72306	0.552899	-0.196761	0.596456	-0.740294	0.189565	0.162631	-0.222875	0.21108	0.275458	-0.861401	0.316753	-0.736192	-0.0866224	-0.7893	-0.0659889	-0.505481	-0.228659	-0.615947	-0.0785771	-0.679399	-0.142972	0.517555	0.428266	0.486772	-0.0359382	-0.676158	0.414554	0.457928	0.510715	0.588033	-0.535506	-0.732975	0.126867	-0.0115176
WZSP007347	AM15	NoDEG	DYM	Dymeclin	NA	0.861609	57.5789	8.12116	0.278158	-0.185096	-0.331553	-0.250417	-0.330232	-0.356498	-0.82814	0.656637	-0.0625807	0.571131	-0.71421	0.214852	0.194257	-0.206628	0.088172	0.342026	-0.806524	0.19639	-0.647068	-0.100701	-0.680372	-0.112086	-0.486962	-0.255681	-0.571111	-0.165839	-0.621478	-0.188792	0.566524	0.50669	0.529276	-0.0101279	-0.693741	0.461921	0.432862	0.583672	0.657178	-0.541515	-0.727101	-0.0529465	-0.172051
WZSP009561	AM15	Down	HAL	Histidine ammonia-lyase	NA	0.852132	47.0317	8.38776	0.46736	-0.155553	-0.392597	-0.267705	-0.459695	-0.210247	-0.570121	0.589635	-0.104608	0.649518	-0.615104	0.478816	0.466015	0.209813	0.383594	0.527175	-0.625164	0.463359	-0.726805	-0.324334	-0.606553	-0.447895	-0.503561	-0.425588	-0.550444	-0.437544	-0.649336	-0.424975	0.766382	0.600389	0.399203	0.218754	-0.690387	0.682056	0.58874	0.804228	0.789379	-0.449833	-0.785731	-0.0376524	-0.359985
WZSP015403	AM15	NoDEG	SOD1	Superoxide dismutase [Cu-Zn]	NA	0.846979	35.6725	6.44843	0.180871	0.100285	-0.648753	-0.235411	-0.347026	-0.333803	-0.703129	0.734184	-0.0364392	0.556481	-0.593473	0.12111	0.0966749	-0.205706	0.110286	0.423125	-0.80289	0.204196	-0.769001	-0.0384034	-0.83131	-0.0134632	-0.627684	-0.206226	-0.723015	-0.155268	-0.770512	-0.145264	0.587781	0.38675	0.539314	-0.191707	-0.815038	0.402132	0.610755	0.580107	0.784537	-0.727139	-0.88746	-0.0244228	-0.0829987
WZSP001092	AM15	Down	NFE2L3	Nuclear factor erythroid 2-related factor 3	NA	0.842019	64.6309	7.48448	0.071011	-0.0551439	-0.266463	-0.249688	-0.372523	-0.277195	-0.628249	0.44404	-0.226216	0.425703	-0.550611	0.0463791	0.033883	-0.07006	0.0124736	0.288912	-0.776429	0.0897787	-0.656401	-0.102904	-0.669153	-0.153244	-0.483729	-0.199818	-0.604682	-0.0160386	-0.637404	-0.115596	0.466911	0.301572	0.367568	-0.157002	-0.640144	0.322629	0.549095	0.410045	0.59491	-0.599335	-0.719947	0.0698401	-0.014057
WZSP004900	AM16	NoDEG	TADA3L	Transcriptional adapter 3	NA	0.898017	47.3746	13.8	0.257164	-0.11265	0.0259669	-0.0470955	-0.438541	0.039345	-0.206143	0.271876	-0.0716242	0.266213	-0.490631	0.243131	0.236499	0.0317036	0.298478	0.161274	-0.515105	0.35333	-0.636587	0.110197	-0.523029	0.00673248	-0.464943	-0.0117873	-0.432483	0.00437489	-0.556214	0.0347827	0.350375	0.154393	0.0272174	0.138767	-0.2639	0.299048	0.380371	0.309578	0.258712	-0.202604	-0.434752	0.405175	0.154785
WZSP002607	AM16	Down	TM4SF18	Transmembrane 4 L6 family member 18	NA	0.873977	83.9023	15.3352	0.403173	-0.214202	0.0370742	0.128582	-0.391632	-0.215916	-0.231177	0.421603	-0.212176	0.535316	-0.577359	0.373596	0.357972	0.0131314	0.459663	0.128079	-0.466806	0.469931	-0.552326	0.024363	-0.532667	-0.0212198	-0.339526	-0.136999	-0.366231	-0.0101437	-0.460176	-0.0465291	0.477013	0.25596	0.0559507	0.224482	-0.316663	0.413555	0.427565	0.405062	0.296965	-0.115031	-0.393467	0.360348	0.0457862
WZSP005024	AM16	NoDEG	IFT52	Intraflagellar transport protein 52 homolog	NA	0.850265	63.6535	12.1202	0.363073	-0.157584	-0.134543	0.0922889	-0.377074	-0.345913	-0.315559	0.532367	-0.131816	0.576287	-0.534331	0.305544	0.282855	-0.127677	0.376347	0.203981	-0.539705	0.415716	-0.594073	0.0615259	-0.670285	-0.0370634	-0.414774	-0.146788	-0.352718	-0.134694	-0.493354	-0.0816021	0.466073	0.271292	0.0873123	0.158298	-0.342027	0.404994	0.428512	0.460415	0.432113	-0.292279	-0.514965	0.230564	-0.00702063
WZSP007437	AM16	Down	OBFC2A	SOSS complex subunit B2	NA	0.837621	48.5992	10.5938	0.34448	-0.239313	-0.197836	-0.0475462	-0.206139	-0.0144576	-0.423908	0.518686	-0.0654823	0.539268	-0.51507	0.359458	0.347976	0.202152	0.332438	0.35352	-0.627795	0.372478	-0.59311	-0.0767194	-0.542521	-0.139797	-0.362925	-0.318917	-0.468722	-0.113984	-0.523418	-0.185898	0.614891	0.35157	0.185701	0.125998	-0.559602	0.529395	0.648022	0.565531	0.538302	-0.314852	-0.591809	0.200488	-0.0773037
WZSP015887	AM16	NoDEG	INTS3	Integrator complex subunit 3	NA	0.83435	37.7155	10.1726	0.505184	-0.0325688	-0.196575	-0.106393	-0.463971	0.00652603	-0.116385	0.427824	-0.0615889	0.381966	-0.5864	0.484288	0.476577	0.084814	0.296074	0.236637	-0.337976	0.382579	-0.524622	0.140733	-0.474642	0.0454307	-0.332887	0.00628237	-0.276002	-0.0942091	-0.411822	0.0170649	0.460992	0.273563	-0.0955116	0.413125	-0.13969	0.47014	0.337514	0.460392	0.263098	-0.00798508	-0.344985	0.377285	-0.0216711
WZSP005759	AM16	Down	RAD52	DNA repair protein RAD52 homolog	NA	0.831784	53.9582	10.6251	0.340502	-0.0578367	-0.117127	-0.203722	-0.44041	-0.0301477	-0.201768	0.501784	-0.131114	0.395207	-0.588262	0.289079	0.277885	-0.0986486	0.0651745	0.252025	-0.495628	0.355043	-0.545478	0.0539176	-0.484708	-0.0918873	-0.288225	-0.0504386	-0.332216	-0.111393	-0.42894	-0.0398996	0.472089	0.198264	-0.088965	0.241469	-0.167853	0.368988	0.373596	0.39352	0.339164	-0.188639	-0.417339	0.240475	-0.0295011
WZSP020025	AM16	NoDEG	SRPX	Sushi repeat-containing protein SRPX	NA	0.829492	39.9148	9.39177	0.254822	-0.0812833	-0.0406807	-0.00505732	-0.311086	-0.116604	-0.332289	0.281872	-0.252927	0.403587	-0.40815	0.277973	0.260459	0.192045	0.482232	0.357457	-0.527321	0.339693	-0.670409	-0.252341	-0.467089	-0.377608	-0.519047	-0.504569	-0.569745	-0.351187	-0.63952	-0.399353	0.548177	0.238513	0.0845498	0.0743929	-0.437452	0.428841	0.581666	0.524593	0.559061	-0.395339	-0.615722	0.056881	-0.138498
WZSP020120	AM16	NoDEG	CNPY2	Protein canopy homolog 2	NA	0.826647	45.0101	10.0367	0.375488	-0.0265207	-0.213844	0.0278919	-0.165466	-0.255319	-0.397988	0.66944	0.00325436	0.572652	-0.514551	0.32562	0.30982	-0.0955959	0.409951	0.359508	-0.575527	0.3908	-0.633153	0.111484	-0.69631	-0.04269	-0.515481	-0.164122	-0.543142	-0.0321624	-0.613441	-0.034714	0.564715	0.378485	0.328231	0.0753084	-0.569597	0.454951	0.487132	0.544812	0.556761	-0.413931	-0.672754	0.273174	0.0304268
WZSP002083	AM16	NoDEG	DDX17	Probable ATP-dependent RNA helicase DDX17	NA	0.819094	47.2043	10.4299	0.406863	-0.132729	-0.0565904	-0.204127	-0.431081	0.0341527	-0.176245	0.288764	-0.297187	0.375115	-0.500074	0.41829	0.408638	0.204308	0.229969	0.229497	-0.398977	0.369354	-0.5369	-0.122019	-0.326364	-0.238967	-0.247566	-0.195761	-0.259949	-0.140412	-0.385085	-0.164651	0.516471	0.256671	-0.119553	0.339501	-0.199957	0.480386	0.461863	0.452031	0.309082	-0.0575071	-0.353219	0.22027	-0.131041
WZSP008259	AM16	NoDEG	METTL3	N6-adenosine-methyltransferase 70 kDa subunit	NA	0.817433	160.453	16.0396	0.315199	-0.290654	-0.0233811	0.141654	-0.290082	-0.31072	-0.288266	0.401601	-0.137663	0.54255	-0.536501	0.259162	0.233343	-0.137442	0.435128	-0.00976835	-0.558787	0.420158	-0.636697	0.139804	-0.712646	0.0570613	-0.514537	-0.0508995	-0.445368	0.0412978	-0.575984	0.0433375	0.354523	0.249603	0.158396	0.0764968	-0.429818	0.3653	0.478202	0.352107	0.327205	-0.2594	-0.485622	0.381962	0.156793
WZSP008609	AM16	NoDEG	BUD13	BUD13 homolog	NA	0.808457	47.7166	9.3712	0.350022	-0.185752	0.0195047	-0.0293555	-0.435135	0.033611	-0.185408	0.252447	-0.0777207	0.307431	-0.568857	0.319804	0.324703	0.00906675	0.289613	0.114319	-0.423992	0.360394	-0.543299	0.0326427	-0.511364	0.0775146	-0.297805	0.0684985	-0.366423	0.0975531	-0.444409	0.0713256	0.394276	0.156158	-0.1129	0.213506	-0.259034	0.393697	0.546319	0.308742	0.209683	-0.0949643	-0.372951	0.533051	0.185936
WZSP005250	AM16	NoDEG	CLK3	Dual specificity protein kinase CLK3	NA	0.803741	34.9001	8.21537	0.555971	-0.146774	-0.206968	-0.24661	-0.325149	-0.159587	-0.414553	0.556313	-0.114119	0.566035	-0.631009	0.495785	0.488087	-0.0801571	0.490243	0.450976	-0.512366	0.465888	-0.624914	-0.00615573	-0.59226	-0.0204742	-0.499492	-0.105899	-0.485869	0.0153028	-0.582917	-0.0363072	0.535051	0.478608	0.223249	0.335469	-0.418408	0.567881	0.379956	0.580039	0.414628	-0.194833	-0.53124	0.427471	0.038693
WZSP010569	AM16	NoDEG	RBM4B	RNA-binding protein 4B	NA	0.796761	37.7848	8.69194	0.323959	0.0365834	0.0166238	-0.143217	-0.456709	-0.0167572	-0.222077	0.442128	-0.317264	0.425692	-0.502636	0.283292	0.26468	-0.0849995	0.323284	0.155713	-0.449155	0.3599	-0.613619	0.0171692	-0.438453	-0.02881	-0.436414	-0.149681	-0.38925	-0.150072	-0.521778	-0.103283	0.496938	0.131285	-0.0579565	0.152576	-0.262247	0.348399	0.483294	0.401678	0.382033	-0.255852	-0.500234	0.263115	0.030442
WZSP006184	AM16	NoDEG	WZSP006184	NA	NA	0.789817	36.9281	8.36001	0.0596494	-0.166991	-0.23576	0.0704657	-0.259073	-0.00781189	-0.425315	0.36609	0.154017	0.276206	-0.528492	0.00471733	-0.000830671	-0.208146	0.203734	0.164937	-0.746211	0.13889	-0.582605	0.252257	-0.735864	0.242009	-0.442164	0.104945	-0.638842	0.259022	-0.609813	0.217163	0.27403	0.112029	0.251507	-0.141489	-0.420586	0.148424	0.348366	0.230337	0.322481	-0.4527	-0.553783	0.382863	0.304242
WZSP014813	AM16	NoDEG	SAMD1	Atherin	NA	0.788521	32.7597	7.54016	0.169115	-0.227078	-0.18703	0.097629	-0.284883	0.000720492	-0.351782	0.284538	0.0409184	0.338778	-0.425415	0.206116	0.205232	0.243179	0.418564	0.341722	-0.569368	0.243854	-0.588333	-0.0514255	-0.580617	-0.150399	-0.417106	-0.254758	-0.518851	-0.0999267	-0.557324	-0.148274	0.390094	0.16822	0.10128	0.0270177	-0.406652	0.335466	0.512612	0.393919	0.411343	-0.307728	-0.508343	0.220802	0.0262999
WZSP012733	AM16	NoDEG	PDIA4	Protein disulfide-isomerase A4	NA	0.78381	41.1892	8.6869	0.184636	-0.19279	-0.225835	-0.150318	-0.225275	-0.133159	-0.474344	0.495178	0.116154	0.377679	-0.495447	0.126554	0.111924	-0.180247	0.243502	0.162377	-0.729511	0.199168	-0.595312	0.250195	-0.630259	0.118905	-0.537362	0.025217	-0.583046	0.124041	-0.620878	0.138828	0.397186	0.241348	0.322361	-0.038596	-0.448588	0.249618	0.304528	0.3728	0.411349	-0.431429	-0.564038	0.239587	0.124634
WZSP002792	AM16	NoDEG	PABPC4	Polyadenylate-binding protein 4	NA	0.780586	35.4243	7.77254	0.22121	0.10007	-0.0100655	-0.097971	-0.317107	-0.148792	-0.381168	0.429687	-0.0939067	0.33949	-0.532146	0.156766	0.144339	-0.212368	0.130326	0.15637	-0.637382	0.26026	-0.526683	0.180138	-0.556992	0.0855485	-0.419508	0.00943327	-0.458081	0.105559	-0.510016	0.102446	0.387831	0.290346	0.323717	0.033897	-0.409706	0.261851	0.241836	0.329154	0.356098	-0.379451	-0.550626	0.346614	0.17955
WZSP018896	AM16	NoDEG	IMPDH2	Inosine-5'-monophosphate dehydrogenase 2	NA	0.780107	42.275	8.88283	0.270473	-0.146586	0.355457	0.30197	-0.148436	-0.151575	-0.130445	0.243309	-0.0623213	0.314818	-0.403121	0.254736	0.2448	0.0188582	0.392983	0.00931439	-0.358567	0.360786	-0.36515	0.127863	-0.402315	0.0305904	-0.28544	-0.145721	-0.264288	-0.0147427	-0.330978	-0.0160651	0.279205	0.16357	0.0495733	0.139692	-0.237377	0.273146	0.311058	0.2322	0.151366	-0.0673499	-0.275316	0.393164	0.168746
WZSP005925	AM16	NoDEG	TLE1	Transducin-like enhancer protein 1	NA	0.779105	43.6322	9.96184	0.567831	-0.0795204	-0.0761245	-0.0775432	-0.288086	-0.0227784	-0.06993	0.482638	-0.261751	0.551607	-0.43184	0.595844	0.584591	0.325991	0.4359	0.453787	-0.229066	0.598408	-0.530031	-0.214048	-0.315063	-0.340014	-0.286828	-0.381507	-0.260087	-0.300847	-0.394054	-0.322401	0.646485	0.396134	-0.0345017	0.42595	-0.321177	0.636288	0.546706	0.608852	0.432842	-0.0194173	-0.404412	0.22347	-0.220549
WZSP012164	AM16	NoDEG	MANF	Mesencephalic astrocyte-derived neurotrophic factor	NA	0.775832	44.2738	8.71568	0.272004	-0.082104	-0.276632	-0.076586	-0.11654	-0.0516294	-0.373474	0.502517	0.0343637	0.422239	-0.495224	0.231989	0.212235	-0.0697256	0.228889	0.189588	-0.66367	0.287751	-0.597854	0.272753	-0.639448	0.196585	-0.528404	-0.000489694	-0.572759	0.206078	-0.615167	0.165967	0.412879	0.340346	0.385603	0.0142259	-0.564557	0.358798	0.408147	0.396752	0.391251	-0.354492	-0.569621	0.399946	0.19815
WZSP019608	AM16	NoDEG	CALR	Calreticulin	NA	0.775493	41.111	8.93621	0.208052	-0.184429	-0.249477	-0.113454	-0.153587	-0.0253207	-0.410827	0.454422	0.00897316	0.392997	-0.447892	0.167822	0.144686	-0.101503	0.273709	0.100398	-0.683451	0.215713	-0.637187	0.257855	-0.598809	0.147463	-0.557868	-0.0101488	-0.576615	0.156885	-0.640733	0.139843	0.408042	0.233042	0.296889	-0.0403617	-0.50263	0.294363	0.420882	0.376935	0.399714	-0.395555	-0.567324	0.273512	0.140261
WZSP020119	AM16	NoDEG	PAN2	PAB-dependent poly(A)-specific ribonuclease subunit PAN2	NA	0.773463	33.9258	7.64906	0.54253	0.0238713	-0.177312	-0.131273	-0.368158	-0.365172	-0.241094	0.539855	-0.233197	0.57144	-0.556379	0.517595	0.499672	0.0778743	0.458862	0.478127	-0.373401	0.455779	-0.504328	-0.0486708	-0.47771	-0.194254	-0.441822	-0.295501	-0.402517	-0.222706	-0.485971	-0.206055	0.538353	0.492747	0.210899	0.389054	-0.306464	0.533123	0.219604	0.589561	0.42746	-0.119998	-0.43283	0.208838	-0.160687
WZSP008328	AM16	NoDEG	REXO4	RNA exonuclease 4	NA	0.77184	38.4674	8.53347	0.32183	-0.161619	-0.0015691	0.174955	-0.330443	-0.199519	-0.257783	0.403485	-0.0308867	0.392593	-0.507141	0.272985	0.257341	-0.108618	0.212841	0.121225	-0.453634	0.413888	-0.451515	0.106114	-0.482153	0.0626333	-0.226563	-0.0482506	-0.173704	-0.021874	-0.311558	0.0104496	0.320402	0.222392	0.0701192	0.203243	-0.190709	0.29755	0.212377	0.298115	0.18948	-0.0825278	-0.279281	0.272954	0.0535106
WZSP000851	AM16	NoDEG	F2RL2	Proteinase-activated receptor 3	NA	0.762531	42.9929	7.69237	0.276297	0.0404835	-0.296387	-0.201438	-0.366343	-0.236603	-0.424555	0.416579	-0.128745	0.392731	-0.63835	0.240528	0.224142	-0.0551741	0.259558	0.124514	-0.644572	0.247244	-0.66823	0.009714	-0.627003	-0.112331	-0.51517	-0.107524	-0.630029	-0.0205754	-0.6613	-0.0441989	0.506053	0.300922	0.269649	0.0618331	-0.471754	0.364207	0.406178	0.463128	0.473469	-0.384823	-0.605177	0.156703	-0.0338083
WZSP008880	AM16	NoDEG	UBE4B	Ubiquitin conjugation factor E4 B	Connective tissue protein,Average glycolytic potential,Loin muscle area	0.758261	50.652	8.07793	0.119199	-0.0451938	-0.0108656	-0.165273	-0.439813	-0.0112749	-0.207557	0.272596	-0.146654	0.188893	-0.492141	0.0636843	0.0539841	-0.194405	-0.0426038	0.00185874	-0.521372	0.0722973	-0.468165	0.172618	-0.442041	0.0485767	-0.269422	0.0928212	-0.343631	0.0384344	-0.397727	0.107308	0.31632	0.0118105	-0.138418	0.0579749	-0.0835394	0.154212	0.302563	0.201614	0.239262	-0.274887	-0.379309	0.208194	0.0821695
WZSP003871	AM16	NoDEG	BUD31	Protein BUD31 homolog	NA	0.75794	123.729	12.6263	0.323429	-0.235245	-0.156285	-0.0148855	-0.263708	-0.157505	-0.432601	0.480489	-0.157094	0.527891	-0.575444	0.241699	0.209708	-0.26305	0.241489	0.109857	-0.640705	0.337092	-0.670573	0.125439	-0.665278	0.0825807	-0.516438	-0.0947761	-0.466311	-0.00602187	-0.59802	0.00525667	0.403026	0.290201	0.17392	0.0675257	-0.457159	0.402642	0.501872	0.406624	0.402957	-0.349088	-0.562861	0.3034	0.112976
WZSP015238	AM16	NoDEG	WZSP015238	NA	NA	0.752001	35.088	9.02561	0.2474	-0.189872	0.122862	0.000898137	-0.355561	0.113772	0.0106968	0.144301	-0.0262309	0.149711	-0.396213	0.25442	0.258165	0.137514	0.141251	0.0717698	-0.296039	0.353353	-0.420965	0.137167	-0.317239	0.0307914	-0.215703	0.131414	-0.213217	0.165483	-0.312016	0.154627	0.228021	0.127279	-0.0621605	0.23615	-0.0788557	0.232173	0.200741	0.157391	0.0211976	0.0613747	-0.154573	0.453739	0.160206
WZSP014594	AM16	NoDEG	GRIN3A	Glutamate receptor ionotropic, NMDA 3A	NA	0.749547	42.5493	8.02733	0.324753	-0.348583	-0.181679	0.189528	-0.382275	-0.0967921	-0.406466	0.361537	-0.042471	0.540136	-0.464381	0.341896	0.318525	0.180317	0.510604	0.260483	-0.565665	0.460472	-0.696359	-0.167786	-0.600575	-0.220054	-0.483409	-0.380038	-0.493128	-0.375262	-0.608903	-0.332399	0.53922	0.33892	0.238594	0.0627397	-0.612405	0.511282	0.66535	0.560711	0.568255	-0.347343	-0.622578	0.0826143	-0.14116
WZSP016934	AM16	NoDEG	SNX1	Sorting nexin-1	NA	0.744897	235.539	15.9071	0.4611	-0.229743	-0.104955	-0.061687	-0.287785	-0.338585	-0.388631	0.448249	-0.256525	0.600806	-0.61831	0.379097	0.354247	-0.20358	0.371222	0.043118	-0.540881	0.46184	-0.62817	-0.0170954	-0.624453	-0.0478204	-0.415751	-0.0806863	-0.38013	0.0390229	-0.517756	-0.022211	0.475897	0.370053	0.149852	0.201627	-0.452441	0.504741	0.524287	0.45656	0.36054	-0.207777	-0.487777	0.344929	0.0463397
WZSP017256	AM16	NoDEG	C3ORF17	Uncharacterized protein C3orf17	NA	0.743755	147.263	13.5033	0.267224	-0.124995	-0.235422	0.0819619	-0.308723	-0.310329	-0.465896	0.517748	-0.0512289	0.515602	-0.636788	0.186486	0.166866	-0.259157	0.154022	0.0899977	-0.682477	0.320731	-0.639137	0.128243	-0.792113	0.115652	-0.420797	0.0268559	-0.494143	0.121252	-0.56849	0.0967941	0.4246	0.319101	0.313761	-0.0248229	-0.583344	0.37519	0.526629	0.377389	0.432329	-0.409199	-0.613826	0.340372	0.15258
WZSP014067	AM16	NoDEG	MRRF	Ribosome-recycling factor, mitochondrial	NA	0.738658	197.48	13.6666	0.259944	-0.122734	-0.119734	0.107899	-0.289098	-0.293547	-0.270226	0.434701	-0.301961	0.560975	-0.518892	0.198862	0.16877	-0.169004	0.321831	0.080434	-0.564902	0.369444	-0.555743	0.0369655	-0.592371	-0.034041	-0.368154	-0.155092	-0.477073	0.0400748	-0.513678	-0.0312108	0.428065	0.219029	0.164671	0.0254145	-0.412004	0.317027	0.442477	0.342101	0.367043	-0.299757	-0.479939	0.253156	0.0780742
WZSP013667	AM16	NoDEG	TMEM100	Transmembrane protein 100	NA	0.736592	36.5233	6.54587	0.175622	-0.287276	0.0132116	0.251337	-0.333568	-0.149115	-0.402976	0.274136	0.00711898	0.434694	-0.406555	0.142292	0.129804	-0.0837701	0.546571	0.0652807	-0.610641	0.358143	-0.564342	0.0195262	-0.569938	-0.002889	-0.43295	-0.123044	-0.492987	-0.0120382	-0.542443	-0.0436308	0.395147	0.1841	0.265748	-0.0563757	-0.458816	0.248864	0.390711	0.34878	0.395598	-0.401022	-0.549589	0.267449	0.135497
WZSP014311	AM16	NoDEG	HNRNPUL2	Heterogeneous nuclear ribonucleoprotein U-like protein 2	NA	0.73583	176.012	13.5503	0.378244	-0.271849	-0.219018	0.0527579	-0.330353	-0.198721	-0.459473	0.565846	-0.163703	0.659693	-0.693703	0.296235	0.267102	-0.239684	0.27708	0.154432	-0.673606	0.344934	-0.577123	0.110339	-0.688664	0.0647024	-0.381291	-0.0980306	-0.512711	0.0226166	-0.539953	0.0090222	0.494584	0.388326	0.284907	0.108755	-0.513633	0.448858	0.45299	0.464321	0.44425	-0.325485	-0.572759	0.29499	0.0540002
WZSP019700	AM16	NoDEG	WZSP019700	NA	NA	0.731847	33.7572	6.43024	0.200443	0.125701	0.0523195	-0.0663527	-0.319875	-0.20401	-0.121337	0.140507	-0.349131	0.248747	-0.352371	0.170242	0.153771	-0.0487169	0.45281	0.133751	-0.373194	0.206909	-0.505299	-0.112226	-0.363918	-0.180014	-0.4634	-0.302548	-0.512485	-0.202713	-0.536092	-0.223323	0.386803	0.0173344	-0.166896	0.0785467	-0.133842	0.236127	0.416773	0.320515	0.342977	-0.297199	-0.429898	0.167101	0.0208563
WZSP006025	AM16	NoDEG	RHOBTB1	Rho-related BTB domain-containing protein 1	NA	0.731788	41.5639	7.80131	0.464755	-0.159345	-0.064863	-0.201409	-0.506081	0.0987601	-0.0129326	0.134384	-0.236557	0.329742	-0.505163	0.426369	0.421497	0.00329167	0.442049	0.0164937	-0.281609	0.370976	-0.476293	0.020386	-0.353165	-0.0459783	-0.267357	0.0978984	-0.290535	0.023741	-0.379348	0.0520009	0.395317	0.166059	-0.238965	0.410542	-0.0206272	0.401315	0.328409	0.359716	0.151077	0.024493	-0.274802	0.445374	0.0536527
WZSP012887	AM16	Down	LENG1	Leukocyte receptor cluster member 1 homolog	NA	0.730572	25.8364	6.34743	0.479654	-0.15782	-0.261701	0.086617	-0.34506	-0.0292545	-0.248681	0.573973	0.132207	0.524129	-0.590349	0.455566	0.452818	0.0558362	0.421507	0.398694	-0.404683	0.49262	-0.549757	0.104427	-0.659195	0.115832	-0.385808	-0.0384898	-0.392984	-0.0734877	-0.483392	-0.0047518	0.449615	0.369324	0.166823	0.265533	-0.425614	0.511449	0.461168	0.490947	0.367792	-0.122668	-0.470227	0.45535	0.0813163
WZSP002317	AM16	NoDEG	MORC2	MORC family CW-type zinc finger protein 2	NA	0.730288	29.996	6.17186	0.134478	-0.240293	-0.0601776	0.270479	-0.253657	0.194153	-0.109708	0.264714	0.0232965	0.318092	-0.322623	0.100709	0.0875761	-0.106501	0.332044	0.139882	-0.487071	0.35777	-0.5648	0.327096	-0.620894	0.300191	-0.417779	0.176394	-0.440795	0.31128	-0.517558	0.287967	0.147158	0.102247	0.197507	-0.0574453	-0.375273	0.165569	0.344164	0.124666	0.14153	-0.227661	-0.404934	0.61298	0.441382
WZSP003508	AM16	NoDEG	SGK494	Uncharacterized serine/threonine-protein kinase SgK494	NA	0.72911	25.7442	6.04659	0.178574	-0.0956562	-0.113513	0.10259	-0.0970451	-0.0250311	-0.153319	0.334762	0.0372661	0.325035	-0.226659	0.136934	0.115473	-0.130541	0.545032	0.0930879	-0.444643	0.430754	-0.695984	0.213233	-0.567417	0.0659474	-0.671789	0.00217575	-0.53097	0.126201	-0.679312	0.118346	0.266337	0.0987972	0.207898	-0.0555348	-0.359939	0.172601	0.307229	0.274127	0.300397	-0.356985	-0.506573	0.369207	0.25974
WZSP005049	AM9	Down	MT-ND4L	NADH-ubiquinone oxidoreductase chain 4L	Shear force	0.943384	33.6632	11.1076	0.504075	-0.0223701	-0.675548	-0.373999	-0.448278	-0.466227	-0.648201	0.722426	-0.248139	0.730853	-0.559204	0.51352	0.491649	0.211526	0.164455	0.75502	-0.432661	0.405203	-0.515306	-0.631479	-0.369175	-0.587825	-0.272246	-0.688781	-0.367517	-0.728427	-0.426372	-0.731381	0.83652	0.700805	0.44444	0.254325	-0.674524	0.733305	0.507807	0.885136	0.872561	-0.368422	-0.647905	-0.487123	-0.739029
WZSP007557	AM9	NoDEG	SCN3A	Sodium channel protein type 3 subunit alpha	NA	0.891635	45.1939	7.60829	0.463102	-0.101166	-0.617801	-0.354273	-0.485577	-0.422928	-0.498567	0.615953	-0.262109	0.690777	-0.537651	0.479171	0.457983	0.243835	0.230675	0.650283	-0.43005	0.399648	-0.526308	-0.637745	-0.404796	-0.650498	-0.251934	-0.679382	-0.391865	-0.779879	-0.434268	-0.748224	0.817537	0.550919	0.201657	0.259053	-0.545467	0.699633	0.606075	0.844493	0.844747	-0.357743	-0.619867	-0.479423	-0.728346
WZSP015207	AM9	Down	BEX1	Protein BEX1	NA	0.879546	28.4658	8.17237	0.432542	0.20489	-0.598537	-0.443039	-0.414242	-0.459999	-0.566765	0.607351	-0.360083	0.613155	-0.521475	0.460333	0.446371	0.272664	0.12072	0.779657	-0.403718	0.324127	-0.542041	-0.58749	-0.424822	-0.566989	-0.367173	-0.624216	-0.455584	-0.56531	-0.499567	-0.634433	0.739778	0.69606	0.499431	0.192017	-0.736142	0.697401	0.536369	0.794626	0.825524	-0.401525	-0.692319	-0.293956	-0.563096
WZSP001320	AM9	Down	COL4A5	Collagen alpha-5(IV) chain	Intramuscular fat content	0.87166	31.1321	7.51727	0.482405	-0.269761	-0.597841	-0.287594	-0.542038	-0.360347	-0.620015	0.589286	-0.211858	0.728119	-0.630894	0.522628	0.508647	0.335257	0.24295	0.675199	-0.452913	0.397825	-0.581396	-0.512959	-0.517984	-0.468392	-0.363996	-0.513078	-0.417954	-0.526709	-0.499142	-0.55372	0.687022	0.739794	0.508771	0.273816	-0.709807	0.729824	0.483473	0.80027	0.7532	-0.293105	-0.624151	-0.230841	-0.55785
WZSP010863	AM9	Down	SLIT2	Slit homolog 2 protein	NA	0.870088	29.7531	6.06247	0.329355	-0.0870585	-0.413571	-0.236941	-0.369852	-0.166974	-0.379394	0.522101	-0.254758	0.533804	-0.285746	0.396676	0.381581	0.418234	0.0672596	0.749617	-0.271907	0.313791	-0.416206	-0.628043	-0.138548	-0.694949	-0.153195	-0.748897	-0.268993	-0.785262	-0.313697	-0.772827	0.770664	0.479491	0.186983	0.177601	-0.513652	0.608648	0.574334	0.738781	0.794328	-0.328722	-0.544603	-0.524914	-0.730836
WZSP018071	AM9	NoDEG	ALDH18A1	Delta-1-pyrroline-5-carboxylate synthase	NA	0.854418	52.2479	7.45723	0.382386	-0.0776888	-0.440487	-0.341619	-0.428766	-0.415044	-0.652749	0.640284	-0.290918	0.668066	-0.543868	0.380358	0.356127	0.119068	0.283026	0.54132	-0.640415	0.275757	-0.7164	-0.26154	-0.601374	-0.340155	-0.593155	-0.459454	-0.566286	-0.373529	-0.677983	-0.393526	0.735584	0.578079	0.451193	0.099452	-0.729351	0.617959	0.585471	0.765454	0.826493	-0.547345	-0.805114	-0.132673	-0.365468
WZSP003917	AM9	NoDEG	EXOC2	Exocyst complex component 2	NA	0.844593	33.1715	6.04279	0.435469	0.00079822	-0.321177	-0.303757	-0.432333	-0.450868	-0.511329	0.490721	-0.4979	0.641371	-0.503681	0.482261	0.459598	0.343303	0.285444	0.522533	-0.374314	0.270447	-0.540086	-0.52957	-0.358567	-0.569227	-0.391394	-0.691778	-0.372544	-0.616886	-0.473208	-0.658191	0.737682	0.579442	0.278534	0.250526	-0.578225	0.675008	0.562237	0.776709	0.768174	-0.338605	-0.629805	-0.315988	-0.59081
WZSP001380	AM9	Down	GRIA3	Glutamate receptor 3	NA	0.843172	38.4878	7.28731	0.30688	-0.20469	-0.536704	-0.278832	-0.457552	-0.257661	-0.502746	0.615381	-0.238158	0.663245	-0.442007	0.348133	0.331526	0.303034	0.231713	0.542043	-0.448663	0.234868	-0.523512	-0.477799	-0.400951	-0.464132	-0.300295	-0.597969	-0.422892	-0.64003	-0.459696	-0.613601	0.782487	0.378405	0.141852	0.0858801	-0.58491	0.587739	0.742055	0.743924	0.840317	-0.437923	-0.655554	-0.404656	-0.594079
WZSP005172	AM9	Down	WZSP005172	Testis-expressed sequence 35 protein	NA	0.833909	27.5822	6.41845	0.522447	-0.16204	-0.769882	-0.349333	-0.483534	-0.298418	-0.550187	0.716534	-0.0915543	0.731489	-0.595	0.53688	0.523782	0.255071	0.0878827	0.721032	-0.395037	0.442298	-0.438897	-0.489793	-0.384822	-0.420544	-0.178906	-0.451301	-0.329652	-0.527276	-0.354066	-0.522893	0.758127	0.741004	0.498341	0.307937	-0.653165	0.71772	0.407517	0.812387	0.746728	-0.240569	-0.548241	-0.30322	-0.626843
WZSP006808	AM9	NoDEG	SPINK1	Pancreatic secretory trypsin inhibitor	NA	0.828232	28.3326	6.37139	0.480877	-0.0121492	-0.574964	-0.363033	-0.473912	-0.47894	-0.646651	0.614971	-0.333575	0.70226	-0.526691	0.472214	0.44839	0.1268	0.182373	0.549316	-0.441178	0.398183	-0.478267	-0.633249	-0.333195	-0.505847	-0.202488	-0.63133	-0.24251	-0.686357	-0.342021	-0.695591	0.783598	0.589464	0.31311	0.233717	-0.613621	0.691768	0.574942	0.805166	0.78316	-0.330405	-0.587071	-0.430401	-0.656978
WZSP018607	AM10	NoDEG	CNN1	Calponin-1	NA	0.904157	37.0796	10.6446	0.462358	-0.0490508	-0.0117262	-0.232987	-0.320014	-0.00236401	-0.186289	0.415087	-0.175498	0.40769	-0.341223	0.531865	0.537609	0.455295	0.259451	0.553394	-0.110044	0.435624	-0.303534	-0.269779	-0.0944117	-0.270677	-0.192195	-0.359476	-0.0817263	-0.311787	-0.207404	-0.337069	0.503402	0.483865	0.17701	0.425767	-0.277491	0.530526	0.216125	0.533801	0.348046	0.057373	-0.263738	0.094466	-0.28853
WZSP012207	AM10	NoDEG	STAC2	SH3 and cysteine-rich domain-containing protein 2	NA	0.894041	39.8006	7.28896	0.369334	0.0287074	-0.178902	-0.374997	-0.273607	-0.0401696	-0.109631	0.270089	-0.234821	0.293847	-0.131415	0.489138	0.491373	0.652479	0.118287	0.591751	0.0923268	0.318749	-0.183796	-0.520619	0.151848	-0.555692	-0.113388	-0.566001	0.0447952	-0.61161	-0.0875207	-0.606204	0.470452	0.45768	0.108928	0.41703	-0.180986	0.496944	0.149041	0.549138	0.400842	0.0823642	-0.163668	-0.3145	-0.603349
WZSP000707	AM10	NoDEG	KIF1B	Kinesin-like protein KIF1B	NA	0.882715	27.4881	7.26774	0.393311	0.161554	-0.1125	-0.464028	-0.35836	0.0719768	0.104437	0.250391	-0.367929	0.307767	-0.178828	0.473373	0.474953	0.502587	0.169493	0.527473	0.0462122	0.411436	-0.218976	-0.390986	0.0476543	-0.396306	-0.144838	-0.384817	-0.0655294	-0.43209	-0.154043	-0.430557	0.453809	0.36652	-0.0233352	0.431674	-0.123404	0.47004	0.222544	0.473921	0.331027	0.0706767	-0.20025	0.00538419	-0.344215
WZSP014897	AM10	Down	FZD2	Frizzled-2	NA	0.87345	41.3445	6.20089	0.329248	0.0699605	-0.164905	-0.223851	-0.333664	0.0560042	-0.161062	0.380498	-0.21793	0.375959	-0.227522	0.406467	0.404202	0.459473	0.202688	0.70906	-0.155159	0.330455	-0.298623	-0.442815	-0.0451426	-0.444283	-0.186185	-0.595768	-0.286251	-0.591142	-0.284375	-0.583515	0.628514	0.408035	0.154929	0.239888	-0.378927	0.507799	0.402644	0.600239	0.585341	-0.192866	-0.433255	-0.176234	-0.440816
WZSP011329	AM10	Down	ACTG2	Actin, gamma-enteric smooth muscle	NA	0.863795	33.4011	8.50782	0.411952	-0.0920488	-0.15972	-0.326078	-0.301273	0.0946445	-0.268309	0.459265	-0.140947	0.392803	-0.357644	0.487846	0.496263	0.466939	0.141206	0.634749	-0.161639	0.341156	-0.324322	-0.277754	-0.106407	-0.252471	-0.17818	-0.334262	-0.153574	-0.250621	-0.239711	-0.3087	0.524241	0.495573	0.235079	0.357867	-0.357666	0.531778	0.26999	0.540637	0.39522	-0.000149377	-0.30802	0.0414439	-0.313506
WZSP019150	AM10	NoDEG	ITGB4	Integrin beta-4	NA	0.855825	63.8802	5.85505	0.378655	0.087985	-0.250045	-0.20224	-0.274194	0.0190958	0.0117995	0.311499	0.000946882	0.281467	-0.163257	0.477242	0.487842	0.57379	0.144624	0.756784	0.0764851	0.384645	-0.128922	-0.352564	0.00579046	-0.43299	-0.103776	-0.40962	-0.0898321	-0.494746	-0.11637	-0.4489	0.408373	0.531101	0.263133	0.4155	-0.202317	0.459526	-0.00852525	0.515502	0.375994	0.0535619	-0.200277	-0.0996428	-0.431074
WZSP015267	AM10	NoDEG	MYL9	Myosin regulatory light polypeptide 9	NA	0.842041	77.3931	6.50972	0.26045	0.0825921	-0.179257	-0.292967	-0.240888	0.0304747	-0.251736	0.34771	0.0260925	0.154512	-0.238538	0.334525	0.34558	0.412007	0.0474333	0.588705	-0.144548	0.160164	-0.253475	-0.148839	-0.0910343	-0.12984	-0.226406	-0.280661	-0.115483	-0.271899	-0.211291	-0.252141	0.348425	0.346804	0.180898	0.259443	-0.214312	0.350641	0.112173	0.412366	0.309932	-0.0369451	-0.234504	-0.0257195	-0.251415
WZSP006809	AM10	NoDEG	SCGB3A2	Secretoglobin family 3A member 2	NA	0.838745	22.4852	5.33928	0.324082	0.274727	-0.072201	-0.370903	-0.336033	-0.150004	-0.0783203	0.24829	-0.510238	0.298957	-0.20448	0.403569	0.399308	0.460452	0.317899	0.444864	0.00144165	0.198104	-0.303778	-0.398531	0.00577285	-0.420927	-0.289059	-0.542777	-0.160782	-0.476866	-0.267282	-0.508093	0.48142	0.231153	-0.100913	0.312765	-0.126971	0.410621	0.324248	0.480678	0.399245	-0.0415217	-0.273741	-0.12383	-0.383325
WZSP018365	AM10	NoDEG	KCNMB1	Calcium-activated potassium channel subunit beta-1	NA	0.837172	26.7422	5.71679	0.471289	0.00243764	-0.0516533	-0.225818	-0.283676	0.052631	0.0146507	0.274166	-0.251817	0.339576	-0.250523	0.548655	0.553674	0.482923	0.197339	0.466188	0.105779	0.309865	-0.120161	-0.213594	0.0299151	-0.30591	-0.028439	-0.271469	0.103894	-0.285114	-0.0143009	-0.275502	0.370273	0.451609	0.0327416	0.555042	-0.020527	0.472311	-0.00835285	0.455461	0.203461	0.215952	-0.0908692	0.0483151	-0.347873
WZSP020104	AM10	NoDEG	SDK2	Protein sidekick-2	NA	0.831152	36.2959	4.7517	0.2656	0.0451374	-0.2687	-0.304078	-0.379713	0.0226324	-0.083056	0.201405	-0.177611	0.218313	-0.0918093	0.377024	0.388152	0.585643	0.0559157	0.676	0.0776695	0.171749	-0.174954	-0.376207	0.041789	-0.437796	-0.108517	-0.367676	0.0035174	-0.440566	-0.0989123	-0.422097	0.345386	0.400879	0.124876	0.334195	-0.14922	0.394454	0.0794391	0.439108	0.350219	0.0190021	-0.186739	-0.175687	-0.448469
WZSP018988	MM14	NoDEG	KLF4	Krueppel-like factor 4	NA	0.942884	28.0803	6.98739	-0.434716	-0.126967	0.444153	0.44571	0.372368	0.0702677	0.127485	-0.442183	0.106986	-0.331011	0.612709	-0.427891	-0.426044	-0.159414	0.0642592	-0.546411	0.227318	-0.462942	0.332261	0.325759	0.21259	0.42771	0.123391	0.217942	0.417478	0.220386	0.33266	0.266398	-0.466352	-0.496416	-0.290915	-0.407563	0.226506	-0.436574	-0.015711	-0.452976	-0.299374	-0.0391745	0.226259	0.00426486	0.354586
WZSP003381	MM14	NoDEG	APOLD1	Apolipoprotein L domain-containing protein 1	NA	0.937099	25.0452	5.70784	-0.375232	0.0787003	0.402677	0.409552	0.269094	0.0308544	0.18615	-0.426593	0.00835555	-0.347741	0.592522	-0.395347	-0.402866	-0.283013	-0.0209284	-0.469876	0.308645	-0.432825	0.395669	0.25124	0.335641	0.333048	0.198118	0.139072	0.484658	0.0251406	0.406194	0.142757	-0.440875	-0.460485	-0.3162	-0.299444	0.382519	-0.45354	-0.223302	-0.415209	-0.291183	-0.0120603	0.267882	-0.162797	0.201859
WZSP006845	MM14	NoDEG	FOSB	Protein fosB	NA	0.905004	34.9032	5.92136	-0.492005	0.207986	0.295592	0.385885	0.346125	0.0768389	0.222514	-0.414365	-0.100344	-0.344807	0.639959	-0.473341	-0.480076	-0.14327	-0.120545	-0.412163	0.350604	-0.49416	0.419556	0.163824	0.341493	0.305882	0.209833	0.0563303	0.431446	0.0643215	0.398334	0.0969539	-0.472561	-0.481979	-0.236137	-0.417862	0.285902	-0.495533	-0.16712	-0.458331	-0.253803	-0.061704	0.240556	-0.209481	0.209133
WZSP017848	MM14	Up	CYR61	Protein CYR61	NA	0.884866	33.842	5.70296	-0.421824	0.0705847	0.45749	0.389844	0.30425	0.0858385	0.358758	-0.575264	-0.153999	-0.366268	0.637327	-0.406372	-0.407767	-0.122212	0.100204	-0.616368	0.452237	-0.392146	0.445947	0.199238	0.395072	0.430015	0.214344	0.213422	0.476217	0.249568	0.42776	0.234565	-0.552201	-0.52799	-0.335228	-0.317917	0.389456	-0.512416	-0.212412	-0.547098	-0.450482	0.137931	0.397609	0.0158874	0.354469
WZSP010040	MM14	NoDEG	ZFP36	Tristetraprolin	NA	0.880637	27.6303	6.04171	-0.417207	0.185645	0.33472	0.317937	0.299479	0.142688	0.326094	-0.370117	-0.0118257	-0.404893	0.594809	-0.432349	-0.425351	-0.274757	-0.212827	-0.460902	0.511189	-0.485934	0.520607	0.26497	0.429181	0.477787	0.378391	0.312895	0.574867	0.234491	0.544211	0.288436	-0.514103	-0.549802	-0.399247	-0.308222	0.4645	-0.532803	-0.253987	-0.553537	-0.432566	0.142159	0.418337	-0.0795986	0.27259
WZSP000930	MM14	NoDEG	FOS	Proto-oncogene c-Fos	NA	0.867102	25.7246	5.80615	-0.495055	0.0608218	0.37913	0.382583	0.294463	0.209021	0.362501	-0.362799	-0.00281694	-0.388788	0.610751	-0.495613	-0.486979	-0.224365	-0.211256	-0.43085	0.450359	-0.505443	0.498553	0.279183	0.388239	0.437264	0.387004	0.294398	0.499747	0.257259	0.508462	0.293985	-0.501972	-0.6176	-0.453883	-0.381326	0.455785	-0.568027	-0.179405	-0.581633	-0.407527	0.0904916	0.392314	-0.0766375	0.297337
WZSP014829	MM14	NoDEG	IER2	Immediate early response gene 2 protein	NA	0.860952	22.8581	5.39026	-0.260009	-0.189899	0.409891	0.392555	0.13752	-0.085656	0.092993	-0.360324	-0.182236	-0.112464	0.394968	-0.243387	-0.243764	-0.0465244	0.168972	-0.429304	0.224716	-0.393295	0.294203	0.207015	0.124677	0.348785	0.142248	0.114698	0.448014	0.159399	0.334887	0.167038	-0.379719	-0.366121	-0.370635	-0.176966	0.278781	-0.272768	-0.00519875	-0.332388	-0.275378	0.0811858	0.24095	0.0653381	0.248152
WZSP009925	MM14	Up	EGR1	Early growth response protein 1	NA	0.85809	23.4076	5.87905	-0.31462	-0.151376	0.507314	0.397341	0.270203	0.0651807	0.252229	-0.440125	-0.0996669	-0.277814	0.467534	-0.317339	-0.307452	-0.168031	-0.0267192	-0.562706	0.434786	-0.476519	0.510682	0.29887	0.32193	0.507386	0.381632	0.323945	0.626014	0.354513	0.561221	0.346254	-0.541207	-0.486395	-0.488907	-0.167131	0.480797	-0.417752	-0.177881	-0.536685	-0.520074	0.27919	0.481209	0.122209	0.346484
WZSP011536	MM14	NoDEG	DUSP2	Dual specificity protein phosphatase 2	Hematin pigmentation	0.852764	21.9777	4.21632	-0.369641	0.044039	0.455663	0.581873	0.366559	0.121645	0.221101	-0.452921	0.0110256	-0.337304	0.613888	-0.360737	-0.367812	-0.133597	0.0815204	-0.465717	0.247767	-0.35158	0.241799	0.332547	0.209504	0.332536	0.0784373	0.139687	0.397627	0.172037	0.275527	0.221303	-0.438501	-0.454908	-0.281487	-0.348697	0.223389	-0.390078	-0.0215912	-0.423153	-0.295537	-0.0219207	0.190896	0.0673996	0.369799
WZSP009693	MM14	NoDEG	EGR2	E3 SUMO-protein ligase EGR2	NA	0.84977	18.2568	5.27059	-0.319612	-0.00114419	0.522374	0.338003	0.257377	0.156084	0.259048	-0.539455	-0.117935	-0.375997	0.498132	-0.32981	-0.319589	-0.20751	0.0436802	-0.508511	0.395094	-0.50169	0.399596	0.284069	0.286019	0.473539	0.228857	0.298235	0.472304	0.313472	0.411902	0.317033	-0.514002	-0.50319	-0.51019	-0.205513	0.434016	-0.397953	-0.0831955	-0.501942	-0.448475	0.147251	0.342064	0.20173	0.426396
WZSP004329	MM3	Up	PIP	Prolactin-inducible protein homolog	NA	0.979836	14.692	7.73981	0.212682	-0.16362	0.211212	0.503947	0.338819	0.0526589	0.237087	0.00808407	0.156233	0.039355	-0.00431543	0.283429	0.291083	0.404239	-0.0610392	-0.0536442	0.374562	0.211378	0.306414	-0.163056	0.235142	-0.264178	0.51047	-0.185171	0.418718	-0.153872	0.435817	-0.178071	0.00387892	0.128108	-0.101798	0.27608	0.0384764	0.204938	0.056196	0.00552174	-0.202189	0.52887	0.360865	-0.096287	-0.268559
WZSP006812	MM3	NoDEG	WZSP006812	PREDICTED: double-headed protease inhibitor, submandibular gland-like	NA	0.979836	14.9147	7.79244	0.212682	-0.16362	0.211212	0.503947	0.338819	0.0526589	0.237087	0.00808407	0.156233	0.039355	-0.00431543	0.283429	0.291083	0.404239	-0.0610392	-0.0536442	0.374562	0.211378	0.306414	-0.163056	0.235142	-0.264178	0.51047	-0.185171	0.418718	-0.153872	0.435817	-0.178071	0.00387892	0.128108	-0.101798	0.27608	0.0384764	0.204938	0.056196	0.00552174	-0.202189	0.52887	0.360865	-0.096287	-0.268559
WZSP014291	MM3	NoDEG	SCGB1D2	Secretoglobin family 1D member	NA	0.979836	14.8296	7.77618	0.212682	-0.16362	0.211212	0.503947	0.338819	0.0526589	0.237087	0.00808407	0.156233	0.039355	-0.00431543	0.283429	0.291083	0.404239	-0.0610392	-0.0536442	0.374562	0.211378	0.306414	-0.163056	0.235142	-0.264178	0.51047	-0.185171	0.418718	-0.153872	0.435817	-0.178071	0.00387892	0.128108	-0.101798	0.27608	0.0384764	0.204938	0.056196	0.00552174	-0.202189	0.52887	0.360865	-0.096287	-0.268559
WZSP000292	MM4	NoDEG	WDR26	WD repeat-containing protein 26	NA	0.958222	305.813	94.135	0.31638	0.0785303	0.122402	0.0241559	-0.129248	-0.182288	0.392918	0.0591193	-0.0391954	0.0409672	-0.230603	0.265886	0.27848	-0.0816193	-0.0803169	-0.27276	0.311538	0.170841	0.168909	0.133828	0.0532844	0.072772	0.315162	0.316051	0.312598	0.139753	0.282143	0.21396	0.0580151	-0.0371096	-0.502813	0.445488	0.431503	0.100673	-0.0876851	-0.0332914	-0.265149	0.445631	0.308982	0.264591	-0.0220905
WZSP012260	MM4	NoDEG	PPP4R2	Serine/threonine-protein phosphatase 4 regulatory subunit 2	NA	0.954784	321.256	100.81	0.309457	0.194403	0.157818	-0.0039702	-0.108883	-0.276995	0.332123	0.0712995	0.0400354	-0.0272665	-0.273759	0.249776	0.265398	-0.124175	-0.123441	-0.214179	0.25745	0.0911956	0.18254	0.170626	0.0292833	0.034546	0.271601	0.293682	0.195959	0.102074	0.229185	0.20373	0.0827238	0.00829253	-0.396742	0.405092	0.3636	0.102554	-0.104169	-0.015632	-0.222062	0.388824	0.258835	0.238252	-0.0329001
WZSP013022	MM4	NoDEG	AHCTF1	Protein ELYS	NA	0.945208	378.577	97.7374	0.40969	0.0877487	0.122483	0.0138293	-0.142922	-0.288969	0.244164	0.209931	-0.0220626	0.158454	-0.329572	0.347847	0.358857	-0.0991665	-0.08947	-0.095315	0.163117	0.227787	0.086974	0.11862	-0.0774948	-0.0288144	0.251421	0.222926	0.222349	0.064877	0.195359	0.146671	0.200551	0.142262	-0.332352	0.472018	0.244232	0.248708	0.00404104	0.1189	-0.0987306	0.32548	0.137349	0.277743	-0.074076
WZSP020176	MM4	NoDEG	SFRS2IP	Protein SCAF11	NA	0.942854	369.632	95.351	0.204937	0.0760121	0.194307	-0.00744319	-0.0227566	-0.18827	0.253727	0.0415193	0.0870455	-0.0732478	-0.236218	0.121582	0.135445	-0.285227	-0.271654	-0.244801	0.190332	-0.0159633	0.283198	0.192925	0.103681	0.0795758	0.396187	0.32377	0.239722	0.168405	0.323021	0.246034	0.00796434	-0.0421473	-0.388249	0.326833	0.432691	-0.00247742	-0.218229	-0.101371	-0.274477	0.350807	0.312175	0.149532	-0.0131614
WZSP007535	MM4	NoDEG	2016-03-07	E3 ubiquitin-protein ligase MARCH7	NA	0.942344	281.946	87.3429	0.208026	-0.00643284	0.0828605	0.107972	-0.10173	-0.239544	0.334074	0.0362102	0.0435038	0.0325743	-0.20566	0.144061	0.154098	-0.184519	-0.12975	-0.331282	0.246411	0.0561964	0.259339	0.20409	0.0382894	0.139781	0.367527	0.365923	0.275042	0.193814	0.318936	0.274841	-0.013435	-0.0600091	-0.387508	0.325134	0.416192	-0.00569422	-0.194103	-0.104206	-0.280571	0.385217	0.329708	0.180155	-0.00551458
WZSP017193	MM4	NoDEG	TBC1D23	TBC1 domain family member 23	NA	0.937716	343.232	96.3233	0.309096	0.151976	0.0698408	0.0397021	-0.175485	-0.214234	0.177485	0.219934	0.0644116	0.0645793	-0.381559	0.244472	0.256367	-0.154432	-0.219398	-0.10419	0.0927142	0.116722	0.0729403	0.130806	-0.0696987	-0.032008	0.276871	0.214353	0.122405	0.0172684	0.158013	0.13033	0.205305	0.0475763	-0.338565	0.352942	0.233391	0.166473	0.0274223	0.0728997	-0.0797801	0.263103	0.115945	0.164079	-0.100577
WZSP019444	MM4	NoDEG	TBC1D15	TBC1 domain family member 15	NA	0.937208	229.992	83.6521	0.250069	0.107952	0.221199	0.0663111	-0.205656	-0.166134	0.335274	-0.0675222	-0.0488104	-0.0608428	-0.289159	0.187005	0.197998	-0.173338	-0.0897864	-0.311182	0.191344	0.115706	0.0835377	0.224565	-0.0262553	0.13715	0.189265	0.382379	0.164683	0.229693	0.15324	0.300486	-0.0384085	-0.0416242	-0.392276	0.364619	0.384491	0.0340786	-0.14079	-0.118247	-0.323738	0.391857	0.269611	0.395957	0.144964
WZSP013541	MM4	NoDEG	SYNCRIP	Heterogeneous nuclear ribonucleoprotein Q	NA	0.936828	250.82	90.0848	0.285734	0.0129058	0.146551	0.0897205	-0.148479	-0.241372	0.358992	-0.0393953	0.0005842	0.0144402	-0.238305	0.243103	0.258148	-0.0532685	-0.0298613	-0.367596	0.314493	0.102603	0.204474	0.169566	0.0272439	0.135488	0.290073	0.366818	0.288902	0.184465	0.279777	0.26081	-0.017179	-0.025184	-0.425204	0.405976	0.384986	0.0775729	-0.104534	-0.0813442	-0.312578	0.471411	0.3386	0.30714	0.0290799
WZSP014946	MM4	NoDEG	MAPK8	Mitogen-activated protein kinase 8	NA	0.935265	340.212	90.3161	0.28994	0.250919	0.0648207	0.0385138	-0.140383	-0.258164	0.309092	0.166342	-0.113364	0.079857	-0.268412	0.230061	0.234328	-0.145364	-0.134669	-0.144119	0.217511	0.0673769	0.135992	0.118002	0.00120666	-0.0430624	0.273621	0.154438	0.192788	-0.0218365	0.20989	0.0893007	0.160366	-0.0255166	-0.468417	0.376512	0.369125	0.116442	-0.0319779	0.0501997	-0.0995262	0.276718	0.16193	0.108271	-0.126473
WZSP013619	MM4	NoDEG	PRPF4B	Serine/threonine-protein kinase PRP4 homolog	NA	0.934005	302.241	83.302	0.336157	0.0201484	0.306534	0.0754293	0.021204	-0.066472	0.408452	-0.0207604	0.0776782	-0.0232427	-0.156248	0.277806	0.289127	-0.118245	-0.0693668	-0.251101	0.282277	0.202965	0.250735	0.168728	0.155526	-0.0056969	0.350383	0.268738	0.320297	0.100525	0.328214	0.192991	0.0455436	0.044057	-0.410323	0.48376	0.443268	0.109575	-0.209422	-0.0192417	-0.280568	0.436167	0.313006	0.271165	-0.00812907
WZSP015999	MM4	NoDEG	WAPAL	Wings apart-like protein homolog	NA	0.931346	234.679	82.8321	0.227878	0.0921909	0.216141	-0.00162717	-0.12359	-0.074435	0.337269	-0.0543433	0.0502779	-0.126723	-0.223006	0.175639	0.196319	-0.117001	-0.190178	-0.24202	0.237575	0.0748321	0.159483	0.201413	0.0869454	0.122657	0.285156	0.388642	0.230368	0.257045	0.23739	0.30522	-0.0221887	-0.0684386	-0.446491	0.367555	0.422846	0.0236079	-0.137884	-0.131408	-0.341459	0.425523	0.323717	0.365599	0.113952
WZSP004446	MM4	NoDEG	ZZZ3	ZZ-type zinc finger-containing protein 3	NA	0.93118	279.842	86.181	0.338835	0.137446	0.0934026	0.0548266	-0.0542281	-0.227119	0.273521	0.0868739	-0.0118592	0.046311	-0.283473	0.291453	0.302055	-0.0627221	-0.146415	-0.19029	0.250876	0.162535	0.144513	-0.0283065	0.0333496	-0.111137	0.341474	0.138941	0.228949	-0.0307761	0.247282	0.0333497	0.166988	0.0492028	-0.416406	0.401468	0.25997	0.207308	0.0746936	0.0675527	-0.124886	0.354807	0.197627	0.119342	-0.156242
WZSP003227	MM4	NoDEG	PIK3CA	Phosphatidylinositol 4,5-bisphosphate 3-kinase catalytic subunit alpha isoform	NA	0.929339	268.269	80.8963	0.364347	-0.0525454	0.188177	0.0304948	-0.205242	-0.190755	0.198536	0.106354	-0.0319628	0.104982	-0.399333	0.298091	0.303718	-0.155975	-0.0854209	-0.245287	0.0976767	0.238235	0.00464591	0.132793	-0.0955163	0.0188282	0.1982	0.267503	0.198697	0.0888946	0.13758	0.176877	0.0991231	0.0744253	-0.367735	0.448354	0.292053	0.187385	-0.0285353	0.0359601	-0.200838	0.372667	0.191545	0.295432	-0.00966338
WZSP009875	MM4	NoDEG	HSPA4	Heat shock 70 kDa protein 4	NA	0.925648	258.337	91.2434	0.326465	0.0305237	-0.00175798	0.0957484	-0.199398	-0.265231	0.258734	0.133531	-0.00398552	0.146666	-0.356645	0.27165	0.278369	-0.0971443	-0.114488	-0.224699	0.17097	0.253335	0.0847464	0.0846667	-0.073598	0.0197048	0.265741	0.288337	0.147987	0.129832	0.169514	0.184053	0.118708	0.120484	-0.188103	0.366963	0.177435	0.161015	-0.0570206	0.0261508	-0.164555	0.360297	0.196446	0.235607	-0.0526145
WZSP014590	MM4	NoDEG	ZNF189	Zinc finger protein 189	NA	0.921331	267.938	82.6972	0.460079	0.0288788	0.0146575	0.0377809	-0.167501	-0.35154	0.230778	0.247032	-0.050343	0.244663	-0.411827	0.416111	0.416464	0.00336211	0.0164761	-0.109801	0.130657	0.323657	0.0284882	0.0260144	-0.0927693	-0.166949	0.205475	0.0824325	0.140925	-0.0718385	0.126619	0.0144107	0.256853	0.19327	-0.272458	0.515055	0.208801	0.297483	-0.00966921	0.19701	-0.0556078	0.368842	0.147846	0.130376	-0.227957
WZSP019263	MM4	NoDEG	UBR1	E3 ubiquitin-protein ligase UBR1	NA	0.918106	276.85	82.3747	0.406352	0.0596238	0.0546654	0.0409404	-0.246549	-0.25151	0.235965	0.25208	-0.0511014	0.203299	-0.431408	0.370594	0.380362	0.0218966	-0.19787	-0.0470607	0.164182	0.350946	0.0687696	-0.0858753	-0.0342662	-0.178434	0.348706	0.108711	0.199211	-0.0707053	0.207409	-0.0108964	0.264816	0.190483	-0.25472	0.472518	0.167817	0.283853	0.0323937	0.146128	-0.0640299	0.377876	0.161493	0.131595	-0.226294
WZSP015031	MM4	NoDEG	ZHX1	Zinc fingers and homeoboxes protein 1	NA	0.916083	317.772	80.681	0.293802	0.0732866	0.023295	-0.00942873	-0.13524	-0.161195	0.256733	0.208144	-0.00876892	0.106798	-0.313203	0.258172	0.267031	-0.0190495	-0.118849	-0.101174	0.153093	0.0909019	0.0726095	0.0760839	-0.0339892	-0.115948	0.244866	0.111285	0.131641	-0.0666627	0.152153	0.0433563	0.217749	-0.0210019	-0.500497	0.38253	0.319856	0.172521	0.0786047	0.106461	-0.0453133	0.269442	0.130365	0.0776018	-0.184994
WZSP001935	MM4	NoDEG	USP47	Ubiquitin carboxyl-terminal hydrolase 47	NA	0.914091	390.799	93.1467	0.359932	0.204746	0.0853538	-0.0574388	-0.213433	-0.352762	0.202436	0.181969	-0.149173	0.126551	-0.389968	0.281905	0.289806	-0.209734	-0.21384	-0.120492	0.207562	0.111047	0.217741	0.0457514	0.0401512	-0.00372194	0.372283	0.200237	0.244594	0.042638	0.291736	0.106724	0.142838	0.122661	-0.296267	0.459271	0.337681	0.154964	-0.177875	0.0487021	-0.16427	0.376303	0.238938	0.133328	-0.14501
WZSP004803	MM4	NoDEG	RB1CC1	RB1-inducible coiled-coil protein 1	NA	0.913277	362.087	89.8438	0.408586	0.0913366	0.0309459	-0.0081043	-0.216839	-0.399828	0.12901	0.177046	0.072713	0.117503	-0.393302	0.355346	0.368112	-0.0520457	-0.150772	-0.080705	0.122061	0.204383	0.117421	0.0367466	-0.0652643	-0.0685849	0.27524	0.175535	0.237967	-0.0452219	0.220626	0.0630779	0.189326	0.204419	-0.238911	0.492232	0.231658	0.256102	-0.0819464	0.146497	-0.0919998	0.349639	0.174464	0.148161	-0.186647
WZSP007937	MM4	NoDEG	CLIP1	CAP-Gly domain-containing linker protein 1	NA	0.912795	261.082	86.0666	0.44128	-0.00771051	0.0338856	0.00699325	-0.264411	-0.177256	0.352622	0.158104	-0.00447287	0.182841	-0.402718	0.404439	0.419464	0.0300145	0.00202605	-0.16819	0.268432	0.32389	0.110938	0.0636533	-0.0430373	0.0125654	0.286246	0.294408	0.200489	0.0798069	0.20656	0.161852	0.158035	0.147732	-0.312177	0.54384	0.282181	0.238618	-0.0760375	0.0900748	-0.187559	0.481451	0.24328	0.311093	-0.0917667
WZSP001377	MM4	NoDEG	STAG2	Cohesin subunit SA-2	NA	0.911266	355.219	77.4444	0.340914	0.054909	0.107431	-0.00171723	-0.262762	-0.168622	0.275443	0.164147	-0.0355571	0.103866	-0.331541	0.278459	0.283665	-0.135192	-0.0905693	-0.0494406	0.123491	0.228172	0.0402285	0.0290041	-0.0133137	-0.14753	0.240376	0.133031	0.115305	-0.10716	0.131474	0.0222269	0.225085	0.0467053	-0.420104	0.430108	0.335743	0.175368	-0.0357739	0.115092	-0.0617612	0.267405	0.126995	0.105927	-0.172518
WZSP012469	MM4	NoDEG	BTAF1	TATA-binding protein-associated factor 172	NA	0.909304	287.813	75.8385	0.449397	-0.050334	0.129901	0.0509226	-0.19965	-0.200043	0.305594	0.139034	-0.231099	0.243181	-0.369298	0.413409	0.41811	0.0332385	0.0586153	-0.111444	0.212951	0.312617	0.0668822	-0.0633855	0.000796715	-0.151905	0.306136	0.0803071	0.209599	0.00671086	0.198293	0.0129501	0.229016	0.113677	-0.451953	0.546304	0.298997	0.290514	0.055604	0.134937	-0.134633	0.440173	0.212364	0.230775	-0.159496
WZSP004720	MM4	NoDEG	NIPBL	Nipped-B-like protein	NA	0.907609	319.264	78.1415	0.353889	0.140567	0.127128	0.0188498	-0.181214	-0.20908	0.253714	0.108272	-0.234101	0.139773	-0.313068	0.289054	0.283707	-0.153533	-0.0694886	-0.135482	0.143	0.23442	0.0149569	-0.0447289	0.0158384	-0.185557	0.213191	0.0427332	0.134694	-0.0931315	0.121012	-0.0310535	0.217471	0.0674696	-0.398325	0.413363	0.277741	0.206553	0.0274919	0.114663	-0.0607747	0.259301	0.107431	0.106254	-0.158969
WZSP000484	MM4	NoDEG	ZFR	Zinc finger RNA-binding protein	NA	0.906323	317.082	81.7929	0.269837	0.164834	-0.0585995	-0.0799404	-0.206521	-0.271926	0.180989	0.203334	-0.0283039	0.0839523	-0.334651	0.217943	0.223834	-0.10171	-0.143995	-0.0622141	0.0831574	0.0741371	-0.0374789	0.0593969	-0.12489	-0.122406	0.104415	0.124763	0.00631272	-0.0757574	0.0179514	0.0399557	0.227778	0.00884513	-0.396382	0.300934	0.211962	0.173788	0.124814	0.123209	0.0256155	0.15032	0.0267275	0.0748703	-0.159795
WZSP013446	MM4	NoDEG	RPS6KB1	Ribosomal protein S6 kinase beta-1	NA	0.904416	359.098	90.1014	0.403729	0.257656	0.0346959	-0.114063	-0.194121	-0.323211	0.21613	0.225704	-0.0809595	0.0934229	-0.37398	0.34671	0.360709	-0.0832031	-0.174652	-0.0648694	0.246431	0.116446	0.167368	0.0352305	0.0472562	-0.0406704	0.330818	0.162849	0.263749	-0.020371	0.266959	0.066567	0.206972	0.0849726	-0.421976	0.507738	0.358399	0.209889	-0.0679429	0.109018	-0.128326	0.401387	0.227491	0.12613	-0.198825
WZSP008775	MM4	NoDEG	ROCK2	Rho-associated protein kinase 2	NA	0.90435	291.94	68.6405	0.415503	-0.0042216	0.066421	0.0685884	-0.279912	-0.266964	0.282378	0.138338	-0.274273	0.263615	-0.331934	0.355493	0.351918	-0.107847	0.0412325	-0.188367	0.214462	0.299968	0.00884743	0.018554	-0.063689	-0.037147	0.205712	0.178376	0.237193	0.029805	0.156539	0.0850562	0.16217	0.103704	-0.382574	0.480354	0.277591	0.235932	0.0100184	0.0982396	-0.129237	0.36557	0.166691	0.245563	-0.0948584
WZSP009539	MM4	NoDEG	EEA1	Early endosome antigen 1	NA	0.902672	246.698	74.6757	0.322722	0.0454553	0.151444	-0.0701801	-0.132238	-0.266826	0.141634	0.0809534	-0.184457	0.125002	-0.356428	0.229744	0.227207	-0.296236	-0.00638919	-0.326337	0.0462635	0.130904	-0.00445279	0.168375	-0.0844874	0.0813714	0.105646	0.263801	0.0896395	0.203511	0.064184	0.227643	0.106611	0.0348628	-0.328978	0.351628	0.254652	0.136233	-0.0155137	0.020584	-0.171061	0.261138	0.129119	0.303636	0.0629666
WZSP002834	MM4	NoDEG	RBM27	RNA-binding protein 27	NA	0.901103	243.176	68.2373	0.237286	-0.000381594	0.240933	0.102595	-0.146915	-0.140722	0.36817	0.0387309	-0.113154	0.0494733	-0.141321	0.185416	0.187248	-0.121268	0.00354563	-0.257994	0.195396	0.165544	0.0289873	0.157034	0.0305273	-0.0223335	0.167691	0.214591	0.198746	0.0637915	0.13844	0.155376	0.103817	-0.120949	-0.541493	0.315935	0.376173	0.0670336	0.0394831	-0.0262966	-0.17269	0.284642	0.189326	0.221369	0.00114327
WZSP002193	MM4	NoDEG	MDM20	N-alpha-acetyltransferase 25, NatB auxiliary subunit	NA	0.899524	184.146	67.894	0.288322	-0.0213379	0.148436	0.0464395	-0.0965557	-0.207206	0.424587	0.0303609	0.0955482	0.00340318	-0.182077	0.234889	0.252604	-0.102503	-0.142279	-0.277619	0.379631	0.212146	0.282252	0.166339	0.130966	0.13068	0.388779	0.435663	0.340827	0.247475	0.360091	0.308649	-0.0357587	0.036081	-0.286978	0.413907	0.389826	0.0376893	-0.267194	-0.12107	-0.369505	0.539833	0.428087	0.276087	0.00897905
WZSP012274	MM4	NoDEG	TMF1	TATA element modulatory factor	NA	0.89948	309.928	78.3872	0.207214	0.101015	0.0912513	0.00428817	0.013877	-0.115585	0.36095	0.126084	0.120574	-0.0357155	-0.12736	0.148841	0.159684	-0.161699	-0.164292	-0.158953	0.242431	0.0215333	0.204455	0.188741	0.0821682	-0.0173318	0.309998	0.229532	0.217522	0.0201649	0.257621	0.15573	0.0959336	-0.115504	-0.529933	0.320195	0.451297	0.0272307	-0.08715	-0.0129883	-0.150297	0.275147	0.228666	0.0579942	-0.10699
WZSP017091	MM4	NoDEG	NEDD4	E3 ubiquitin-protein ligase NEDD4	NA	0.89507	289.972	72.1672	0.472811	0.0249273	0.0539967	-0.0853629	-0.170765	-0.259008	0.17403	0.195521	0.068938	0.150749	-0.351986	0.402254	0.415153	-0.128984	-0.0418329	-0.130362	0.177272	0.227216	0.0540882	0.165509	-0.114099	0.0697981	0.17346	0.310289	0.28071	0.0618582	0.18229	0.194154	0.151299	0.187187	-0.325708	0.548803	0.271115	0.285496	-0.0440917	0.150859	-0.122292	0.355979	0.140688	0.324097	-0.0571
WZSP015481	MM4	NoDEG	GIGYF2	PERQ amino acid-rich with GYF domain-containing protein 2	NA	0.893263	266.754	69.3519	0.416117	-0.124583	0.247951	0.101035	-0.0731845	-0.12185	0.299718	0.0236752	-0.0198107	0.109098	-0.265817	0.366796	0.369685	-0.0561294	-0.0541767	-0.159331	0.220205	0.318477	0.141068	0.0640808	0.0851143	-0.113858	0.294338	0.172637	0.296376	0.0365712	0.258557	0.0998287	0.0714023	0.19635	-0.268222	0.54564	0.326215	0.222626	-0.192046	0.0552767	-0.243205	0.472431	0.287863	0.250195	-0.0877221
WZSP012162	MM4	NoDEG	VPRBP	Protein VPRBP	NA	0.891812	246.216	71.4015	0.131405	0.0819167	0.27514	0.17201	0.0446715	-0.17772	0.463364	-0.0946021	0.140845	-0.176072	0.015485	0.0929255	0.112153	-0.0977566	-0.316668	-0.272478	0.452565	-0.0252475	0.456147	0.20142	0.266477	0.096151	0.515447	0.343962	0.525882	0.1284	0.539222	0.242266	-0.156716	-0.104612	-0.464568	0.343454	0.571778	-0.0894678	-0.342862	-0.219966	-0.407409	0.499632	0.50055	0.116053	-0.0259767
WZSP004730	MM4	NoDEG	RICTOR	Rapamycin-insensitive companion of mTOR	Loin muscle area	0.891526	216.758	60.3313	0.403134	-0.102072	0.146622	0.145088	-0.21306	-0.152312	0.418967	0.118103	-0.138307	0.221934	-0.223614	0.361049	0.362886	-0.0170895	0.133642	-0.183786	0.270464	0.359236	0.0049198	0.109688	-0.043098	-0.0328365	0.178809	0.237874	0.228694	0.0723025	0.143781	0.152198	0.148222	0.0544456	-0.425225	0.47022	0.294018	0.214224	0.0330996	0.0700504	-0.163071	0.399534	0.193086	0.327212	-0.0346281
WZSP003844	MM4	NoDEG	WDR44	WD repeat-containing protein 44	NA	0.890127	356.233	85.7958	0.386325	0.00910526	-0.0390924	-0.0577686	-0.213453	-0.319375	-0.0278619	0.289526	0.134253	0.175303	-0.508674	0.298003	0.308722	-0.239003	-0.168299	-0.060774	-0.065603	0.135231	0.0264036	0.127166	-0.214241	0.0080138	0.216079	0.237585	0.0595692	0.0346994	0.0970057	0.144294	0.240956	0.203828	-0.168856	0.39714	0.124216	0.258813	0.00185547	0.176396	-0.00578014	0.19694	0.0293951	0.177267	-0.117913
WZSP007422	MM4	NoDEG	SF3B1	Splicing factor 3B subunit 1	CIE-L*	0.889725	346.152	66.0437	0.400499	0.178407	0.0836417	0.0508127	-0.0829486	-0.393052	0.252561	0.103153	-0.169413	0.15921	-0.262504	0.316051	0.313431	-0.22556	0.0403952	-0.186401	0.219327	0.13953	0.183799	0.058364	0.0162377	-0.0482182	0.280369	0.125562	0.221036	-0.00764643	0.242074	0.0641784	0.161608	0.108322	-0.345314	0.457441	0.32681	0.191942	-0.10631	0.109404	-0.113168	0.312962	0.179399	0.122909	-0.143218
WZSP017840	MM4	NoDEG	JMJD1C	Probable JmjC domain-containing histone demethylation protein 2C	NA	0.888613	278.355	70.5846	0.383427	0.14724	0.0371677	0.093221	-0.155742	-0.284283	0.30101	0.152891	-0.247442	0.211061	-0.293231	0.34161	0.33383	-0.0272394	-0.0154453	-0.0624269	0.186071	0.271977	0.00470779	-0.036258	-0.0367826	-0.232546	0.175401	-0.00265551	0.123083	-0.103051	0.101323	-0.0493066	0.220453	0.137452	-0.315448	0.433837	0.214596	0.252779	0.0298763	0.151989	-0.0310323	0.284256	0.10092	0.109705	-0.194642
WZSP007030	MM4	NoDEG	GTF2A1	Transcription initiation factor IIA subunit 1	NA	0.888608	275.951	67.499	0.178737	-0.0634268	0.145885	0.172612	0.00095291	-0.0794932	0.294112	0.0331357	0.167668	-0.0622342	-0.138184	0.114242	0.120524	-0.217875	-0.263944	-0.230979	0.220075	0.0594942	0.255953	0.170058	0.129626	0.0126327	0.434037	0.257797	0.355655	0.0390866	0.368583	0.167343	-0.0252913	-0.0836807	-0.447446	0.324941	0.482064	-0.0167659	-0.226391	-0.0991092	-0.27544	0.373119	0.34955	0.0240115	-0.0989331
[truncated: 117 more rows]
[truncated: 54 more columns]
