# Supplementary material for: Transcriptomic profiling in muscle and adipose tissue identifies genes related to growth and lipid deposition
Source: PLoS One. 2017 Sep 6;12(9):e0184120. doi: 10.1371/journal.pone.0184120 (PMC5587268; doi:10.1371/journal.pone.0184120)
Supplement: S16 Table — (XLSX) [file pone.0184120.s033.xlsx]

## Sheet: Sheet1
S16 Table. GO enrichment of the hub genes.
GO_ID	GO_Term	GO_Class	Pvalue	AdjustedPv	x1	x2	n	N	GOlevl
Adipose_Hub.ids
GO:0005488	binding	MF	1.03686e-07	8.53185e-06	422	8753	611	14936	2
GO:0000166	nucleotide binding	MF	3.16669e-07	2.28002e-05	112	1752	611	14936	4
GO:0036094	small molecule binding	MF	3.361e-07	2.32312e-05	115	1813	611	14936	3
GO:0003723	RNA binding	MF	4.58035e-07	3.04417e-05	29	287	611	14936	5
GO:0097159	organic cyclic compound binding	MF	3.77762e-06	0.000233133	195	3586	611	14936	3
GO:1901363	heterocyclic compound binding	MF	5.40303e-06	0.000321946	194	3581	611	14936	3
GO:0043231	intracellular membrane-bounded organelle	CC	1.05397e-05	0.000587505	86	1344	611	14936	4
GO:0003676	nucleic acid binding	MF	2.07531e-05	0.00112067	119	2033	611	14936	4
GO:0031625	ubiquitin protein ligase binding	MF	4.24035e-05	0.0021256	5	11	611	14936	6
GO:0005634	nucleus	CC	4.30533e-05	0.0021256	63	940	611	14936	5
GO:0016853	isomerase activity	MF	0.000105269	0.00491636	12	81	611	14936	3
GO:0000151	ubiquitin ligase complex	CC	0.00025509	0.0115999	7	32	611	14936	4
GO:0008536	Ran GTPase binding	MF	0.000462813	0.0205062	5	17	611	14936	8
GO:0006367	transcription initiation from RNA polymerase II promoter	BP	0.000478075	0.0206528	4	10	611	14936	8
GO:0005622	intracellular	CC	0.000673456	0.0283837	153	2929	611	14936	3
GO:0044424	intracellular part	CC	0.000840967	0.0345998	135	2545	611	14936	3
GO:0019899	enzyme binding	MF	0.000898943	0.036125	11	88	611	14936	4
GO:0003916	DNA topoisomerase activity	MF	0.00124189	0.0466517	3	6	611	14936	4
GO:0006265	DNA topological change	BP	0.00124189	0.0466517	3	6	611	14936	6
Muscle_Hub.ids
GO:0005488	binding	MF	3.81251e-07	0.000282125	112	8753	140	14936	2
GO:0005515	protein binding	MF	8.59114e-07	0.000317872	70	4566	140	14936	3
