# Supplementary material for: Transcriptomic profiling in muscle and adipose tissue identifies genes related to growth and lipid deposition
Source: PLoS One. 2017 Sep 6;12(9):e0184120. doi: 10.1371/journal.pone.0184120 (PMC5587268; doi:10.1371/journal.pone.0184120)
Supplement: S17 Table — (XLSX) [file pone.0184120.s034.xlsx]

## Sheet: Sheet1
S17 Table. Genes coupling QTL region and phenotypic traits.
Table S16-1: adipose
QTL trait	Trait in this study	Genes
Drip loss	DL	AK1,USP20
Meat color score	CLR	RCL
Loin muscle area	LMA	KIAA0746,GATM,DUOX1,DUOX2,CSPG4,MIER3,HSPA5,LSG1
average daily gain	ADG	RNF103,PLA1A,TMEM39A,NUDC,INPP5B,ZCCHC8,RSRC2,GPR81,DENR,SETD8,RILPL1,MLLT10,PLCB4,ZCCHC2,FBXO9,ICK,PREX2,HAUS3,RAD23B
Intramuscular fat content	IMF	SERINC5,CCDC88B,NUDT22,SCPEP1,KIF3C,WZSP016177,LBH
Palmitoleic acid content	16:1	CCL5
Backfat at tenth rib	BFP	LAPTM5,ODC1,TINAGL1
Average backfat thickness	AFT	STX12,FAM108C1,SEMA6A,COMMD10,WZSP015663,C10ORF46,MAD2L1BP
Linoleic acid content	18:2	PDLIM5,RBM12B,PLA2G7
Polyunsaturated fatty acid content	PUFA	TAF8
Feed conversion ratio	FGR	MAPKAPK2,LPXN,SLC6A17,SEMA4A
Saturated fatty acid content	SFA	WZSP017741
Lean meat percentage	CLMP	C1ORF70,TMEM88B,SDF4
PH for Longissmus dorsi	PH1	KRT26
cis-Vaccenic acid content	18:1	GPR33
Meat color-L	CLR	NGEF
Estimated carcass lean content	CLMP	RGSL1
backfat at mid-back	BFP	FAM108C1
Meat color OPTO	CLR	GNAI2
Table S16-1: muscle
QTL trait	Trait in this study	Genes
Drip loss	DL	HDAC2,BCKDHB,WZSP005373,CA9,CCDC107,PCMT1,TRDN,PEX7,RTN4IP1,LMBRD1,SLTM,TEX9,CTNNAL1,WDR76,HYPK,C9ORF78
Meat color score	CLR	TXNDC5
Loin muscle area	LMA	SLC30A4,PCNX,MYH4,CHPT1
average daily gain	ADG	CHSY1,CD80,KTELC1,IGSF3,VAV3,PHLPP1
Intramuscular fat content	IMF	PHF21B,MOAP1,FAM151B,WZSP013514
Palmitic acid content	16:0	RSPH4A
Backfat at tenth rib	BFP	SELS
Average backfat thickness	AFT	ORAOV1,XPO5
Linoleic acid content	18:2	ADAT2
PH for Longissmus dorsi	PH1	ZNF142
Oleic acid content	18:1	RHBDL3
Meat color-L	CLR	FAIM3
Linolenic acid content	18:3	SYNGAP1
Muscle fat content	IMF	FAM151B
Backfat between 3rd and 4th last ribs	BFP	RAB2A
muscle protein percentage	TAA	WZSP016166
