# Supplementary material for: Transcriptomic profiling in muscle and adipose tissue identifies genes related to growth and lipid deposition
Source: PLoS One. 2017 Sep 6;12(9):e0184120. doi: 10.1371/journal.pone.0184120 (PMC5587268; doi:10.1371/journal.pone.0184120)
Supplement: S18 Table — (XLSX) [file pone.0184120.s035.xlsx]

## Sheet: Sheet1
S18 Table. Top ten genes with the most gene significance to the phenotypic traits in adipose and muscle tissues.
S18-1 Table. adipose
SW	DL	PH1	PH2	CLR	MBL	IMF	CSAF	VB1	ADG	FGR	CW	LCW	SR	CL	NR	LL	KDN	SFT	SST	RFT	RST	BFT	BST	LFT	LST	AFT	AST	LMA	FLW	FLP	BWW	BWP	HLW	HLP	CLMW	CLMP	CFW	CFP	CSW	CSP	CBW	CBP	FLMW	FLMP	FLFW	FLFP	FLSW	FLSP	FLBW
MYST4(0.72)	CHIA(0.71)	SRGN(0.71)	NIPAL2(0.68)	WZSP016270(0.78)	RELL2(0.75)	BMCC1(0.74)	MAPK10(0.81)	UBXN1(0.7)	DHX32(0.76)	LDHA(0.83)	MYST4(0.73)	MYST4(0.73)	MLL2(0.7)	FREM2(0.69)	BEX1(0.78)	HTRA4(0.85)	LSG1(0.72)	PLEKHA2(0.82)	WZSP010521(0.79)	UCHL1(0.86)	WZSP003807(0.72)	CCDC91(0.72)	ABHD12B(0.76)	ROBO1(0.75)	MT-ND4L(0.78)	TCEB3(0.77)	MT-ND4L(0.78)	MT-ND4L(0.84)	CAMK2A(0.76)	HSF2BP(0.76)	MYST4(0.79)	UCHL1(0.83)	HUS1(0.74)	LSAMP(0.78)	MT-ND4L(0.89)	MT-ND4L(0.87)	SORBS1(0.75)	UCHL1(0.85)	BCL2L1(0.72)	MT-ND4L(0.77)	HAL(0.85)	HOXA9(0.83)	MT-ND4L(0.82)	MT-ND4L(0.83)	ZNF366(0.74)	TFEC(0.82)	SH2B2(0.68)	MT-ND4L(0.74)	HAL(0.82)
ZNF208(0.67)	FGG(0.7)	CCRN4L(0.7)	MRPS25(0.66)	COTL1(0.72)	URB1(0.73)	LGMN(0.72)	IFNA8(0.78)	LSDP5(0.66)	FAM160B1(0.75)	CCL3(0.81)	ZNF208(0.66)	CD24(0.65)	PLEKHA7(0.7)	MYL1(0.69)	GRPEL2(0.77)	GPM6B(0.82)	WZSP009274(0.71)	SNX10(0.81)	TSG118(0.67)	LGMN(0.84)	TSG118(0.72)	KPNA2(0.71)	MT-ND4L(0.75)	ATP6V0A1(0.73)	TSG118(0.72)	UCHL1(0.76)	ABHD12B(0.71)	SCN3A(0.82)	ESPN(0.75)	OR56B4(0.72)	DET1(0.67)	CRIM1(0.8)	MT-ND4L(0.73)	POSTN(0.76)	SCN3A(0.84)	ENV(0.86)	ARG1(0.74)	GPM6B(0.84)	WZSP009270(0.71)	TSG118(0.76)	ENOX1(0.83)	ZNF75D(0.82)	PPP1R13B(0.8)	SCN3A(0.82)	ENC1(0.71)	IL1RN(0.77)	HAX1(0.64)	SHROOM1(0.73)	ENOX1(0.77)
TMCC1(0.67)	APOC2(0.69)	LMNB2(0.69)	WZSP001721(0.63)	LDHA(0.68)	MRPS12(0.7)	GCNT3(0.72)	R3HDML(0.77)	OLFML2A(0.66)	ZNF91(0.75)	HEBP1(0.8)	TMCC1(0.65)	SLC13A5(0.65)	BRPF3(0.67)	POPDC2(0.64)	ITGB4(0.76)	HRH1(0.82)	ZNF211(0.64)	TBX18(0.79)	MT-ND4L(0.65)	ATP6V1A(0.82)	WZSP004117(0.7)	TCEB3(0.7)	C6ORF185(0.68)	CRIM1(0.72)	ABHD12B(0.69)	PLEKHA2(0.76)	TSG118(0.71)	CLCA4(0.82)	WZSP005172(0.74)	SLC3A2(0.71)	ATF7(0.63)	TBX18(0.79)	ZNF208(0.73)	AK5(0.76)	WZSP005172(0.81)	SCN3A(0.84)	CCL3L1(0.72)	SLC25A23(0.81)	MRPL45(0.7)	WZSP004117(0.75)	COIL(0.79)	ADIPOQ(0.81)	HAL(0.8)	FGFR2(0.81)	SORBS1(0.69)	TTC7B(0.76)	WZSP000844(0.63)	TSG118(0.69)	COIL(0.77)
MORN3(0.64)	GC(0.69)	TBPL1(0.67)	POLR3E(0.62)	SLA(0.67)	SLC39A14(0.69)	CXORF21(0.72)	LETMD1(0.75)	MAPKAPK2(0.66)	LETMD1(0.74)	WZSP016270(0.8)	CD24(0.65)	TMCC1(0.64)	FOXC1(0.67)	RIC8A(0.64)	MT-ND4L(0.76)	CRIM1(0.8)	MYOM1(0.64)	CTNNA1(0.79)	FLYWCH2(0.64)	PLEK(0.81)	RRAGA(0.68)	ABCD4(0.7)	SHROOM1(0.68)	IL1RN(0.72)	SEMA6D(0.67)	CRIM1(0.74)	WZSP004117(0.68)	ENV(0.81)	COL4A5(0.74)	TUBA8(0.7)	TFDP2(0.63)	FAM149A(0.78)	COL4A5(0.73)	GRIA3(0.74)	SPINK1(0.81)	GRIA3(0.84)	CCL4(0.71)	LGMN(0.81)	RPL10(0.69)	RPUSD3(0.7)	HUS1(0.78)	SLC22A3(0.78)	SCN3A(0.78)	ENV(0.8)	CTTNBP2NL(0.69)	HDAC1(0.75)	ZNF341(0.63)	ABT1(0.68)	PLAG1(0.77)
WZSP009274(0.63)	SERPINA3-1(0.66)	ABHD1(0.63)	NDFIP1(0.62)	SERPINE2(0.66)	WZSP012586(0.68)	TBC1D30(0.71)	SOD1(0.73)	AGK(0.65)	MAPK10(0.74)	CPM(0.79)	SLC13A5(0.65)	ZNF208(0.64)	PRDM15(0.67)	CMYA5(0.63)	SLIT2(0.75)	CAV2(0.8)	SMYD4(0.64)	UCHL1(0.79)	SAMM50(0.62)	RAB3D(0.8)	WZSP010521(0.64)	TMEM9(0.69)	WZSP004117(0.67)	RGS16(0.72)	WZSP004117(0.67)	SLC25A23(0.74)	SHROOM1(0.68)	TSR2(0.79)	ANO3(0.73)	BCKDHA(0.69)	SYT11(0.61)	FAM49A(0.77)	WZSP009274(0.73)	ASPN(0.72)	HAL(0.8)	ALDH18A1(0.83)	ZNFX1(0.71)	CRIM1(0.8)	TRMT2B(0.68)	ACER2(0.69)	PLAG1(0.78)	SGCG(0.77)	WZSP005172(0.77)	GRIA3(0.8)	AFF1(0.69)	AK7(0.73)	TSG118(0.62)	GPC6(0.68)	COL4A5(0.76)
QCCE-20373(0.63)	C7ORF30(0.65)	MYL12B(0.63)	ARPC4(0.62)	NCF2(0.66)	DAPK3(0.68)	TMEM180(0.71)	MT-ND4L(0.72)	DGCR14(0.65)	COIL(0.74)	TREM2(0.79)	WZSP009274(0.65)	WZSP009274(0.63)	SEMA3F(0.66)	C19ORF68(0.61)	IL17B(0.73)	WZSP019967(0.8)	C16ORF63(0.63)	SLC25A23(0.79)	NUDT21(0.62)	GPM6B(0.8)	C10ORF79(0.64)	UNQ599/PRO1185(0.68)	YAF2(0.67)	OAS2(0.71)	LRRC4(0.67)	CTNNA1(0.74)	WZSP010521(0.66)	SPINK1(0.78)	CHGA(0.7)	PCTK1(0.68)	KANK1(0.6)	NHP2L1(0.76)	WZSP005172(0.72)	PPIC(0.72)	COL4A5(0.8)	BEX1(0.83)	GPM6B(0.69)	IL1RN(0.8)	CHKA(0.68)	LRRC16A(0.68)	SEC31A(0.76)	VLDLR(0.77)	GRPEL2(0.75)	BEX1(0.79)	ARG1(0.69)	UCHL1(0.73)	IKBKB(0.61)	SLC35B1(0.63)	PRKAG1(0.75)
KCTD18(0.63)	AMBP(0.63)	TSPAN1(0.62)	CCL23(0.61)	RLN3(0.66)	TMSB4X(0.67)	UBD(0.71)	TSR2(0.72)	RBP4(0.65)	WZSP005172(0.73)	ADAM8(0.78)	ITPR1(0.62)	DET1(0.62)	SLC26A10(0.66)	TIMP4(0.6)	PDZRN4(0.73)	STAT2(0.79)	ENTPD1(0.62)	ALDH4A1(0.78)	WZSP014699(0.62)	ALDH4A1(0.79)	PPIL2(0.64)	TMEM2(0.68)	TTC7B(0.67)	HTRA4(0.71)	SPACA1(0.66)	CCDC91(0.74)	C6ORF185(0.65)	GRIA3(0.78)	MT-ND4L(0.7)	LGALS12(0.68)	SLC13A5(0.6)	TLN1(0.75)	ARMCX1(0.72)	AQPEP(0.72)	BEX1(0.79)	FGFR2(0.8)	UBAP2L(0.69)	TBX18(0.8)	ACER2(0.67)	WDR45(0.68)	PRKAG1(0.75)	NDUFS2(0.76)	WZSP009274(0.75)	KNG2(0.78)	CLIC5(0.68)	TBX18(0.73)	RPL10(0.61)	ELAC2(0.63)	ALDH18A1(0.75)
ZNF91(0.62)	ALB(0.62)	WZSP007035(0.62)	KATNAL2(0.6)	CTSH(0.66)	PILRA(0.67)	DCHS2(0.71)	WZSP005172(0.72)	NHP2L1(0.65)	MT-ND4L(0.73)	CCR1(0.78)	DET1(0.62)	ITPR1(0.61)	STAC2(0.65)	CDC25C(0.6)	NUP85(0.73)	UCHL1(0.78)	TMCC1(0.62)	LGMN(0.78)	WZSP017962(0.62)	STK10(0.78)	C6ORF185(0.63)	DERL3(0.68)	VAMP4(0.66)	A2M(0.7)	ACER2(0.66)	ATP6V0A1(0.74)	WZSP017962(0.65)	WZSP009274(0.78)	BEX1(0.7)	PGLYRP2(0.68)	FAM154B(0.6)	MED12L(0.75)	ESPN(0.72)	ADAM7(0.71)	ANO3(0.78)	LRIG3(0.8)	ARHGEF3(0.69)	ATP6V0A1(0.78)	CD96(0.67)	SHROOM1(0.67)	ALDH18A1(0.75)	MGST3(0.75)	ANO3(0.74)	FLT4(0.78)	SELE(0.68)	SLC25A23(0.73)	DGKI(0.61)	HOMER2(0.63)	HUS1(0.74)
DET1(0.62)	CYP4F2(0.61)	FAM60A(0.62)	LRG1(0.6)	CCL23(0.65)	PTK6(0.67)	ADAR(0.71)	FAAH(0.72)	WZSP013802(0.65)	KIAA1797(0.73)	LCP1(0.77)	SYNM(0.61)	SYNM(0.61)	JAK3(0.65)	CYYR1(0.6)	NGFR(0.72)	SLC4A11(0.78)	DHX32(0.62)	PLEK(0.77)	WZSP011173(0.61)	TLR8(0.78)	MT-ND4L(0.63)	TXK(0.68)	NUDT21(0.65)	WZSP018597(0.7)	SHROOM1(0.66)	SNX10(0.73)	WZSP003807(0.64)	SLIT2(0.77)	MORN3(0.69)	ACAA1(0.68)	KCTD18(0.6)	C9ORF4(0.74)	ANO3(0.7)	EMILIN3(0.7)	EXOC2(0.78)	SLIT2(0.79)	SLC25A23(0.69)	PLEK(0.78)	TSG118(0.66)	TST(0.66)	SLC12A5(0.75)	XPO4(0.74)	R3HDML(0.74)	SLIT2(0.77)	RND1(0.67)	PHKA1(0.72)	WZSP009270(0.61)	WZSP014159(0.63)	CLCA4(0.73)
OR6N2(0.62)	CYP2C23(0.6)	SRP14(0.62)	WZSP013392(0.6)	RPS6KA1(0.65)	ANKRD44(0.67)	NFE2L1(0.71)	KCND2(0.72)	ARHGDIA(0.65)	COL4A5(0.73)	TM7SF4(0.77)	ANGPT2(0.61)	IL31(0.6)	PROX1(0.65)	TRDN(0.59)	WZSP005172(0.72)	MAP4(0.78)	PPIF(0.62)	CRIM1(0.76)	WDR45(0.6)	STAT2(0.77)	PCDHA2(0.63)	LRRC8C(0.67)	RUNDC3B(0.64)	CYP2C18(0.7)	METAP1(0.66)	GPM6B(0.73)	GPC6(0.64)	ANO3(0.77)	IL31(0.68)	CAMK2A(0.67)	ZFP64(0.6)	MRPL54(0.74)	SCN3A(0.7)	RWDD4A(0.7)	PDZRN4(0.77)	ATRNL1(0.79)	RND1(0.68)	PLEKHA2(0.78)	GABARAPL1(0.65)	GPC6(0.65)	WZSP009274(0.74)	STARD6(0.74)	COL4A5(0.74)	CRISPLD1(0.77)	FHL5(0.67)	KPNA2(0.71)	MRPL45(0.61)	WZSP015984(0.63)	EXOC2(0.72)
S18-2 Table. muscle
SW	DL	PH1	PH2	CLR	MBL	IMF	CSAF	VB1	ADG	FGR	CW	LCW	SR	CL	NR	LL	KDN	SFT	SST	RFT	RST	BFT	BST	LFT	LST	AFT	AST	LMA	FLW	FLP	BWW	BWP	HLW	HLP	CLMW	CLMP	CFW	CFP	CSW	CSP	CBW	CBP	FLMW	FLMP	FLFW	FLFP	FLSW	FLSP	FLBW
CSGALNACT2(0.72)	PIGK(0.77)	NVL(0.76)	TNFSF4(0.81)	BDKRB2(0.82)	MAT2B(0.78)	C9ORF131(0.77)	MT-ND4L(0.79)	ZSWIM1(0.8)	GRPA(0.76)	CILP(0.92)	KIAA0907(0.68)	CCDC6(0.69)	HRH1(0.67)	INCA1(0.79)	WZSP011938(0.8)	C9ORF131(0.77)	PLEKHA1(0.71)	DDX42(0.83)	ZNF662(0.71)	PLP1(0.78)	ZNF662(0.77)	DNTTIP2(0.7)	FBXO38(0.78)	ACACB(0.84)	MT-ND4L(0.75)	DDX42(0.79)	MT-ND4L(0.74)	MT-ND4L(0.87)	GTF2F2(0.74)	RPL10(0.76)	WHAMM(0.76)	PRRG1(0.79)	GTF2F2(0.77)	NECAB2(0.83)	MT-ND4L(0.86)	MT-ND4L(0.9)	HK2(0.83)	PLP1(0.78)	FKBP5(0.75)	MT-ND4L(0.76)	SLC26A7(0.75)	PLAC8(0.74)	SLC26A7(0.83)	APOOL(0.86)	HK2(0.82)	HK2(0.81)	MTRR(0.7)	CCL24(0.78)	SLC26A7(0.75)
KIAA0907(0.71)	TCRA(0.76)	MBP(0.75)	PLXDC1(0.71)	OXSM(0.73)	SFI1(0.75)	KIAA0947(0.73)	SLC26A7(0.78)	WZSP008475(0.75)	MT-ND4L(0.75)	DEFB1(0.8)	GSK3B(0.68)	GSK3B(0.68)	PGS1(0.64)	SCNN1A(0.74)	UROC1(0.79)	RBMX(0.72)	CIT(0.7)	WZSP013328(0.79)	LYVE1(0.71)	HPSE2(0.76)	MTMR7(0.69)	MED28(0.69)	KAZ(0.72)	EIF4H(0.76)	WZSP007035(0.73)	EIF4E3(0.69)	MTMR7(0.71)	ENV(0.83)	MRPS9(0.71)	ALKBH3(0.72)	CSGALNACT2(0.7)	PLP1(0.74)	SLC26A7(0.77)	OTOR(0.8)	DCDC5(0.86)	MOV10L1(0.89)	NFX1(0.74)	HK2(0.78)	HRH4(0.7)	POPDC2(0.71)	PRO-POL(0.74)	WZSP011869(0.73)	DCDC5(0.81)	MOV10L1(0.85)	PNO1(0.7)	NARS(0.75)	TTMA(0.7)	MT-ND4L(0.76)	GTF2F2(0.75)
CCDC6(0.71)	SUCLG2(0.73)	SRD5A1(0.73)	F3(0.68)	MYLK4(0.72)	CCL24(0.72)	CHD2(0.72)	ENV(0.77)	CCDC90A(0.74)	PCSK5(0.74)	NTRK3(0.79)	CCDC6(0.68)	KIAA0907(0.68)	CHD7(0.63)	WZSP004275(0.71)	LTA4H(0.77)	SH3BP5L(0.69)	C2ORF86(0.69)	KHDRBS1(0.78)	MTMR7(0.7)	CARM1(0.71)	FBXO38(0.69)	TPP2(0.68)	MT-ND4L(0.7)	UBE3B(0.74)	OLFM1(0.71)	PLP1(0.69)	FBXO38(0.7)	DCDC5(0.82)	CIT(0.7)	VPS33B(0.69)	CCDC6(0.7)	TCP11L2(0.73)	RAP1GDS1(0.72)	HSD17B7(0.77)	SLC26A7(0.85)	APOOL(0.88)	SH3BP5L(0.73)	DDX42(0.74)	ZDHHC9(0.64)	FCER1A(0.71)	RAP1GDS1(0.73)	TSPAN6(0.69)	MT-ND4L(0.8)	MT-ND4L(0.85)	NFX1(0.67)	ZNF142(0.73)	FKBP5(0.69)	POPDC2(0.76)	FAF1(0.72)
WHAMM(0.7)	MTRF1(0.69)	SLC2A3(0.7)	MFHAS1(0.67)	LRG1(0.7)	KLHDC5(0.71)	CSRP2BP(0.71)	MOV10L1(0.75)	GSR(0.73)	PRO-POL(0.73)	SLC12A4(0.79)	WHAMM(0.67)	WHAMM(0.66)	WZSP017206(0.63)	WZSP018656(0.69)	C14ORF126(0.75)	EIF4E3(0.69)	RAB7L1(0.68)	ALAS2(0.77)	WZSP011030(0.7)	FKBPL(0.7)	VAMP1(0.68)	SATB1(0.67)	NARS(0.69)	SCN2A(0.74)	MTMR7(0.68)	UBE3B(0.69)	PARP3(0.7)	SLC26A7(0.8)	SE_0175(0.69)	WZSP007431(0.69)	PDE4D(0.7)	DDX42(0.73)	DCDC5(0.72)	TNMD(0.76)	MTHFD1(0.8)	DCDC5(0.85)	UBE3B(0.73)	KIAA0947(0.74)	TTMA(0.62)	CCL24(0.71)	WZSP005459(0.71)	WZSP008004(0.69)	MTHFD1(0.79)	DCDC5(0.82)	SECISBP2(0.67)	PDE4A(0.71)	JMJD6(0.68)	PCOLCE2(0.74)	RAP1GDS1(0.72)
RAP1GDS1(0.69)	TRDN(0.69)	WZSP019141(0.7)	SLC47A1(0.67)	LY6I(0.7)	LRRN3(0.7)	RBMX(0.69)	ESCO2(0.74)	DBR1(0.73)	DLK1(0.72)	HES1-A(0.78)	CSGALNACT2(0.67)	CSGALNACT2(0.66)	LMBR1L(0.6)	SNX20(0.68)	NAP1L5(0.75)	SLC31A2(0.69)	WZSP003202(0.67)	EWSR1(0.75)	RALGPS1(0.68)	C9ORF131(0.69)	PM20D1(0.68)	HBB(0.66)	TMEM209(0.69)	PDXDC1(0.73)	POPDC2(0.68)	PRKRIR(0.69)	OLFM1(0.68)	MOV10L1(0.79)	WZSP007431(0.69)	UPK3A(0.69)	ZHX2(0.69)	MT-ND4L(0.73)	PRO-POL(0.72)	MOV10L1(0.74)	ENV(0.78)	ENV(0.79)	EIF4H(0.73)	NARS(0.74)	ERLIN1(0.61)	WZSP007035(0.71)	CASP13(0.7)	APOOL(0.67)	WZSP004120(0.75)	MTHFD1(0.81)	CYP4F3(0.66)	DDX42(0.7)	BRD2(0.67)	TBL2(0.73)	PRO-POL(0.71)
GSK3B(0.69)	VNN1(0.67)	EID2(0.68)	LECT1(0.64)	RNF4(0.7)	POMT2(0.7)	AVIL(0.69)	RIMBP2(0.73)	GNAT1(0.71)	GTF2F2(0.72)	TH1L(0.78)	SLAIN2(0.64)	SLAIN2(0.65)	BCAS4(0.59)	LRRC37A2(0.68)	MT-ND4L(0.73)	LEPR(0.69)	WZSP015928(0.67)	CIRBP(0.72)	VAMP1(0.67)	PINK1(0.69)	WZSP017440(0.68)	ME1(0.66)	SFRS15(0.69)	POLR1A(0.72)	PARP3(0.66)	SLC47A1(0.69)	WZSP007035(0.65)	GTF2F2(0.78)	POLQ(0.69)	MRPS9(0.67)	MAF(0.68)	RNF219(0.72)	GSK3B(0.72)	KAT(0.73)	GTF2F2(0.78)	MTHFD1(0.79)	MAP3K14(0.73)	COQ2(0.73)	PTPLAD2(0.6)	OLFM1(0.69)	CX3CR1(0.69)	CX3CR1(0.65)	ENV(0.74)	LETM2(0.76)	PDE4A(0.65)	PRRG1(0.69)	MFSD11(0.66)	WZSP007035(0.71)	GSK3B(0.71)
SPATA7(0.68)	NUDT9(0.67)	FAM118A(0.66)	WZSP012635(0.64)	SLC2A5(0.7)	FBXO18(0.68)	ATF1(0.69)	DCDC5(0.73)	WZSP014914(0.7)	CIT(0.72)	LY6I(0.78)	GTF2F2(0.64)	SPATA7(0.64)	CBLC(0.59)	GZMA(0.68)	GSTO2(0.72)	PAF1(0.68)	DCLRE1B(0.66)	SLC47A1(0.71)	SYT15(0.65)	FAM63A(0.69)	DHX37(0.68)	UBE3B(0.64)	COPA(0.68)	DVL3(0.72)	ATAD3(0.65)	ACACB(0.68)	SUPV3L1(0.65)	APOOL(0.78)	WZSP003202(0.69)	CREB3L1(0.67)	MAPRE2(0.68)	DVL3(0.71)	FAF1(0.71)	C1QL1(0.73)	WZSP004120(0.77)	WZSP011321(0.78)	CHD2(0.72)	EWSR1(0.71)	OLFM1(0.59)	WZSP000203(0.69)	SEPT6(0.69)	ITGAL(0.65)	GTF2F2(0.72)	KCNN1(0.76)	NAMPT(0.65)	UBE3B(0.69)	SRRT(0.65)	GATM(0.71)	WZSP005459(0.7)
SLAIN2(0.66)	NKIRAS1(0.66)	MT-ND4L(0.66)	PTPN11(0.63)	SLC10A4(0.69)	QCCE-10352(0.68)	LPIN1(0.68)	PROP1(0.73)	GBE1(0.69)	ENV(0.72)	PI16(0.77)	SPATA7(0.64)	RAD54L(0.64)	THYN1(0.59)	OR52I2(0.68)	ECHDC1(0.7)	PLP1(0.67)	GSK3B(0.65)	PLP1(0.7)	SQLE(0.65)	ZNF672(0.68)	COX15(0.67)	ALAS2(0.64)	PARP3(0.68)	ADCY9(0.71)	LRRC37A2(0.64)	WZSP013328(0.68)	WZSP011030(0.64)	MTHFD1(0.75)	GZMB(0.68)	NDN(0.67)	PLCD4(0.68)	NARS(0.7)	GJA9(0.71)	SHCBP1(0.71)	LRTM1(0.76)	ITM2A(0.77)	LRRC2(0.69)	EIF4E3(0.7)	CCL2(0.59)	FOLR1(0.68)	APOOL(0.69)	P4HA3(0.65)	GJA9(0.72)	HIP1R(0.75)	SH3BP5L(0.65)	MBP(0.67)	TNFRSF26(0.65)	COG2(0.68)	WZSP004120(0.69)
GTF2F2(0.66)	COPS4(0.65)	DDIT4L(0.66)	PCSK6(0.62)	ALDH3A1(0.68)	PET112L(0.68)	MT-ND4L(0.67)	TTC23(0.73)	UAP1L1(0.69)	WZSP004120(0.72)	NNAT(0.77)	CUGBP2(0.64)	GTF2F2(0.64)	LMAN2L(0.59)	CLDN10(0.67)	LRTM1(0.69)	ATF1(0.67)	SMYD4(0.65)	PRKRIR(0.7)	TMEM192(0.65)	SMYD2(0.68)	MT-ND4L(0.67)	RBM28(0.64)	SUPV3L1(0.67)	PDCD11(0.71)	PM20D1(0.64)	CLCA2(0.68)	TMEM209(0.64)	LRTM1(0.75)	SLC26A7(0.67)	SPC24(0.67)	ZFHX3(0.67)	COQ2(0.7)	CIT(0.7)	MAST4(0.7)	APOOL(0.76)	PROP1(0.76)	WDR33(0.69)	PRRG1(0.69)	WZSP000253(0.59)	PCOLCE2(0.68)	WZSP004120(0.69)	EEF1A1(0.64)	C14ORF126(0.72)	PROP1(0.75)	UBE3B(0.64)	KIAA0947(0.66)	ACTR5(0.64)	MAOA(0.68)	APOOL(0.69)
PLCD4(0.66)	LIAS(0.65)	EIF4E3(0.65)	PPL(0.61)	DNAJC17(0.67)	CRELD2(0.67)	DHX33(0.67)	RAP1GDS1(0.72)	AP1M1(0.69)	PPIA(0.71)	RASA3(0.76)	RAD54L(0.63)	CUGBP2(0.63)	FBXO10(0.58)	TMEM218(0.65)	MOV10L1(0.69)	CORO6(0.67)	RNF43(0.65)	CARM1(0.69)	PCOLCE2(0.65)	KIAA1731(0.67)	OLFM1(0.67)	HERPUD2(0.64)	LSM6(0.67)	STX16(0.71)	COX15(0.63)	ALAS2(0.68)	SYT15(0.64)	WZSP004120(0.75)	PSENEN(0.67)	ZNF167(0.66)	EYA4(0.67)	MBP(0.7)	ENV(0.7)	ENV(0.7)	RAP1GDS1(0.74)	WZSP008004(0.75)	PNO1(0.68)	FAM166B(0.69)	IQGAP2(0.59)	NAAA(0.67)	ENV(0.68)	CHRNG(0.64)	APOOL(0.71)	ITM2A(0.74)	NPC1(0.64)	SPATS1(0.66)	DCLRE1B(0.64)	ODZ3(0.68)	ENV(0.69)
S18-3 Table. Number of the traits where gene displayed top 10 gene significance
	Adipose		Muscle
	Symbol	#Traits	Symbol	#Traits
	MT-ND4L	27	MT-ND4L	25
	TSG118	11	ENV	15
	WZSP005172	11	APOOL	14
	SCN3A	10	DCDC5	13
	BEX1	9	GTF2F2	12
	COL4A5	9	SLC26A7	12
	CRIM1	9	RAP1GDS1	10
	UCHL1	9	MOV10L1	9
	WZSP009274	9	WZSP004120	9
	ARHGAP15	8	HK2	8
	GPM6B	8	MTHFD1	8
	HAL	8	PLP1	8
	SLC25A23	8	UBE3B	8
	TRUB1	8	DDX42	7
	OR56A4	7	OLFM1	7
	WZSP004117	7	PRO-POL	7
	ACER2	6	ARHGAP18	6
	ANO3	6	CIT	6
	COIL	6	GSK3B	6
	ENV	6	NARS	6
	GRIA3	6	PPIL5	6
	HUS1	6	SH3BP5L	6
	LGMN	6	WZSP007035	6
	PLAG1	6
	SLC38A9	6
	ZDHHC13	6
[truncated: 45 more columns]
